# Supplementary material for: DNA barcoding reveals ongoing immunoediting of clonal cancer populations during metastatic progression and immunotherapy response
Source: Nat Commun. 2022 Nov 7;13:6539. doi: 10.1038/s41467-022-34041-x (PMC9640547; doi:10.1038/s41467-022-34041-x)
Supplement: Supplementary file 4 — Supplementary Data 1 [file 41467_2022_34041_MOESM4_ESM.xlsx]

## Sheet: Sheet1
# GREAT version 4.0.4	Species assembly: mm10	Association rule: Basal+extension: 5000 bp upstream, 1000 bp downstream, 1000000 bp max extension, curated regulatory domains included
chr18	38970001	39030000	CNV24	IE1-2	0.584963	0.584963	CNV24	Arhgap26 (+6856), Nr3c1 (+490673)
chr18	39130001	39410000	CNV25	IE1-2	0.584963	0.522288	CNV25	Nr3c1 (+220673), Arhgap26 (+276856)
chr18	77130001	77170000	CNV26	IE1-2	0.584963	0.584963	CNV26	St8sia5 (-35978), Pias2 (+84793)
chr6	112190001	112480000	CNV31	IE1-2	0.584963	0.54462	CNV31	Ssu2 (+53022), Lmcd1 (+61243)
chr6	112490001	112940000	CNV32	IE1-2	0.584963	0.558964	CNV32	Rad18 (-18331), Srgap3 (+232265)
chr9	3000001	3040000	CNV57	IE1-2	0.770813	0.770813	CNV57	Gm10718 (-3546), Gm10719 (-154)
chr18	38970001	39030000	CNV27	IE2-3	0.584963	0.584963	CNV27	Arhgap26 (+6856), Nr3c1 (+490673)
chr18	39130001	39410000	CNV28	IE2-3	0.584963	0.522288	CNV28	Nr3c1 (+220673), Arhgap26 (+276856)
chr4	113320001	113360000	CNV29	IE2-3	0.251725	0.553433	CNV29	Skint6 (-53028), Skint5 (+659502)
chr9	3000001	3040000	CNV58	IE2-3	0.609849	0.609849	CNV58	Gm10718 (-3546), Gm10719 (-154)
chrX	169970001	170010000	CNV64	IE2-3	1	0.75	CNV64	Asmt (-682643), Mid1 (+110379)
chr15	55640001	55670000	CNV2	NT1-2	0.584962	0.584962	CNV2	Mrpl13 (-97253), Sntb1 (+251948)
chr15	57710001	57910000	CNV3	NT1-2	0.584963	0.555714	CNV3	Derl1 (+82417), Zhx2 (+115336)
chr15	57960001	58040000	CNV4	NT1-2	0.584963	0.584963	CNV4	Fam83a (+14582), 9130401M01Rik (+34314)
chr15	58890001	59130000	CNV5	NT1-2	0.584963	0.584963	CNV5	Mtss1 (+72025), Ndufb9 (+76191)
chr15	61090001	61210000	CNV6	NT1-2	0.584963	0.536216	CNV6	Myc (-835390), A1bg (-228731)
chr15	61300001	61640000	CNV7	NT1-2	0.584963	0.516867	CNV7	A1bg (-548731), Myc (-515390)
chr15	61740001	61820000	CNV8	NT1-2	0.584963	0.511842	CNV8	A1bg (-858731), Myc (-205390)
chr15	62250001	62280000	CNV9	NT1-2	0.584963	0.584963	CNV9	Myc (+279610)
chr15	63650001	63740000	CNV10	NT1-2	0.584963	0.519983	CNV10	Gsdmc (+113758)
chr15	66240001	66320000	CNV11	NT1-2	0.584963	0.511842	CNV11	Hhla1 (-303197), Kcnq3 (+6223)
chr5	124230001	124260000	CNV30	NT1-2	-1	-1	CNV30	Pitpnm2 (-57819), Mphosph9 (+82851)
chr9	3000001	3040000	CNV59	NT1-2	1	0.804924	CNV59	Gm10718 (-3546), Gm10719 (-154)
chrX	169970001	170010000	CNV65	NT1-2	0.584963	0.542481	CNV65	Asmt (-682643), Mid1 (+110379)
chr14	112520001	112620000	CNV1	NT2-1	0.584963	0.626457	CNV1	Tpm3-rs7 (-744607), Slitrk5 (+894886)
chr16	4520001	4650000	CNV12	NT2-1	0.584963	0.584963	CNV12	Tfap4 (-25281), Glis2 (-9712)
chr16	4810001	5400000	CNV13	NT2-1	0.584963	0.53176	CNV13	Ppl (+27480), Ubn1 (+54933)
chr16	17110001	17320000	CNV14	NT2-1	0.584963	0.584963	CNV14	Hic2 (-18571), Rimbp3 (+6866)
chr16	17680001	18230000	CNV15	NT2-1	0.584963	0.573098	CNV15	Slc25a1 (-26782), Vpreb2 (-25564)
chr16	28760001	28890000	CNV16	NT2-1	0.584963	0.584963	CNV16	Fgf12 (-379774), Mb21d2 (+104697)
chr16	32050001	32150000	CNV17	NT2-1	0.584963	0.584963	CNV17	Pigx (-263), Cep19 (+201)
chr16	32200001	32480000	CNV18	NT2-1	0.584963	0.584963	CNV18	Tm4sf19 (-60505), Ubxn7 (+7749)
chr16	49600001	50100000	CNV19	NT2-1	0.584963	0.561564	CNV19	Cd47 (-5617), Ift57 (+150768)
chr16	92560001	92700000	CNV20	NT2-1	0.584963	0.584963	CNV20	Clic6 (+131867), Runx1 (+196148)
chr17	3010001	3040000	CNV21	NT2-1	0.584963	0.509875	CNV21	Scaf8 (-89971)
chr18	38970001	39030000	CNV22	NT2-1	0.584963	0.584963	CNV22	Arhgap26 (+6856), Nr3c1 (+490673)
chr18	39130001	39410000	CNV23	NT2-1	0.584963	0.522288	CNV23	Nr3c1 (+220673), Arhgap26 (+276856)
chr9	3000001	3040000	CNV33	NT2-1	0.609849	0.609849	CNV33	Gm10718 (-3546), Gm10719 (-154)
chr9	14590001	14860000	CNV34	NT2-1	0.584959	0.584955	CNV34	Amotl1 (-109995), Piwil4 (+15732)
chr9	44140001	44450000	CNV35	NT2-1	0.584955	0.563588	CNV35	Abcg4 (-6386), Hinfp (+10670)
chr9	44620001	44750000	CNV36	NT2-1	0.58496	0.584951	CNV36	Treh (+11768), Phldb1 (+50197)
chr9	54640001	55270000	CNV37	NT2-1	0.584959	0.582259	CNV37	AY074887 (-4003)
chr9	56320001	56360000	CNV38	NT2-1	0.584956	0.584904	CNV38	Tspan3 (-178944), Peak1 (+78066)
chr9	56480001	56510000	CNV39	NT2-1	0.584717	0.584555	CNV39	Hmg20a (+76392), Lingo1 (+140627)
chr9	57100001	57160000	CNV40	NT2-1	0.584951	0.584922	CNV40	Man2c1 (-689)
chr9	61220001	61550000	CNV41	NT2-1	0.584961	0.584967	CNV41	Tle3 (+11616), Rplp1 (+529541)
chr9	63430001	63470000	CNV42	NT2-1	0.58495	0.584843	CNV42	2300009A05Rik (-50760), Iqch (+152492)
chr9	66210001	66290000	CNV43	NT2-1	0.584962	0.584959	CNV43	Herc1 (-100525), Dapk2 (+91778)
chr9	73830001	73950000	CNV44	NT2-1	0.584952	0.536177	CNV44	Unc13c (+78965), Rsl24d1 (+776553)
chr9	77970001	78070000	CNV45	NT2-1	0.584904	0.584885	CNV45	Gcm1 (-31923), Elovl5 (+102637)
chr9	83490001	83620000	CNV46	NT2-1	0.58495	0.584865	CNV46	Sh3bgrl2 (+6673), Elovl4 (+251251)
chr9	86560001	86590000	CNV47	NT2-1	0.584913	0.584893	CNV47	Pgm3 (-3174), Rwdd2a (+2985)
chr9	88350001	88660000	CNV48	NT2-1	0.58496	0.612022	CNV48	Zfp949 (-43019), Syncrip (-22446)
chr9	89890001	90160000	CNV49	NT2-1	0.584962	0.615686	CNV49	Ctsh (-29266), Rasgrf1 (+115092)
chr9	92140001	92190000	CNV50	NT2-1	0.584914	0.584903	CNV50	Plscr5 (-27935), Zic4 (+796031)
chr9	94030001	94260000	CNV51	NT2-1	0.584942	0.584929	CNV51	1190002N15Rik (+393080)
chr9	102970001	103380000	CNV52	NT2-1	0.58496	0.570686	CNV52	Srprb (+27136), Rab6b (+63194)
chr9	107980001	108110000	CNV53	NT2-1	0.584948	0.53995	CNV53	Gmppb (-4241)
chr9	109820001	109930000	CNV54	NT2-1	0.58495	0.584943	CNV54	Cdc25a (-578)
chr9	110190001	110460000	CNV55	NT2-1	0.584963	0.584961	CNV55	Scap (-8355), Elp6 (+19828)
chr9	120300001	120350000	CNV56	NT2-1	0.584962	0.584961	CNV56	Eif1b (-167490), Myrip (+21065)
chrX	82940001	83430000	CNV60	NT2-1	-1	-0.979592	CNV60	Dmd (+236098), Tsga8 (+302923)
chrX	83450001	83890000	CNV61	NT2-1	-1	-0.954545	CNV61	Tsga8 (-182077)
chrX	83900001	84350000	CNV62	NT2-1	-1	-0.933333	CNV62	Tsga8 (-637077)
chrX	169970001	170010000	CNV63	NT2-1	0.792487	0.646243	CNV63	Asmt (-682643), Mid1 (+110379)
seqnames	start	end	width	sampleName	median	mean	CNV	Genes
