# Supplementary material for: DNA barcoding reveals ongoing immunoediting of clonal cancer populations during metastatic progression and immunotherapy response
Source: Nat Commun. 2022 Nov 7;13:6539. doi: 10.1038/s41467-022-34041-x (PMC9640547; doi:10.1038/s41467-022-34041-x)
Supplement: Supplementary file 5 — Supplementary Data 2 [file 41467_2022_34041_MOESM5_ESM.xlsx]

## Sheet: Sheet1
Gene	logFC	PValue	FDR
Soat2	10.014	7.18e-63	1.77e-61
Car6	8.98292	1.09e-20	5.41e-20
Gm2436	7.72123	4.97e-15	1.83e-14
Zan	7.65907	6.99e-17	2.84e-16
Dthd1	7.53534	1.04e-15	3.96e-15
Fgf21	7.51772	9.09e-15	3.29e-14
1810032O08Rik	7.39327	0	0
Lims2	7.19594	5.5e-66	1.48e-64
Gm15413	7.1288	2.73e-12	8.55e-12
Col11a2	6.99849	1.66e-33	1.41e-32
Fam189b	6.70203	1.73e-09	4.54e-09
Snhg12	6.66969	0	0
Pcdhga8	6.36104	1.3e-07	2.99e-07
Sh2d4b	6.3144	4.15e-07	9.16e-07
Gm38416	6.28039	1.69e-07	3.85e-07
DXBay18	6.23115	7.06e-07	1.53e-06
Cyp27b1	6.1191	1.25e-45	1.69e-44
Noxred1	6.08794	8.72e-07	1.87e-06
5430416N02Rik	6.08281	4.44e-301	4.22e-298
Zfas1	6.04084	0	0
Rhbg	6.03702	1.24e-06	2.64e-06
Snhg15	5.9814	6.56e-231	3e-228
Mmp23	5.81001	7.17e-06	1.42e-05
Masp2	5.8089	2.36e-05	4.49e-05
Dnah6	5.8036	1.37e-05	2.66e-05
2410006H16Rik	5.78459	1.76616117671902e-310	1.82e-307
Kcnip4	5.61123	2.63e-05	4.98e-05
Hgd	5.61041	4.12e-05	7.67e-05
Cdsn	5.6075	2.22e-89	1.1e-87
Tmem132b	5.53706	4.58e-05	8.49e-05
Gdap1l1	5.46274	6.41e-05	0.000117522
Opn1sw	5.4622	6.91e-05	0.000126187
Hlf	5.38614	0.000121003	0.000214887
Galr3	5.38226	0.000111386	0.000198523
1700049E17Rik1	5.35606	0.000673584	0.00110844
Ppp1r32	5.29734	0.000154852	0.00027207
Maf	5.27868	5.43e-27	3.54e-26
Ddit3	5.26655	1.82e-241	9.35e-239
Atf3	5.22195	0	0
Krt42	5.20661	0.000250109	0.000430588
Krt88	5.20638	0.000261315	0.000449003
Ttc6	5.20589	0.00027539	0.000471808
Ppp1r15a	5.11042	3.02e-299	2.33e-296
Napb	5.09969	4.55e-108	3.26e-106
Sez6l2	5.06681	2.24e-11	6.66e-11
Gm26644	5.0088	0.00069857	0.00114727
A3galt2	5.00563	0.000639399	0.00105458
Fam71f2	5.00532	0.000750803	0.00122945
Chrd	5.00463	0.000687949	0.00113103
Angptl6	4.99327	7.39e-85	3.2e-83
Oas1b	4.98019	8.39e-32	6.62e-31
Cyp3a13	4.89664	0.00110433	0.00177699
A530072M11Rik	4.89394	0.00107203	0.00172734
Ifit3b	4.89337	0.00114971	0.00184471
1110038B12Rik	4.82442	0	0
Hhipl2	4.79896	3.96e-10	1.09e-09
A530013C23Rik	4.77298	0.00166696	0.00262379
1110020A21Rik	4.77223	0.00170055	0.00267393
Hpx	4.77219	0.00171053	0.00268723
Zmynd12	4.77078	0.00176906	0.00277071
D930016D06Rik	4.76207	3.48e-89	1.71e-87
Prkcg	4.75346	5.3e-18	2.28e-17
Gadd45a	4.70312	5.99e-186	1.57e-183
Disp3	4.6431	0.00282338	0.00432375
BC065397	4.60678	6.06e-15	2.22e-14
Cplx1	4.4959	0.00438627	0.00660323
Gm1141	4.41258	1.13e-07	2.62e-07
Pax8	4.40206	1.39e-14	5e-14
Fyb2	4.36525	2.76e-47	4.02e-46
2610035D17Rik	4.35957	3.62e-32	2.9e-31
B4galnt2	4.33338	0.00728516	0.0106666
Gm2026	4.32742	0.00808831	0.0117713
Trib3	4.32073	3.48e-224	1.48e-221
Gadd45g	4.29468	3.93e-47	5.7e-46
E230016M11Rik	4.28251	1.1e-07	2.55e-07
Snhg1	4.19198	7.11e-297	5.16e-294
Col20a1	4.17344	3.71e-07	8.23e-07
Hist1h4f	4.15379	0.0121828	0.0172698
Spag6	4.15181	0.0118031	0.0167682
Tmem91	4.1506	0.0118229	0.0167943
Sstr2	4.15035	0.0126012	0.0178281
Ache	4.14985	0.011867	0.0168493
Acot2	4.14655	6.52e-219	2.59e-216
Spef1	4.14501	2.58e-44	3.32e-43
Gm11696	4.13555	7.17e-07	1.55e-06
Card14	4.13383	9.67e-07	2.07e-06
Nat14	4.12637	2.61e-25	1.58e-24
Ccdc166	4.0974	7.22e-07	1.56e-06
Stbd1	4.06983	1.84e-300	1.51e-297
9930104L06Rik	4.04442	1.25e-117	1.04e-115
Gas5	3.9921	5.54e-189	1.59e-186
P2rx5	3.97494	3.65e-06	7.44e-06
1810026B05Rik	3.96936	7.07e-44	8.93e-43
Anks3	3.96287	1.35e-100	8.42e-99
4933407K13Rik	3.95401	1.1e-38	1.15e-37
Tmem198	3.90909	2.38e-12	7.49e-12
Flrt1	3.87842	3.25e-09	8.35e-09
Trim46	3.82376	4.63e-106	3.14e-104
Gm2237	3.79769	1.45e-08	3.56e-08
Pvt1	3.7886	6.58e-107	4.56e-105
Atf5	3.76475	5.16e-141	6.56e-139
Npcd	3.70213	0.034732	0.0463682
Cct6b	3.69816	0.0330832	0.0442916
1700016C15Rik	3.69787	0.0332438	0.0444922
1810021B22Rik	3.69759	0.0329341	0.0441112
D5Ertd615e	3.69561	0.0334286	0.0447346
Klhl38	3.68829	3.56e-05	6.69e-05
Stmn4	3.68233	7.87e-05	0.000142838
Ago4	3.67964	1.84e-24	1.07e-23
Plp1	3.6684	4.03e-10	1.1e-09
Duox1	3.64135	0.000130132	0.000230435
1600020E01Rik	3.63739	5.85e-19	2.65e-18
Fam171b	3.63613	9.48e-145	1.3e-142
Cxcl10	3.63611	1.04e-41	1.21e-40
Gpr3	3.63345	5.44e-05	0.000100253
Elavl3	3.63161	8.25e-05	0.00014949
6820431F20Rik	3.59525	4.09e-201	1.4e-198
Chka	3.59097	1.61e-241	8.66e-239
Tmem8b	3.58172	1.02e-09	2.71e-09
Magi2	3.56277	1.15e-17	4.86e-17
Lime1	3.54215	2.1e-13	7.05e-13
Bbs4	3.54209	2.2e-105	1.46e-103
P2rx3	3.53935	1.51e-06	3.19e-06
Scn3a	3.53388	1.17e-64	3e-63
Fchsd1	3.52054	1.04e-142	1.36e-140
Padi1	3.50866	7.15e-119	6.04e-117
Fam71f1	3.5079	4.36e-38	4.46e-37
Arhgap33	3.50276	1.84e-30	1.39e-29
4632415L05Rik	3.48004	2.9e-155	4.77e-153
Nupr1	3.47986	5.92e-85	2.59e-83
Zfp708	3.47336	0.00130248	0.00207526
Snx22	3.4705	1.21e-38	1.26e-37
1700102P08Rik	3.46002	0.000174223	0.000304662
Letm2	3.45176	8.13e-39	8.5e-38
Gabbr1	3.44252	2.65e-69	7.68e-68
Mmp28	3.43409	1.45e-14	5.2e-14
Hid1	3.40398	2.93e-77	1.07e-75
Aoc3	3.39878	0.000289582	0.000494405
Dnhd1	3.39704	0.000271321	0.000465288
Ppp1r3f	3.39633	5.87e-38	5.97e-37
Slc7a11	3.38612	9.39e-52	1.6e-50
Fam13b	3.38084	6.5e-177	1.49e-174
Plcxd2	3.37927	4.58e-121	3.98e-119
Trnp1	3.36384	3.44e-12	1.07e-11
Slc26a11	3.3634	4.11e-42	4.86e-41
H2-K2	3.36024	2.41e-06	5e-06
Zc3h8	3.35525	7.58e-69	2.16e-67
2610005L07Rik	3.34273	2.38e-203	8.65e-201
Zfand2a	3.34157	2.43e-169	4.84e-167
Etnk2	3.33486	0.000585365	0.000969478
Nrcam	3.31896	8.48e-06	1.67e-05
Rnf166	3.31732	6.79e-168	1.31e-165
Gtpbp2	3.29519	2.61e-137	2.95e-135
Gm28042	3.28646	3.65e-06	7.44e-06
Cybrd1	3.28484	5.89e-06	1.18e-05
Brd3os	3.28299	5.48e-09	1.39e-08
Gpt2	3.2748	9.82e-147	1.44e-144
Arf2	3.2748	5.94e-132	6.21e-130
Efnb3	3.26825	1.28e-13	4.37e-13
Micu3	3.26356	5.61e-140	7.06e-138
Tmem116	3.24165	1.96e-07	4.44e-07
9330182L06Rik	3.23864	1.35e-07	3.11e-07
Snhg5	3.23548	7.89e-131	8.04e-129
Sybu	3.20573	2.42e-29	1.74e-28
Dand5	3.19793	6.11e-35	5.52e-34
Fgf7	3.19091	0.000987047	0.00159785
A330102I10Rik	3.18461	0.00125412	0.00200261
Ccdc137	3.16748	1.38e-188	3.86e-186
Ndrg1	3.15736	1.11e-138	1.31e-136
Rassf1	3.14855	3.5e-222	1.44e-219
Gm3636	3.12706	1.24e-08	3.07e-08
Slc22a21	3.11968	1.51e-54	2.84e-53
9330179D12Rik	3.11429	0.00135391	0.00215247
Magef1	3.10931	1.75e-47	2.56e-46
Prelid3a	3.10764	1.52e-09	4.01e-09
Cox6a2	3.0999	3.42e-06	7e-06
Ttll3	3.09497	6.17e-11	1.78e-10
Fbxw4	3.09332	2.55e-142	3.31e-140
Rsad2	3.09176	8.51e-17	3.44e-16
Sema3c	3.09166	3.71e-24	2.14e-23
Crebl2	3.08681	2.46e-43	3.02e-42
1700096K18Rik	3.08662	0.000112778	0.000200858
Gadd45b	3.08437	4.67e-94	2.54e-92
2900076A07Rik	3.08046	1.24e-17	5.23e-17
Scara5	3.05595	7.6e-07	1.64e-06
Tcta	3.05183	7.4e-40	8.05e-39
Igflr1	3.0357	7.16e-05	0.000130661
Slc2a4rg-ps	3.0336	0.00208925	0.00324542
Firre	3.02493	6.33e-15	2.31e-14
Nhlrc3	3.01409	6.84e-162	1.28e-159
Tmprss11f	3.00523	5.81e-10	1.57e-09
Slc25a27	3.00409	3.68e-17	1.51e-16
Gpat3	2.99212	3.58e-116	2.85e-114
Ciart	2.99119	3.72e-93	1.98e-91
Arntl	2.97095	2.49e-138	2.93e-136
Tom1l2	2.94952	3.61e-177	8.41e-175
Sugp2	2.94385	2.64e-116	2.12e-114
Paxx	2.9438	3.8e-32	3.04e-31
Ppp1r14d	2.93971	0.000126775	0.000224683
Tnnc1	2.91191	1.18e-09	3.14e-09
Xntrpc	2.8994	8.18e-06	1.61e-05
Man2c1os	2.89857	8.66e-06	1.71e-05
BC005561	2.8974	1.56e-91	8.04e-90
Esrp1	2.87567	4.57e-160	8.29e-158
Slc38a7	2.85979	3.34e-154	5.43e-152
Xkrx	2.85817	0.00476026	0.0071323
Slc1a7	2.85766	0.00467149	0.00700866
Mx2	2.85729	0.004691	0.0070345
Olfr77	2.8555	0.00522647	0.0077798
Rnf225	2.8544	9.86e-13	3.17e-12
Il11	2.84889	2.13e-10	5.95e-10
Epb41l4aos	2.84677	1.15e-22	6.24e-22
Iqck	2.83482	6.64e-05	0.000121521
Orai2	2.83126	6.23e-116	4.93e-114
Dcdc2a	2.83108	3.37e-05	6.35e-05
Slc25a25	2.82604	2.34e-176	5.14e-174
Cyb5r1	2.82098	8.77e-187	2.35e-184
Dnd1	2.81794	3.25e-07	7.24e-07
Atg12	2.80401	6.05e-129	5.97e-127
Hdac11	2.80204	1.24e-43	1.55e-42
Gm10516	2.80204	1.82e-08	4.46e-08
Adra1b	2.79655	1.96e-10	5.49e-10
Crb3	2.78882	4.12e-30	3.08e-29
Mlycd	2.78705	8.89e-41	9.97e-40
Pycr1	2.78322	5.17e-104	3.39e-102
Bbc3	2.7713	6.25e-52	1.07e-50
Vps37d	2.76359	7.39e-27	4.79e-26
Nradd	2.75832	0.00746478	0.0109128
Rnf32	2.75198	5.54e-08	1.32e-07
Slx1b	2.7402	5.33e-25	3.18e-24
Zfp939	2.73849	3.11e-19	1.42e-18
Mthfr	2.73515	4.38e-76	1.54e-74
Cldn15	2.72383	0.000695337	0.00114256
Fstl1	2.72316	6.42e-20	3.05e-19
Sqstm1	2.72099	4.66e-138	5.43e-136
Smg9	2.71186	6.55e-124	5.94e-122
AA467197	2.70603	5.89e-07	1.28e-06
Cnbd2	2.70258	7.51e-08	1.77e-07
Adcy9	2.69358	8.53e-35	7.64e-34
Epg5	2.68873	1.35e-146	1.96e-144
Pithd1	2.68518	2.13e-129	2.12e-127
Msi1	2.68155	1.12e-08	2.78e-08
Wnk4	2.67049	1.68e-05	3.23e-05
Fbxl21	2.66614	0.0151926	0.0212362
Apoe	2.66464	1.04e-14	3.77e-14
Chac1	2.66315	1.2e-70	3.62e-69
Hoxd4	2.65708	0.0108463	0.0154856
2310010J17Rik	2.65493	0.0114061	0.0162416
Atp6v0e2	2.65207	1.12e-27	7.51e-27
Kcnj14	2.64295	1.23e-05	2.39e-05
Zc3h6	2.63713	1.62e-59	3.61e-58
Selenow	2.63217	1.41e-95	7.93e-94
Macrod1	2.61915	9.27e-35	8.28e-34
Ptgds	2.61756	0.0023591	0.00364486
Ccl20	2.61445	1.55e-07	3.55e-07
Egf	2.61084	0.00129696	0.00206726
Dok3	2.60557	0.0015268	0.00241149
Rhbdd1	2.60398	1.98e-146	2.84e-144
Inafm1	2.59277	4.53e-36	4.28e-35
Inca1	2.59234	0.00038291	0.000646941
Doc2g	2.58676	2.94e-07	6.56e-07
Naga	2.58265	3.35e-50	5.45e-49
Zmynd15	2.57143	3.85e-11	1.13e-10
Thap3	2.57104	2.44e-89	1.2e-87
Adap1	2.5706	2.01e-30	1.52e-29
Tmem40	2.56985	6.47e-83	2.7e-81
Tsc22d3	2.56781	8.83e-63	2.16e-61
Rab11fip4os1	2.54916	0.0178102	0.0246743
Pdzd7	2.54639	0.0167034	0.0232218
Arhgap4	2.54552	0.0163057	0.0226919
Lta	2.54524	0.0159439	0.0222109
Nrip3	2.54172	0.000558753	0.000928145
Gzmm	2.54122	1.42e-05	2.75e-05
Endov	2.538	2.4e-117	1.97e-115
Ccdc130	2.53775	6.5e-50	1.04e-48
Gm21992	2.52872	8.58e-26	5.28e-25
Cyp4f17	2.52804	5.62e-11	1.63e-10
Osr1	2.52724	4.8e-36	4.5e-35
Taf1a	2.52588	1.1e-56	2.19e-55
Rfesd	2.52497	1.9e-26	1.21e-25
Slc25a53	2.52429	9.63e-18	4.09e-17
Ppm1h	2.52134	8.88e-40	9.63e-39
Col4a6	2.52031	1.64e-09	4.31e-09
Parp6	2.5202	6.69e-86	2.99e-84
2410131K14Rik	2.51021	5.43e-97	3.1e-95
Nr1h3	2.50908	3.8e-15	1.41e-14
Cpe	2.50651	2.48e-51	4.18e-50
Dusp8	2.50367	6.68e-108	4.76e-106
Ccdc24	2.4963	5.24e-16	2.03e-15
Arap2	2.49294	1.42e-108	1.03e-106
Mfsd11	2.49116	1.25e-91	6.49e-90
Zfp938	2.48889	4.81e-35	4.38e-34
4921536K21Rik	2.48107	2.84e-26	1.78e-25
Gp1bb	2.48067	0.00243925	0.00376352
Zmym6	2.47165	1.39e-53	2.54e-52
Lif	2.46756	5.8e-98	3.39e-96
Chd2	2.44435	1.5e-143	2.01e-141
Aloxe3	2.43777	1.5e-14	5.35e-14
Tctn1	2.43645	9.2e-44	1.16e-42
Prkab2	2.43523	1.64e-35	1.52e-34
Csrnp1	2.43389	2.58e-107	1.83e-105
Particl	2.43229	5.2e-12	1.6e-11
Gm15708	2.43129	0.00149061	0.00235643
Tprkb	2.43072	1.35e-106	9.24e-105
Clec2l	2.42519	0.0250938	0.0340912
Zic2	2.42349	0.0239602	0.0326519
Gfra1	2.42308	0.0250234	0.0339993
Arvcf	2.42241	7.56e-106	5.1e-104
Prx	2.41661	4.29e-29	3.05e-28
Hecw2	2.41104	3.65e-15	1.35e-14
Ern1	2.40792	4.12e-121	3.61e-119
2700046G09Rik	2.40606	0.000569936	0.000946084
Gm12359	2.4024	1.64e-05	3.16e-05
Krt10	2.40164	6.58e-17	2.68e-16
Idua	2.40112	3.65e-27	2.4e-26
Scarb2	2.3983	1.13e-114	8.73e-113
Cebpg	2.39367	7.56e-135	8.4e-133
Ghitm	2.39148	7.32e-68	2.06e-66
Rnf39	2.3841	4.94e-64	1.25e-62
Phospho2	2.38144	6.34e-60	1.44e-58
Acrbp	2.37331	5.57e-06	1.12e-05
Coq10a	2.37134	1.14e-43	1.42e-42
Car15	2.37098	1.27e-08	3.14e-08
Manbal	2.36882	3.57e-50	5.81e-49
Enthd1	2.36691	4.59e-11	1.34e-10
Lemd2	2.35448	1.25e-130	1.26e-128
Ftx	2.35286	2.17e-09	5.65e-09
0610030E20Rik	2.35176	9.61e-51	1.59e-49
Ormdl3	2.35119	1.77e-85	7.84e-84
Me3	2.34584	4.11e-25	2.47e-24
Fsd1l	2.34148	2.51e-23	1.4e-22
Jmjd7	2.34083	1.56e-25	9.49e-25
Pkd1	2.33886	3.12e-100	1.92e-98
Leprotl1	2.3326	8.11e-139	9.81e-137
Thap6	2.3312	5.81e-44	7.38e-43
Clcn6	2.33007	1.63e-58	3.46e-57
Dclk2	2.32503	1.68e-54	3.15e-53
Slc9a8	2.31203	1.45e-70	4.35e-69
Trmt13	2.30468	1.53e-46	2.16e-45
Lcat	2.30404	0.00121719	0.0019469
Lrig2	2.30253	1.35e-77	4.97e-76
Selenoo	2.30182	2.21e-70	6.59e-69
Ube2g2	2.30088	1.19e-109	8.87e-108
Erdr1	2.29531	7.06e-72	2.21e-70
Fitm2	2.29494	2.24e-70	6.67e-69
Gm32591	2.29229	0.037206	0.049441
Gm14379	2.29223	0.0369129	0.0490992
Rgs22	2.29131	0.0370398	0.049252
Slc24a3	2.28985	7.47e-29	5.25e-28
Chrnb2	2.2896	3.36e-07	7.47e-07
Lyrm1	2.28334	3.05e-15	1.13e-14
Crebrf	2.28171	1.12e-55	2.2e-54
Kansl3	2.28046	1.41e-128	1.35e-126
Serpinb9c	2.27318	5.88e-10	1.59e-09
Oasl1	2.27307	3.34e-51	5.59e-50
4632404H12Rik	2.26854	7.96e-27	5.14e-26
Cnksr3	2.26673	1.64e-76	5.86e-75
Dnajb2	2.25908	1.71e-88	8.21e-87
Insyn1	2.25497	1.7e-34	1.5e-33
Rell2	2.251	0.00170778	0.00268393
Pyroxd2	2.25073	0.000807356	0.00131838
Vgll3	2.2504	6.08e-60	1.38e-58
Cspg4	2.24998	0.00172577	0.00270909
Klf6	2.24629	1.74e-109	1.29e-107
Nr2c2ap	2.24446	8.6e-80	3.35e-78
Srrm4	2.24352	9.4e-24	5.35e-23
Gm9828	2.24272	0.000509868	0.000851068
Csf3	2.24188	4e-22	2.12e-21
Sqor	2.2413	1.83e-09	4.79e-09
1700086O06Rik	2.23881	2.59e-17	1.07e-16
Rapsn	2.23662	9.49e-42	1.1e-40
Rad9a	2.23448	5.91e-120	5.1e-118
Osgin1	2.23226	2.93e-86	1.31e-84
Gabarapl1	2.22785	2.42e-65	6.3e-64
Slc1a4	2.2187	5.93e-107	4.13e-105
Tanc2	2.20781	5.25e-115	4.13e-113
Mef2b	2.20278	0.00047273	0.000792617
Lmbrd1	2.20277	1.94e-98	1.15e-96
Zbtb10	2.19305	3.4e-104	2.24e-102
Tfpi	2.19217	0.0353223	0.0471104
Ppm1l	2.1914	5.57e-74	1.85e-72
Kdm7a	2.18845	1.25e-58	2.67e-57
3010003L21Rik	2.18665	3.42e-13	1.14e-12
Gm15050	2.18369	4.65e-08	1.11e-07
Ssbp2	2.18353	4.65e-59	1.01e-57
Zfp346	2.18315	2.38e-70	7.08e-69
Mapk10	2.18265	0.0121427	0.017215
Slc7a3	2.18125	0.010947	0.0156131
5430405H02Rik	2.18095	8.36e-07	1.8e-06
Anapc16	2.17918	2.59e-99	1.56e-97
Fam50a	2.17648	5.24e-66	1.41e-64
Rsph9	2.17599	0.0138513	0.0195072
Cldn3	2.17265	1.03e-71	3.21e-70
Aoc2	2.17257	1.24e-18	5.52e-18
Stoml1	2.16886	2.97e-19	1.36e-18
Gpr146	2.16771	1.51e-33	1.29e-32
Arfrp1	2.16564	6.1e-94	3.29e-92
Zfp316	2.16516	1.71e-71	5.27e-70
Lars	2.16331	8.88e-113	6.72e-111
Gm45871	2.16035	3.48e-21	1.76e-20
9330188P03Rik	2.15993	3.85e-51	6.43e-50
Atp6v0d1	2.1587	7.9e-77	2.86e-75
Klhdc1	2.15813	3.09e-13	1.03e-12
Myom1	2.15796	0.00139015	0.00220724
Zfp729b	2.15716	4.33e-48	6.5e-47
Phf21b	2.15021	1.61e-05	3.11e-05
Tnfsf15	2.15	5.14e-10	1.4e-09
Cobl	2.14975	1.02e-80	4.08e-79
6430548M08Rik	2.14771	9.41e-39	9.83e-38
Drc3	2.14363	5.94e-07	1.3e-06
Zfp688	2.14308	8.05e-19	3.62e-18
Ap3m2	2.13982	6.62e-34	5.73e-33
9330104G04Rik	2.1378	0.00338953	0.0051492
Cry1	2.13721	1.91e-79	7.36e-78
Tbcel	2.13573	4.51e-30	3.36e-29
Vps9d1	2.13386	1.09e-74	3.71e-73
Il6ra	2.12236	1.15e-35	1.07e-34
Atp6v0b	2.12123	5.2e-64	1.31e-62
Elmo1	2.11828	6.01e-29	4.23e-28
Txnrd2	2.11342	1.33e-67	3.73e-66
Cln3	2.11318	1.69e-60	3.91e-59
Fam110b	2.11032	2.01e-20	9.83e-20
Trp53	2.10002	1.08e-85	4.8e-84
4930503L19Rik	2.09911	1.47e-58	3.11e-57
Trmt61b	2.09402	2.15e-19	9.92e-19
Tmem245	2.09252	4.78e-95	2.63e-93
Mafg	2.091	2.78e-112	2.09e-110
Slc6a9	2.08994	6.89e-41	7.81e-40
Mettl22	2.0889	4.46e-29	3.17e-28
Bcl7b	2.08659	3.29e-81	1.33e-79
Ttl	2.08025	2.32e-86	1.04e-84
Gm960	2.07819	0.00491566	0.0073455
Per1	2.07734	1.36e-57	2.81e-56
Ankrd61	2.07686	0.00527578	0.00785225
Ccdc120	2.07391	4.03e-82	1.65e-80
Ccdc57	2.06913	2.05e-26	1.3e-25
Pdrg1	2.06887	1.69e-53	3.1e-52
Trpv2	2.0649	2.28e-08	5.54e-08
Zfp593	2.06308	2.89e-61	6.8e-60
Ovgp1	2.06146	0.000445333	0.000748001
Tppp3	2.05987	0.000575324	0.000954406
Frg2f1	2.05775	0.000196751	0.000342648
Cacnb1	2.05692	0.000141704	0.000249779
Slc5a5	2.05625	0.000154858	0.00027207
Riok3	2.05524	1.28e-90	6.48e-89
Map2k3os	2.05524	5.05e-31	3.89e-30
Slc27a1	2.05448	2.61e-57	5.32e-56
Mafk	2.05216	3.9e-67	1.08e-65
Gpcpd1	2.04908	8.82e-31	6.75e-30
Klrg2	2.04901	3.64e-50	5.9e-49
Glce	2.04843	2.63e-90	1.33e-88
Plk2	2.04308	2.51e-96	1.42e-94
Sp6	2.03748	2.31e-17	9.63e-17
Crcp	2.03471	6.44e-80	2.51e-78
Ankrd55	2.03402	1.56e-12	4.95e-12
5730455P16Rik	2.03167	1.05e-71	3.28e-70
Hexa	2.03032	5.79e-12	1.78e-11
Frs3	2.02957	3.96e-05	7.4e-05
Gm20517	2.02827	0.000363242	0.000614637
Nkiras2	2.02697	1.34e-76	4.82e-75
Uck1	2.02647	6.43e-87	2.93e-85
Asns	2.02618	6.51e-72	2.05e-70
1700029J07Rik	2.02443	9.73e-05	0.000174703
Stc2	2.02419	4.4e-37	4.3e-36
Vhl	2.02012	4.85e-71	1.48e-69
Gab1	2.01953	1.17e-59	2.63e-58
Stk40	2.0194	3.57e-59	7.79e-58
Lratd2	2.01904	5.82e-94	3.15e-92
Tmem150a	2.01834	1.86e-15	7e-15
9130008F23Rik	2.01648	4.18e-25	2.5e-24
Clk4	2.01337	4.73e-70	1.38e-68
Nckap5	2.00773	0.0231095	0.0315482
Olfr1388	2.00713	4.4e-16	1.71e-15
Tm4sf4	2.00629	0.0223161	0.0305192
Hipk4	2.00564	0.0220669	0.0302038
Gm19557	2.00464	1.5e-08	3.7e-08
Nt5m	2.0034	2.24e-44	2.89e-43
Gan	2.00005	3.94e-73	1.27e-71
Tmem184a	1.99618	2.22e-50	3.63e-49
Cpeb4	1.99615	7.31e-36	6.82e-35
Hist3h2a	1.99316	4.95e-18	2.13e-17
Rnf223	1.9926	5.04e-06	1.02e-05
Zfp503	1.99193	4.24e-78	1.59e-76
Ccnl1	1.99118	1.6e-88	7.72e-87
Myc	1.98855	3.1e-88	1.47e-86
Syngap1	1.98847	3.87e-15	1.43e-14
Aatk	1.98837	3.74e-66	1.01e-64
R74862	1.98709	7.83e-08	1.84e-07
Cd46	1.98136	0.00270814	0.00415499
Slc25a33	1.98129	6.06e-80	2.37e-78
AW549877	1.97698	5.39e-66	1.45e-64
Kdm6b	1.97429	1.19e-78	4.49e-77
Nog	1.9731	2.53e-05	4.8e-05
Il23a	1.97186	1.18e-56	2.34e-55
Adh7	1.96576	9.18e-65	2.36e-63
Psg17	1.95745	0.000499768	0.000835679
Hmox1	1.9572	6.15e-68	1.73e-66
Odaph	1.95586	1.67e-32	1.36e-31
Ampd3	1.95444	5.24e-72	1.65e-70
Itpr2	1.95183	7.25e-85	3.15e-83
Tmem126b	1.95164	3.53e-39	3.74e-38
Pfkfb3	1.94923	7.05e-44	8.92e-43
Mxd1	1.94653	1.29e-15	4.9e-15
Ppm1k	1.94582	3.63e-23	2.01e-22
Ankrd23	1.94481	0.00049722	0.000831531
Npc1	1.94302	4.27e-74	1.43e-72
Necab3	1.94127	0.000280004	0.00047898
Fam129c	1.93357	3.28e-05	6.17e-05
Chchd5	1.93187	1.1e-48	1.68e-47
Tnpo2	1.93071	2.93e-100	1.82e-98
Cd34	1.93004	5.43e-10	1.47e-09
Zfp788	1.92807	2.92e-31	2.26e-30
Zfp941	1.92389	6.51e-25	3.86e-24
Armc7	1.92106	9.05e-24	5.16e-23
Ghdc	1.91867	2.59e-31	2.01e-30
Rundc3b	1.91845	1.33e-28	9.26e-28
Itfg2	1.9171	3.45e-47	5e-46
Grhl1	1.91405	1.85e-11	5.52e-11
Zfp62	1.91187	1.14e-78	4.32e-77
Ogn	1.91127	0.0316634	0.0424922
Abcg4	1.9106	0.0323231	0.0433305
AA465934	1.91053	0.0320304	0.0429661
1500015A07Rik	1.90957	4.15e-05	7.72e-05
Mrc2	1.90816	0.0339955	0.0454489
Fgd3	1.90804	2.25e-94	1.23e-92
Ifit1bl2	1.90765	0.0339705	0.0454204
Ank1	1.90619	0.00031429	0.000535108
Tceanc2	1.90556	2.9e-56	5.72e-55
Acpp	1.90215	5e-14	1.74e-13
Nfil3	1.9016	4.68e-80	1.84e-78
Sco1	1.90036	2.24e-49	3.5e-48
Rcan1	1.89928	5.58e-55	1.06e-53
Cds1	1.89878	1.56e-17	6.53e-17
Klf9	1.89792	8.01e-71	2.42e-69
Btn1a1	1.89702	1.12e-09	2.97e-09
Saraf	1.8963	2.43e-81	9.85e-80
Gtsf1	1.89589	0.0023074	0.00357016
Plekhm2	1.89485	2.39e-59	5.25e-58
Sirt3	1.89294	6.16e-28	4.15e-27
Zcchc7	1.89219	3.25e-53	5.86e-52
Leng8	1.8886	1.87e-80	7.45e-79
Gnpnat1	1.88474	1.55e-66	4.24e-65
Rtn4r	1.8847	3.24e-20	1.57e-19
Nrg1	1.88404	4.48e-58	9.4e-57
Tet2	1.88266	2.66e-22	1.42e-21
Igf2bp3	1.88059	0.0132637	0.0187075
Gm32031	1.87917	0.0127954	0.0180883
Filip1l	1.87632	4.37e-77	1.6e-75
Zfp65	1.87519	2.28e-32	1.84e-31
Ncoa1	1.87247	1.27e-57	2.61e-56
4930590J08Rik	1.87031	0.00215909	0.00334842
Abhd14b	1.86796	3.52e-29	2.52e-28
Urm1	1.86596	4.69e-53	8.4e-52
Tmem140	1.86032	1.73e-29	1.26e-28
Pvr	1.85879	2e-79	7.67e-78
Rab30	1.85855	8.67e-40	9.42e-39
Tmem268	1.85722	2.57e-33	2.16e-32
Smg1	1.85658	9.69e-76	3.37e-74
Trp53rka	1.85067	2.21e-63	5.55e-62
Fosl2	1.84519	5.35e-62	1.28e-60
Jazf1	1.84377	0.000682038	0.00112161
Npas3	1.84365	0.000473119	0.00079316
Zdhhc1	1.84137	1.45e-34	1.29e-33
Atf4	1.83958	2.05e-59	4.5e-58
Awat2	1.83709	0.000103051	0.000184439
Maff	1.83419	8.59e-58	1.78e-56
Oplah	1.83359	6.68e-05	0.00012224
Unc119b	1.83146	5.91e-88	2.77e-86
Hsd3b7	1.83023	2.62e-57	5.33e-56
Slc4a3	1.82472	7.5e-07	1.62e-06
Ctns	1.82083	9.37e-27	6.03e-26
Sesn2	1.8181	7.86e-33	6.48e-32
Gm11423	1.81421	0.000484636	0.000811365
Rbm18	1.81358	4.2e-72	1.33e-70
Usp20	1.81339	5.51e-46	7.55e-45
Stk19	1.81318	2.64e-37	2.6e-36
Mrm1	1.80921	7.52e-39	7.89e-38
Dnaic2	1.80757	0.00767157	0.0112018
Glis1	1.80528	0.0191596	0.0264368
Zfp935	1.80466	3.19e-29	2.29e-28
Zfp458	1.80301	2.25e-08	5.47e-08
Nek9	1.80078	1.06e-79	4.11e-78
Commd9	1.79982	1.96e-39	2.1e-38
Egfr	1.79831	9.9e-29	6.92e-28
Itga8	1.79803	2.37e-09	6.16e-09
Ppp1r9a	1.79783	1.22e-59	2.73e-58
Dele1	1.79723	1.42e-75	4.91e-74
Arhgef28	1.79676	1.86e-75	6.39e-74
Taf1d	1.79345	7.91e-45	1.04e-43
Col4a5	1.79311	1.05e-52	1.86e-51
Trit1	1.79286	2.32e-43	2.85e-42
Bet1l	1.79126	9.46e-44	1.19e-42
Rasef	1.79091	2.5e-59	5.46e-58
Zfp408	1.79059	1.53e-34	1.35e-33
Clcn7	1.7905	6.44e-78	2.41e-76
Impact	1.78798	8.85e-41	9.94e-40
Scrn1	1.7873	4e-69	1.15e-67
Jun	1.78246	3.01e-80	1.19e-78
Cblc	1.78201	2.36e-46	3.32e-45
Chmp1a	1.78144	3.54e-72	1.12e-70
Trappc5	1.77758	4.03e-73	1.29e-71
Cdkn2aip	1.77614	9.42e-63	2.3e-61
Dhrs11	1.77565	2.24e-10	6.26e-10
Rnf215	1.77528	5.55e-26	3.44e-25
Ddb2	1.77308	1.99e-23	1.12e-22
Sars	1.77259	1.56e-73	5.08e-72
Mapre3	1.77237	1.05e-28	7.35e-28
Wwox	1.76968	2.66e-33	2.24e-32
Ptprj	1.76938	1.39e-50	2.28e-49
Hgh1	1.76912	5.42e-63	1.34e-61
Pard6a	1.7687	1.93e-21	9.9e-21
Dync1li2	1.768	4.45e-85	1.95e-83
Plk3	1.76736	7.17e-30	5.31e-29
Aldh2	1.76268	6.61e-41	7.49e-40
Fam214b	1.76257	2.31e-15	8.66e-15
3830408C21Rik	1.76181	0.004325	0.00651337
Hyal3	1.76103	0.000480924	0.000805369
Bbs1	1.75903	1.95e-16	7.71e-16
Cryzl1	1.75841	5.9e-61	1.38e-59
Pex12	1.75754	4.59e-36	4.33e-35
Sirt5	1.75724	2.76e-32	2.22e-31
Dtx3	1.75593	1.11e-41	1.28e-40
Nf1	1.75389	1.82e-69	5.29e-68
Bloc1s2	1.75322	8.18e-57	1.65e-55
Gabrd	1.75258	0.0104361	0.0149363
Tnfrsf12a	1.75025	3.02e-70	8.86e-69
Rcor3	1.74933	9.13e-54	1.68e-52
Vps37b	1.74854	6.92e-50	1.11e-48
Usp11	1.74635	4.21e-33	3.52e-32
Eif1	1.74449	4.96e-77	1.8e-75
Ifit1	1.74297	3.06e-12	9.57e-12
Acoxl	1.74239	7.44e-07	1.61e-06
1700113A16Rik	1.74094	0.00098243	0.00159058
C030006K11Rik	1.74021	3.43e-16	1.34e-15
Bdkrb1	1.74008	0.00108344	0.00174474
Rmdn1	1.73839	3.08e-10	8.51e-10
Fnip1	1.73729	4.79e-71	1.46e-69
Shisa4	1.73674	2.68e-26	1.69e-25
Ogfod2	1.73494	1.05e-12	3.37e-12
Pcsk4	1.7338	8.67e-24	4.94e-23
Tsen15	1.73364	4.35e-48	6.52e-47
Rab10os	1.73159	9.66e-32	7.6e-31
Ntmt1	1.73037	1.16e-71	3.62e-70
Zbtb21	1.72927	1.59e-65	4.17e-64
Zfp738	1.72861	2.68e-33	2.25e-32
Dqx1	1.72754	2.49e-05	4.72e-05
Zfp729a	1.72289	3.29e-40	3.61e-39
Pisd	1.72227	9.44e-59	2.02e-57
Myo1h	1.7218	3.57e-15	1.33e-14
Epb41l4a	1.72063	2.69e-56	5.32e-55
4732491K20Rik	1.71884	2.23e-10	6.23e-10
Atg16l2	1.71716	6.27e-17	2.55e-16
Natd1	1.71642	7.22e-42	8.45e-41
Hsdl1	1.71512	1.86e-74	6.26e-73
Pdcd2	1.71335	2.07e-56	4.1e-55
Phtf1os	1.71276	0.00583587	0.00864104
Mbd6	1.71227	3.69e-50	5.98e-49
Drp2	1.71175	0.000179703	0.000313933
Kif13a	1.70962	4.71e-54	8.7e-53
Evi5l	1.70859	2.49e-26	1.57e-25
Dennd4a	1.70741	1.45e-54	2.74e-53
Rnf144b	1.70733	6.58e-05	0.000120397
Marveld3	1.706	3.29e-23	1.82e-22
Tmod1	1.70509	0.00148245	0.00234384
2810013P06Rik	1.70291	2.51e-21	1.28e-20
Prpf40b	1.70057	7.35e-20	3.47e-19
Ppcdc	1.69737	1.88e-22	1.01e-21
Rnf13	1.69619	4.68e-59	1.01e-57
Pkdcc	1.6948	5.64e-06	1.13e-05
Commd7	1.6942	1.75e-62	4.23e-61
Mtm1	1.69411	3.41e-17	1.41e-16
Creld1	1.69403	1.51e-13	5.11e-13
Primpol	1.69347	1.32e-40	1.47e-39
Celf4	1.6928	7.92e-50	1.26e-48
Ccdc174	1.69243	3.33e-55	6.44e-54
Cyth1	1.69161	9.9e-34	8.5e-33
Smpd3	1.69009	0.0139407	0.0196197
Lgals3	1.68955	2.42e-63	6.05e-62
Trip6	1.68837	2.7e-80	1.07e-78
Ino80	1.68716	1.23e-51	2.1e-50
Dcun1d3	1.68709	2.12e-30	1.6e-29
Mvb12b	1.68458	7.84e-72	2.45e-70
Mknk1	1.68419	1.01e-44	1.33e-43
Crebzf	1.68412	4.07e-75	1.39e-73
Tmem125	1.68296	7.6e-06	1.5e-05
Plpp6	1.68233	7.68e-41	8.68e-40
Mb21d2	1.68149	1.59e-13	5.39e-13
Vegfc	1.68145	1.31e-45	1.76e-44
Hcn3	1.67813	7.38e-15	2.68e-14
Khdc4	1.67647	5.38e-58	1.12e-56
Lama5	1.6759	9.38e-55	1.78e-53
Traf2	1.67468	4.28e-60	9.8e-59
Tmem222	1.67356	5.45e-52	9.41e-51
Sdcbp2	1.67229	4.03e-25	2.42e-24
Kantr	1.67167	3.38e-10	9.32e-10
Hcfc2	1.67114	1.42e-39	1.53e-38
Slc3a2	1.67079	6.28e-63	1.55e-61
Dmtf1	1.66956	1.63e-67	4.54e-66
Zfp78	1.66928	0.00183234	0.00286363
Thumpd3	1.66819	8.32e-69	2.37e-67
Cbx7	1.66471	2.07e-14	7.37e-14
Socs7	1.66447	3.73e-66	1.01e-64
Ptger1	1.66256	0.00499841	0.00746193
Fam219a	1.6621	2.9e-15	1.08e-14
Rasip1	1.6607	0.00985668	0.0141645
Zfp236	1.65854	1.04e-57	2.14e-56
Trpc1	1.6565	5.65e-28	3.82e-27
Zbtb26	1.65643	1.02e-29	7.53e-29
Bcl2l2	1.65616	9e-26	5.53e-25
Nbeal1	1.65555	5.99e-43	7.24e-42
Zfp951	1.65537	0.00111886	0.00179802
Gpsm1	1.65475	7.22e-32	5.71e-31
Ccdc134	1.65474	6.32e-16	2.43e-15
Epc1	1.65376	7.09e-41	8.03e-40
Tmem231	1.65191	2.14e-48	3.25e-47
E130307A14Rik	1.65066	5.49e-10	1.49e-09
6030443J06Rik	1.65005	0.0345204	0.0461207
4930451G09Rik	1.64979	0.0349143	0.0465965
Gm16793	1.64964	0.0345968	0.0462027
Gm15446	1.6468	1.53e-24	8.95e-24
1700029I15Rik	1.64498	0.00545426	0.00810616
Eid2b	1.6448	2.5e-11	7.41e-11
Dnlz	1.64386	6.29e-58	1.31e-56
Zfyve27	1.64322	2.99e-47	4.35e-46
Alkbh1	1.64154	5.3e-38	5.4e-37
Nmnat3	1.64109	1.29e-11	3.91e-11
Camk1	1.64014	4.43e-58	9.31e-57
Catsper2	1.63946	0.000475188	0.00079652
Mettl2	1.63749	1.25e-52	2.2e-51
Slc22a5	1.63744	2.09e-29	1.52e-28
Atp6ap2	1.63705	6.56e-57	1.33e-55
Eif4ebp1	1.63665	4.72e-36	4.44e-35
Eea1	1.63558	2.61e-73	8.46e-72
Hhipl1	1.63524	5.91e-16	2.28e-15
Ifrd1	1.6331	8.08e-49	1.25e-47
Vopp1	1.63177	5.32e-46	7.29e-45
Slc25a37	1.63062	2.17e-65	5.64e-64
Orc5	1.63053	6.91e-50	1.11e-48
Coq9	1.63035	5.28e-51	8.78e-50
Slc15a4	1.62477	7.74e-38	7.82e-37
Uvrag	1.62458	1.24e-59	2.77e-58
4921524J17Rik	1.62082	2.88e-41	3.3e-40
Chkb	1.61963	2.5e-26	1.58e-25
Arhgef2	1.61901	1.46e-65	3.86e-64
Dus4l	1.61595	7.67e-28	5.15e-27
Tmem218	1.61431	3.12e-23	1.73e-22
Gpr107	1.61326	3.53e-53	6.35e-52
Pex11a	1.61225	2.05e-15	7.72e-15
Habp4	1.61194	7.83e-43	9.44e-42
Hexb	1.61168	3.35e-32	2.69e-31
Pip5k1a	1.61115	8.58e-75	2.93e-73
Apbb3	1.61007	1.67e-10	4.69e-10
Otud3	1.60623	5.41e-27	3.53e-26
Tmem87b	1.60516	5.29e-48	7.9e-47
Kdm4c	1.6041	9.29e-47	1.33e-45
Paip2b	1.60366	4.53e-53	8.13e-52
Chmp4c	1.60332	4.14e-55	7.98e-54
Cgref1	1.60236	2.79e-16	1.1e-15
Rad9b	1.60233	1.89e-06	3.94e-06
Chd5	1.60078	1.46e-05	2.82e-05
2610301B20Rik	1.60013	5.86e-29	4.13e-28
Plcd3	1.59793	1.85e-65	4.82e-64
Zfp952	1.59611	7.69e-32	6.08e-31
Wac	1.59586	1.4e-69	4.07e-68
Mpzl3	1.59449	8.19e-58	1.7e-56
Col8a2	1.59396	0.0042325	0.00637796
Mcoln1	1.59344	1.45e-42	1.73e-41
Gnpda1	1.587	3.53e-38	3.63e-37
Nipal2	1.58555	2.91e-41	3.34e-40
Zbtb6	1.58447	9.27e-35	8.28e-34
Zfp759	1.58406	5.16e-11	1.5e-10
Ercc8	1.58371	4.59e-36	4.33e-35
C9orf72	1.57751	5.66e-46	7.73e-45
Dffb	1.57749	2.77e-06	5.71e-06
Stambpl1	1.57652	2.88e-60	6.62e-59
Rragc	1.57588	2.04e-67	5.67e-66
9430015G10Rik	1.57518	3.4e-30	2.55e-29
Zgpat	1.57443	4.6e-33	3.84e-32
Nr3c1	1.57303	1.94e-61	4.59e-60
Agtrap	1.57301	1.16e-46	1.65e-45
Pgap3	1.57101	5.08e-12	1.56e-11
Slc49a4	1.57086	1.77e-34	1.56e-33
Atad2b	1.56722	1.06e-53	1.95e-52
Tmub1	1.56719	2.02e-29	1.47e-28
Stx3	1.56698	1.66e-50	2.71e-49
Aldh18a1	1.56692	1.73e-41	2e-40
Btbd9	1.56686	5.53e-64	1.39e-62
Lyrm4	1.56572	4.74e-20	2.27e-19
Tceanc	1.56497	2.12e-12	6.67e-12
Gm16023	1.56409	0.0124447	0.0176168
Zfp157	1.56317	4.26e-24	2.45e-23
Porcn	1.563	4.44e-06	8.97e-06
Rab11fip2	1.56206	1.98e-51	3.34e-50
Pcgf1	1.56055	5.35e-13	1.75e-12
2210416O15Rik	1.56004	9.59e-34	8.25e-33
Nlrc3	1.55832	1.52e-13	5.16e-13
App	1.55797	3.97e-52	6.88e-51
Zfp444	1.5557	2.64e-35	2.43e-34
Rdh13	1.55542	8.42e-38	8.5e-37
Gse1	1.55456	8.07e-45	1.06e-43
Fra10ac1	1.55383	6.03e-26	3.73e-25
Borcs5	1.55317	3e-13	1e-12
Nup210	1.55267	1.18e-52	2.08e-51
Wdr7	1.55245	4.89e-45	6.5e-44
Hist2h2be	1.55219	1.12e-06	2.38e-06
Smim19	1.55092	1.01e-39	1.09e-38
Rit1	1.54933	1.27e-47	1.87e-46
Gm33989	1.5487	1.52e-22	8.23e-22
Zbtb40	1.54782	2.6e-44	3.36e-43
2003-03-01	1.54757	1.12e-07	2.58e-07
Tmem17	1.54613	2.32e-18	1.02e-17
Tsr2	1.54329	1.36e-49	2.15e-48
Fn1	1.54255	8.38e-35	7.51e-34
Mapk1ip1	1.54236	5.72e-11	1.65e-10
Pigw	1.54232	8.54e-27	5.5e-26
Clba1	1.54213	4.94e-18	2.13e-17
Mdp1	1.5383	9.8e-36	9.11e-35
Akirin2	1.53727	6.72e-60	1.52e-58
Erlin1	1.53678	1.5e-61	3.55e-60
Vegfa	1.53643	5.89e-37	5.74e-36
Oga	1.5362	6.21e-62	1.48e-60
Tet3	1.53599	2.39e-40	2.63e-39
Trub2	1.53425	1.75e-40	1.93e-39
Chst3	1.53316	0.00174919	0.00274376
Gm16576	1.53284	2.96e-08	7.16e-08
Cebpb	1.53251	2.9e-18	1.27e-17
Tmem87a	1.53249	4.97e-51	8.29e-50
Hoga1	1.53075	0.000213379	0.000370613
Trmt1	1.52992	1.1e-67	3.07e-66
Atg9b	1.52762	1.2e-10	3.4e-10
Cln8	1.52665	3.02e-31	2.34e-30
AW146154	1.52546	1.53e-13	5.18e-13
Mal2	1.52503	2.4e-13	8.04e-13
Mdm4	1.52182	2.02e-41	2.33e-40
Tatdn1	1.52025	3.48e-40	3.81e-39
Mrpl9	1.5183	2.16e-66	5.88e-65
Prrg4	1.5178	2.33e-25	1.41e-24
Zfp712	1.51771	3.76e-07	8.35e-07
1110046J04Rik	1.51766	3.6e-10	9.89e-10
Zfr	1.51765	4.34e-59	9.43e-58
Bach2	1.51645	5.52e-12	1.7e-11
Pus3	1.51521	7.18e-60	1.62e-58
Tmem167b	1.51468	6.84e-51	1.13e-49
Mthfd2	1.51448	8.11e-52	1.39e-50
Slc39a3	1.51447	1.49e-32	1.2e-31
Ndel1	1.51425	1.28e-64	3.29e-63
Enkur	1.51325	1.81e-10	5.07e-10
Spsb2	1.51308	6.16e-12	1.89e-11
Adamts6	1.51306	5.53e-15	2.03e-14
Irgq	1.51274	8.25e-45	1.08e-43
Phf20l1	1.51215	7.92e-63	1.94e-61
Sbds	1.51155	3.02e-43	3.7e-42
Klf5	1.51127	2.69e-53	4.85e-52
Cxcl11	1.51032	0.0107632	0.0153776
Exd2	1.50982	9.01e-47	1.29e-45
Noct	1.50947	3.32e-46	4.65e-45
Zfp9	1.50941	8.25e-23	4.5e-22
Dnal4	1.50887	1.4e-24	8.22e-24
Rnh1	1.50883	4.31e-52	7.45e-51
Tom1	1.50793	5.08e-44	6.48e-43
Cpeb3	1.50769	6.78e-14	2.35e-13
Aars	1.50737	2.57e-51	4.33e-50
Arhgap44	1.50724	3.22e-05	6.07e-05
9330159M07Rik	1.50481	1.24e-08	3.06e-08
Dlx4os	1.50477	0.0210907	0.0289428
Tafa3	1.50294	0.019654	0.0270857
Rnf185	1.50275	1.1e-46	1.57e-45
Cox14	1.50142	1.55e-24	9.09e-24
P3h4	1.50008	1.58e-05	3.04e-05
Agrn	1.49856	5.66e-35	5.12e-34
Gramd1a	1.49817	7.57e-33	6.25e-32
Atf6	1.4973	2.82e-54	5.24e-53
Pkn1	1.49675	3.65e-66	9.93e-65
Hilpda	1.49634	6.08e-23	3.34e-22
Zfp966	1.49612	1.37e-10	3.88e-10
Eif1a	1.49596	1.19e-56	2.37e-55
Brsk1	1.49279	3.81e-31	2.94e-30
Mettl7b	1.4912	1.01e-19	4.76e-19
Zswim5	1.49023	9.15e-10	2.44e-09
Slc7a5	1.48999	6.53e-46	8.88e-45
Borcs6	1.48747	3.7e-23	2.05e-22
Mcrip1	1.48703	5.08e-39	5.34e-38
Nbea	1.48565	1.59e-49	2.51e-48
Tma16	1.48502	1.71e-59	3.79e-58
4930520O04Rik	1.48464	7.4e-06	1.47e-05
Tmem161a	1.48412	4.53e-43	5.5e-42
Rps6ka2	1.4838	2.11e-38	2.19e-37
Meak7	1.48362	2.9e-30	2.18e-29
Tmem117	1.48258	4.52e-07	9.96e-07
H2afj	1.48189	1.2e-24	7.05e-24
Mapk8ip3	1.47972	8.79e-47	1.26e-45
Tmem206	1.47813	6.46e-43	7.79e-42
Zfp874a	1.4765	7.79e-13	2.52e-12
Nr1d1	1.47639	2.13e-12	6.7e-12
2610306M01Rik	1.47578	3.29e-08	7.93e-08
Pex5	1.47468	7.56e-55	1.44e-53
Kidins220	1.47466	1.45e-43	1.81e-42
Lonrf1	1.47206	1.5e-23	8.45e-23
Zfp970	1.471	1.84e-05	3.52e-05
Jmjd6	1.47084	5e-53	8.91e-52
Traf1	1.47053	2.07e-53	3.77e-52
1810058I24Rik	1.47049	1.06e-29	7.81e-29
Amigo3	1.46998	0.000308311	0.000525219
Wsb1	1.46812	7.25e-59	1.56e-57
Mbp	1.46742	5.1e-51	8.49e-50
Gtf2ird2	1.46637	1.29e-28	8.99e-28
Atp6v0a1	1.4662	7.16e-39	7.51e-38
Ldlrad3	1.46614	2.23e-43	2.76e-42
4930402H24Rik	1.46598	1.32e-38	1.37e-37
Cyb5d1	1.46472	3.45e-16	1.35e-15
Rbpj	1.4647	1.43e-56	2.84e-55
Tlk2	1.46411	3.93e-59	8.57e-58
Aktip	1.46344	4.5e-45	5.98e-44
Tagap1	1.46185	1.55e-17	6.52e-17
Znrf1	1.45977	3.81e-53	6.85e-52
Repin1	1.45842	5.35e-35	4.85e-34
Galc	1.45778	2.7e-38	2.79e-37
4930594M22Rik	1.45761	0.000210938	0.000366578
Gm3650	1.45715	5.71e-09	1.44e-08
Zfp948	1.4567	4.83e-29	3.43e-28
Trmt10c	1.45525	1.42e-47	2.09e-46
Hivep1	1.45416	2.05e-58	4.33e-57
Napa	1.45378	1.75e-57	3.58e-56
Nt5dc3	1.45339	3.51e-55	6.78e-54
Dus2	1.4522	3.74e-31	2.89e-30
2410002F23Rik	1.45181	2.16e-49	3.38e-48
Glis2	1.4516	4.96e-60	1.13e-58
Foxn3	1.45102	4.22e-60	9.67e-59
Chrnb1	1.44898	5.09e-55	9.74e-54
Pacsin3	1.44869	2.28e-30	1.71e-29
Tle4	1.44673	1.93e-22	1.04e-21
Shpk	1.44599	0.000242333	0.000417726
Kctd2	1.44575	7.18e-18	3.06e-17
Resf1	1.44452	6.81e-53	1.21e-51
Zfp276	1.4441	1.7e-21	8.76e-21
Smurf1	1.44307	3.98e-54	7.37e-53
Slc9a5	1.44303	6.08e-22	3.19e-21
Hspbap1	1.44218	2.89e-35	2.65e-34
Plcb4	1.44062	1.05e-29	7.71e-29
Zfp800	1.44002	8.03e-41	9.05e-40
Ggnbp2	1.43963	3.72e-52	6.46e-51
Pag1	1.4394	1.52e-18	6.72e-18
Gm15417	1.43801	0.00065791	0.00108381
D6Wsu163e	1.43785	1.47e-22	7.93e-22
Sft2d3	1.43759	3.1e-05	5.85e-05
Gk	1.43756	2.06e-43	2.56e-42
Rab40c	1.43726	3.09e-29	2.22e-28
Zfp598	1.43722	4.17e-59	9.08e-58
Nat8f1	1.43693	0.00238636	0.00368421
Nexn	1.43642	2.13e-30	1.61e-29
Tab1	1.43423	4.8e-22	2.53e-21
Prdm9	1.43391	0.000301621	0.000514035
Zfp619	1.43344	6.29e-07	1.37e-06
Zfp945	1.43156	1.7e-17	7.14e-17
Acbd4	1.43148	1.6e-28	1.11e-27
Tigd2	1.43106	2.26e-24	1.32e-23
1600002K03Rik	1.43053	6.2e-13	2.02e-12
Fam76a	1.43031	6.06e-35	5.47e-34
Foxj2	1.42974	3.89e-37	3.82e-36
Tnks	1.42868	1.48e-56	2.94e-55
Zxdb	1.42779	1.81e-36	1.73e-35
Rabgap1	1.42765	1.38e-43	1.72e-42
Ccdc47	1.42735	6.83e-57	1.38e-55
2700099C18Rik	1.42727	2.38e-11	7.07e-11
Iars	1.42601	2.22e-54	4.14e-53
Zfp612	1.42514	2.53e-14	8.94e-14
B4galt1	1.42428	9.24e-49	1.42e-47
Zfp358	1.42167	1.77e-41	2.04e-40
Cept1	1.42147	6.22e-43	7.51e-42
Btg1	1.42056	1.77e-59	3.92e-58
2009-03-01	1.41929	4.73e-46	6.52e-45
Atp8a1	1.41821	6.95e-24	3.97e-23
Cpeb2	1.41815	5.1e-35	4.64e-34
Dusp16	1.41599	2.25e-53	4.08e-52
Comtd1	1.41545	8.14e-24	4.64e-23
Rdh14	1.41542	1.11e-14	4.02e-14
St7l	1.41486	2.11e-31	1.64e-30
Srpk2	1.41427	4.21e-46	5.83e-45
Cxxc5	1.41358	1.93e-09	5.04e-09
Zfp777	1.41357	2.81e-49	4.39e-48
Atrn	1.41315	4.76e-49	7.39e-48
Kdm4a	1.41309	1.72e-40	1.91e-39
Ensa	1.41271	1.03e-55	2.01e-54
Serpinb1c	1.41116	0.0209839	0.0288058
Creb5	1.41057	4.93e-28	3.35e-27
Ndst1	1.41028	6.1e-46	8.31e-45
Fosl1	1.41009	1.05e-32	8.58e-32
Usp36	1.40937	4.73e-47	6.83e-46
Plpbp	1.40862	6.42e-56	1.26e-54
Rchy1	1.40799	5.94e-38	6.04e-37
Dvl2	1.40629	5.95e-50	9.58e-49
Pcdhb18	1.40581	0.00918006	0.0132647
Phkg2	1.40533	2.33e-30	1.75e-29
Zfp512b	1.40532	1.87e-32	1.51e-31
Slc36a1	1.40318	9.04e-21	4.49e-20
Zfp715	1.40287	4.23e-23	2.33e-22
Flcn	1.40063	4.2e-43	5.11e-42
Pigg	1.40002	1.37e-24	8.05e-24
Slc35e4	1.39889	2.52e-47	3.68e-46
Mob2	1.39782	1.39e-32	1.13e-31
Arl14ep	1.39676	1.46e-36	1.4e-35
Ttc14	1.39666	2.23e-38	2.31e-37
Usp30	1.39616	3.16e-43	3.86e-42
Areg	1.39528	2.35e-17	9.78e-17
Smg6	1.39429	8.14e-45	1.07e-43
Cnksr1	1.3939	1.86e-25	1.13e-24
Mettl5	1.39365	5.67e-20	2.7e-19
Lamtor3	1.3934	2.27e-28	1.56e-27
Tbc1d2	1.392	2.01e-20	9.8e-20
B3gntl1	1.39196	1.98e-09	5.17e-09
Dip2c	1.39106	4.53e-43	5.5e-42
Ezh1	1.38965	5.24e-33	4.37e-32
Gpc4	1.38937	1.46e-37	1.45e-36
Uckl1	1.38931	1.23e-18	5.5e-18
Wdr83	1.38924	4.81e-35	4.38e-34
Gpr85	1.38866	0.00235785	0.00364339
Zhx2	1.38747	2.12e-53	3.85e-52
Mfsd6	1.38722	1.63e-39	1.75e-38
Nkapd1	1.38499	6.98e-30	5.18e-29
Elf3	1.38425	1.11e-25	6.82e-25
Cdnf	1.38385	0.0170249	0.0236341
Gm46430	1.3838	5.91e-19	2.67e-18
Spata1	1.38372	2.63e-05	4.99e-05
Vti1a	1.38286	5.04e-37	4.91e-36
Ankrd54	1.38267	2.37e-40	2.61e-39
Zfp955b	1.38253	1.63e-36	1.56e-35
Osbpl1a	1.3815	1.67e-31	1.31e-30
Map1lc3a	1.3808	7.93e-22	4.14e-21
Zfp30	1.38049	4.05e-12	1.26e-11
Hspa9	1.3802	1.02e-52	1.81e-51
Tinagl1	1.37999	1.71e-46	2.41e-45
Zfp689	1.37999	5.45e-13	1.79e-12
Map3k10	1.37955	4.33e-37	4.24e-36
Zfp142	1.37917	2.35e-35	2.17e-34
Kat8	1.37855	3.24e-29	2.32e-28
Kansl1l	1.37799	4e-19	1.82e-18
Sh3rf1	1.37762	1.54e-45	2.08e-44
Hspb8	1.37698	5.96e-40	6.5e-39
Lin52	1.37672	8.86e-14	3.04e-13
Nedd4l	1.37664	2.7e-45	3.6e-44
Rhbdf2	1.37647	4.73e-35	4.31e-34
Mef2a	1.37538	2.1e-40	2.31e-39
Wdr78	1.37534	6.4e-07	1.39e-06
Cdkl2	1.37506	5.98e-42	7.03e-41
Rbm39	1.37457	7.17e-50	1.15e-48
Snx8	1.37186	5.62e-34	4.88e-33
Hmgcl	1.37088	7.82e-23	4.27e-22
Rapgef2	1.37086	4.81e-29	3.42e-28
Gm25432	1.37086	0.0103786	0.0148659
Rab43	1.3708	1.66e-26	1.06e-25
Prrg2	1.3704	9.08e-19	4.07e-18
Zfp821	1.369	2.66e-25	1.61e-24
Dgkh	1.36844	2.22e-26	1.41e-25
Htra1	1.36774	5.95e-33	4.95e-32
Slc30a4	1.36678	1.78e-41	2.04e-40
Rtn4ip1	1.36639	7.72e-35	6.94e-34
Dvl1	1.3661	1.83e-46	2.58e-45
Cep85l	1.36572	2.39e-13	8e-13
Megf8	1.36452	3.12e-43	3.81e-42
Ahnak2	1.3633	1.95e-51	3.3e-50
Tbc1d12	1.36312	2.6e-35	2.38e-34
Ankrd33b	1.36135	3.77e-13	1.25e-12
Tpk1	1.35949	2.77e-12	8.7e-12
Pqlc1	1.35852	1.46e-20	7.18e-20
Slc23a2	1.35755	1e-42	1.2e-41
Ric1	1.35659	1.99e-34	1.75e-33
Abtb2	1.35649	1.37e-37	1.37e-36
Echs1	1.35628	1.73e-40	1.92e-39
Cdr2l	1.35276	1.24e-26	7.94e-26
Paqr3	1.35264	1.62e-14	5.77e-14
4930581F22Rik	1.34947	8.99e-08	2.1e-07
Tagap	1.34813	0.000888545	0.00144541
Irf2bp2	1.34657	1.53e-33	1.31e-32
Fyn	1.34396	4.58e-42	5.41e-41
Zfp28	1.3439	3.09e-09	7.94e-09
Prpf38b	1.34153	5.47e-50	8.8e-49
Rsrp1	1.34098	6.33e-23	3.47e-22
Xndc1	1.33935	5.4e-17	2.21e-16
Crlf2	1.33731	1.8e-14	6.4e-14
C130036L24Rik	1.33693	1.65e-06	3.46e-06
Med13l	1.33555	1.65e-50	2.7e-49
Got1	1.3355	2.65e-51	4.46e-50
Mocs2	1.33349	3.08e-26	1.93e-25
Slc39a11	1.33348	2.25e-29	1.63e-28
1700037C18Rik	1.33201	6.5e-05	0.0001191
Scamp1	1.33027	2.57e-31	2e-30
Ints6l	1.32918	3.59e-05	6.73e-05
Tmem251	1.32912	7.05e-16	2.7e-15
Gm4767	1.32871	2.39e-05	4.55e-05
Zfp532	1.32606	4.42e-34	3.85e-33
Picalm	1.32579	4.48e-46	6.2e-45
Mettl1	1.32556	1.11e-39	1.2e-38
Acvr2a	1.32469	1.77e-33	1.5e-32
Ddx58	1.32437	4.4e-40	4.82e-39
Mri1	1.32383	1.98e-33	1.67e-32
Kctd15	1.32359	6.56e-36	6.14e-35
Tpp1	1.32348	2.83e-35	2.59e-34
Tmem11	1.32336	1.01e-42	1.22e-41
Amz1	1.32269	0.000348476	0.000590623
Ttc1	1.32243	1.08e-39	1.17e-38
Zfp184	1.3216	1.82e-14	6.47e-14
Hectd2	1.321	5.66e-14	1.97e-13
Btbd10	1.3209	6.01e-27	3.91e-26
Nob1	1.31973	1.04e-45	1.41e-44
Sgms2	1.31844	1.79e-49	2.83e-48
Tmem168	1.31833	5.02e-38	5.12e-37
Snx11	1.31801	6.03e-24	3.45e-23
Epha2	1.31661	3.68e-42	4.36e-41
Scnn1a	1.31589	4.75e-05	8.79e-05
Gpn2	1.31266	1.23e-18	5.48e-18
Kif21a	1.31129	3.22e-24	1.86e-23
Fbxl12	1.31001	6.82e-20	3.23e-19
Tollip	1.30923	6.37e-46	8.67e-45
Fbxw17	1.30855	3.84e-16	1.5e-15
Fam126a	1.30652	3.74e-38	3.84e-37
Prmt3	1.30502	3.46e-48	5.22e-47
Kiz	1.3046	5.13e-31	3.95e-30
Nars	1.30356	2.44e-40	2.68e-39
Cpox	1.30349	4e-39	4.23e-38
Artn	1.30306	8.32e-11	2.38e-10
Mfap1a	1.29954	4.1e-39	4.33e-38
Ube2ql1	1.29908	1.46e-09	3.84e-09
Slc30a1	1.2972	6.88e-30	5.11e-29
Ypel5	1.29607	2.3e-19	1.06e-18
Krtcap2	1.29603	1.84e-29	1.34e-28
Zswim4	1.29508	1.69e-40	1.87e-39
Grina	1.29487	1.11e-40	1.24e-39
Trim39	1.29331	9.27e-19	4.16e-18
Hars2	1.29252	8.28e-35	7.43e-34
Dnase2a	1.29244	2.48e-14	8.79e-14
Klhl9	1.29231	2.38e-45	3.18e-44
Smcr8	1.29159	7.5e-45	9.88e-44
Serac1	1.29101	1.25e-13	4.25e-13
Adnp	1.2906	1.01e-33	8.71e-33
Pwwp2b	1.28892	5.44e-47	7.83e-46
Dact3	1.2879	0.0158282	0.0220622
Psmg3	1.28771	1.18e-31	9.25e-31
Klhl15	1.28695	4.92e-19	2.23e-18
Gpt	1.28675	1.3e-05	2.52e-05
Armc6	1.28509	2.34e-32	1.88e-31
Usp31	1.28502	3.81e-38	3.91e-37
Comt	1.28357	2.23e-43	2.76e-42
Acox1	1.2831	6.11e-36	5.72e-35
Rhod	1.28287	3.02e-23	1.68e-22
Mphosph6	1.28239	2.49e-27	1.64e-26
Dcaf10	1.28234	1.67e-43	2.08e-42
Lrrc73	1.28223	0.0001434	0.000252696
Asb1	1.28212	3.66e-16	1.43e-15
Ctif	1.28091	4.14e-37	4.06e-36
Osbpl9	1.28053	2.37e-46	3.33e-45
Ss18l2	1.27939	2.88e-12	9.02e-12
Taz	1.27849	3.06e-13	1.02e-12
Foxq1	1.27825	0.0112185	0.01598
Yars	1.27746	6.16e-45	8.14e-44
Det1	1.27718	4.64e-36	4.37e-35
Carf	1.27639	6.78e-08	1.6e-07
N4bp2l1	1.27604	0.000796401	0.00130152
Arhgef4	1.27464	0.000174863	0.000305737
Zfp930	1.27418	1.39e-19	6.48e-19
Fez2	1.27204	5.58e-48	8.32e-47
Triap1	1.2717	1.67e-20	8.16e-20
Lysmd4	1.27136	7.03e-07	1.52e-06
Dhps	1.27073	1.12e-37	1.12e-36
Scpep1	1.27048	9.95e-34	8.54e-33
Cep44	1.27013	5.44e-19	2.46e-18
Katnal1	1.27009	3.49e-25	2.1e-24
Mcc	1.27004	1.08e-16	4.36e-16
Vps37c	1.26873	5.29e-45	7.01e-44
Pak3	1.26796	2.36e-35	2.17e-34
Fnta	1.26791	3.84e-48	5.76e-47
Tnni2	1.26721	0.00480766	0.00719982
Dync2h1	1.26699	4.27e-16	1.66e-15
Ankrd12	1.26663	5.04e-29	3.57e-28
Alg12	1.26649	9.62e-13	3.1e-12
Luc7l3	1.26623	5.39e-29	3.82e-28
Pcdh1	1.26569	3.14e-41	3.6e-40
Src	1.26538	4.63e-46	6.39e-45
Atp9b	1.26497	3.32e-36	3.14e-35
Rad52	1.2645	2.82e-16	1.11e-15
Zfand3	1.26248	1.08e-43	1.35e-42
Abhd15	1.262	0.00208386	0.00323826
Lrfn3	1.26171	2.75e-06	5.68e-06
Per2	1.2616	3.06e-06	6.29e-06
Ift122	1.26106	8.17e-19	3.67e-18
Nufip2	1.26087	2.24e-39	2.38e-38
Zfp595	1.2605	3.83e-07	8.49e-07
Clasrp	1.26029	2.22e-25	1.35e-24
Rcc1l	1.25943	1.74e-37	1.73e-36
Gcc1	1.25886	4.77e-31	3.68e-30
Zfp202	1.25836	3.05e-20	1.48e-19
1700088E04Rik	1.25769	1.6e-06	3.36e-06
Ppp1r12c	1.25725	4.54e-40	4.96e-39
Ric8a	1.2571	2.95e-33	2.47e-32
Jph4	1.25709	0.0025523	0.00392811
Pou4f1	1.25675	1.18e-09	3.12e-09
Pitpnm2	1.25582	2.27e-28	1.56e-27
Iws1	1.25431	3.82e-46	5.31e-45
Tcaf1	1.25418	1.26e-31	9.92e-31
Arl6ip5	1.25248	3.19e-36	3.03e-35
Otud7b	1.25238	1.1e-47	1.62e-46
Casz1	1.25229	0.000127807	0.000226448
Rusc2	1.25227	1.32e-26	8.46e-26
Timm22	1.25087	7.62e-30	5.64e-29
Mga	1.25045	2.85e-36	2.7e-35
Fgd4	1.24858	4.81e-15	1.77e-14
Ltbp4	1.24804	2.45e-19	1.13e-18
Lmbr1l	1.24718	4.79e-11	1.39e-10
Ccdc149	1.24707	1.23e-18	5.5e-18
Zzz3	1.24706	3.08e-39	3.26e-38
Thumpd1	1.24643	4.44e-43	5.4e-42
Zbtb34	1.24639	3.28e-08	7.91e-08
Cacfd1	1.24468	1.41e-18	6.27e-18
Mipol1	1.24353	1.13e-25	6.91e-25
Atp6v1d	1.24308	8.37e-34	7.21e-33
Ttc39b	1.24213	1.45e-34	1.28e-33
Zfp746	1.24212	3.3e-27	2.17e-26
Gm5512	1.24134	0.0152621	0.0213295
Rexo4	1.24105	4.82e-35	4.39e-34
6230400D17Rik	1.24078	0.0103741	0.0148613
Unk	1.23982	2.19e-18	9.6e-18
Kbtbd3	1.23976	0.0101305	0.0145292
Ascc2	1.2389	3.04e-44	3.9e-43
Rnf138	1.23806	8.38e-31	6.42e-30
Tmem42	1.23746	7.14e-07	1.55e-06
Srrd	1.23713	1.01e-13	3.46e-13
Zfp397	1.2358	3.05e-24	1.77e-23
Rab2b	1.2356	7.71e-12	2.35e-11
Kitl	1.23507	4e-28	2.73e-27
Wdr5b	1.23496	3.84e-08	9.22e-08
Hotairm1	1.23468	0.00203996	0.00317284
Amigo1	1.23455	8.21e-16	3.14e-15
Zfp2	1.23449	3.25e-05	6.12e-05
Ccdc186	1.23385	2.31e-35	2.13e-34
Zfp36	1.23108	6.99e-20	3.31e-19
Zfp651	1.2307	6.1e-29	4.3e-28
Plxnb1	1.23036	7.74e-37	7.5e-36
Patj	1.22955	2.22e-40	2.45e-39
1110065P20Rik	1.22925	2.51e-14	8.87e-14
Insr	1.22909	1.19e-36	1.15e-35
Npepl1	1.22783	1.18e-47	1.75e-46
Relb	1.22683	8.47e-39	8.85e-38
Scarf2	1.22639	1.02e-30	7.81e-30
Zeb2	1.22567	6.28e-32	4.99e-31
Fkbp9	1.22564	8.59e-30	6.35e-29
Pptc7	1.22528	1.48e-38	1.54e-37
Ppp2r2a	1.22517	1.47e-40	1.64e-39
Tars	1.22302	9.03e-42	1.05e-40
Rela	1.22185	6.3e-44	8e-43
Taf1b	1.22151	1.83e-21	9.4e-21
Elac1	1.22145	2.62e-15	9.83e-15
Ankrd16	1.22121	9.1e-08	2.12e-07
Pex16	1.22072	5.85e-13	1.91e-12
Mfap1b	1.2205	1.58e-39	1.7e-38
Atrnl1	1.22018	2.09e-34	1.84e-33
Fkbp7	1.22006	1.16e-05	2.27e-05
Spag9	1.21992	1.19e-40	1.33e-39
Map11	1.21968	1.44e-14	5.15e-14
Zfp524	1.21932	1.1e-13	3.78e-13
Ggh	1.21917	3.55e-13	1.18e-12
Arv1	1.21841	2.4e-14	8.5e-14
Ltbr	1.21798	2.98e-39	3.17e-38
Zfp568	1.217	2.08e-13	6.98e-13
Map4k5	1.21684	1.06e-42	1.28e-41
B4galt6	1.21666	5.99e-28	4.05e-27
Pigh	1.21501	1.35e-13	4.6e-13
Zbtb49	1.21495	8.15e-08	1.91e-07
Rab11fip5	1.21446	5.75e-37	5.61e-36
Dph2	1.21428	5.9e-28	3.99e-27
Uvssa	1.21405	2.02e-11	6.01e-11
4932438A13Rik	1.21387	1.61e-40	1.79e-39
Sepsecs	1.21373	4.49e-16	1.74e-15
Fip1l1	1.21367	2.34e-43	2.87e-42
Rab22a	1.21341	1.1e-41	1.28e-40
Taf15	1.21302	1.07e-43	1.34e-42
Brwd1	1.21259	3.72e-39	3.94e-38
Pnpo	1.21256	1.78e-21	9.15e-21
Ubr4	1.21176	1.26e-34	1.12e-33
Calu	1.21134	2.83e-36	2.69e-35
Dnaja3	1.21124	7.84e-39	8.2e-38
Kat5	1.21117	2.62e-33	2.2e-32
Usp18	1.21085	0.00688707	0.0101065
Mxd4	1.21053	4.98e-13	1.63e-12
6030458C11Rik	1.20984	5.04e-17	2.07e-16
Gpr19	1.20933	0.000245312	0.000422625
Rrm2b	1.20838	2.37e-29	1.71e-28
Cdk10	1.20717	9.03e-23	4.91e-22
Rprd1a	1.20664	1.25e-31	9.8e-31
Stx1a	1.2059	2.53e-12	7.96e-12
Eprs	1.20581	6.42e-41	7.28e-40
Uprt	1.20562	2.68e-16	1.05e-15
Mterf3	1.20521	2.35e-24	1.37e-23
Gatb	1.20472	4.7e-21	2.36e-20
Dgke	1.20307	2.69e-17	1.12e-16
Zbtb18	1.20231	6.59e-35	5.94e-34
Smpd5	1.20133	0.0270797	0.0366238
Stx16	1.20108	2.42e-23	1.35e-22
D430042O09Rik	1.201	2.14e-19	9.87e-19
Lrrc8d	1.20082	2.62e-45	3.5e-44
Prnp	1.19957	2.28e-35	2.11e-34
Zfp446	1.19896	6.52e-09	1.65e-08
Ttc19	1.19848	1.38e-23	7.81e-23
Dnajc27	1.19816	1.8e-16	7.16e-16
B4galt3	1.19619	1.42e-26	9.07e-26
Dnmt3a	1.19608	3.26e-28	2.23e-27
Thap2	1.19582	4.05e-28	2.76e-27
Abraxas1	1.19577	3.37e-21	1.71e-20
Rai1	1.19559	2.49e-39	2.65e-38
Smim20	1.19437	1.04e-21	5.39e-21
Camsap1	1.1938	3.38e-42	4.01e-41
Vps72	1.19354	2.58e-29	1.86e-28
Zfp513	1.19321	2.62e-22	1.4e-21
Usp22	1.19315	3.12e-44	3.99e-43
Cmc4	1.19305	0.00269822	0.00414029
Them4	1.19257	4.66e-14	1.63e-13
Bicdl1	1.19201	6.32e-05	0.000115854
Slc17a5	1.19146	3.29e-12	1.03e-11
Kif3b	1.19094	1.16e-29	8.54e-29
Pigv	1.18971	8.96e-12	2.72e-11
Agap1	1.18923	4.53e-42	5.35e-41
Phldb3	1.18922	1.64e-11	4.91e-11
Glb1l	1.18832	0.000254807	0.000438432
Vezf1	1.18775	9.54e-36	8.87e-35
Eapp	1.1874	1.37e-30	1.04e-29
Acadsb	1.18638	1.63e-28	1.13e-27
Chchd6	1.18605	8.86e-17	3.58e-16
Rnf103	1.18497	1.52e-28	1.05e-27
Slc25a47	1.18487	0.000602172	0.000995843
Kctd9	1.18396	6.2e-30	4.61e-29
Mmaa	1.18326	1.22e-09	3.24e-09
Otud1	1.18128	1.59e-23	8.97e-23
2810047C21Rik1	1.18081	0.000547447	0.000910713
C77080	1.18039	2.01e-33	1.7e-32
Zfp398	1.18009	9.73e-21	4.82e-20
Kctd13	1.17979	8.73e-14	3e-13
Qsox2	1.17965	1.43e-25	8.68e-25
Sil1	1.17912	1.08e-22	5.88e-22
Zswim9	1.17883	6.27e-13	2.04e-12
Nfe2l1	1.17876	4.39e-41	5.01e-40
Zfp82	1.17872	4.89e-07	1.07e-06
Pafah1b1	1.17845	1.2e-34	1.07e-33
Bri3	1.17826	2.64e-19	1.21e-18
Ppp2r3d	1.17767	2.16e-07	4.88e-07
Dusp28	1.1771	2.64e-08	6.39e-08
Tmem86b	1.17644	0.0109663	0.015637
Washc1	1.17643	3.96e-30	2.96e-29
Lancl1	1.17626	3.01e-23	1.67e-22
Aftph	1.17414	7.27e-42	8.49e-41
Iba57	1.17282	6e-13	1.96e-12
Ccdc173	1.17261	0.00563404	0.00835785
Zbtb11os1	1.17176	0.00328814	0.00499947
Cyb561d1	1.17176	1.27e-07	2.94e-07
Dbndd2	1.17151	2.34e-23	1.31e-22
Usp24	1.17102	1.05e-29	7.75e-29
Ppfia3	1.17091	3.86e-10	1.06e-09
Zfp787	1.17063	3.55e-21	1.8e-20
2010315B03Rik	1.16986	3.43e-09	8.8e-09
9330102E08Rik	1.16931	6.7e-05	0.00012258
Zfp622	1.16743	1.03e-32	8.48e-32
Arl8a	1.16731	1.65e-31	1.29e-30
Zfp131	1.16683	1.61e-34	1.42e-33
Ngdn	1.16617	2.18e-31	1.7e-30
Ccdc181	1.1647	2.75e-15	1.03e-14
Cry2	1.16437	2.14e-17	8.92e-17
Ralgapa1	1.16396	2.9e-28	1.99e-27
Zfp771	1.16377	7.14e-16	2.74e-15
Zxdc	1.16272	1.02e-27	6.86e-27
Cplane1	1.16235	2.08e-29	1.51e-28
Lins1	1.16151	1.48e-19	6.87e-19
Mycbp2	1.16045	4.58e-41	5.22e-40
Dnajb4	1.15865	3.51e-28	2.4e-27
Mpdu1	1.15706	1.05e-25	6.46e-25
Ubl3	1.15556	1.66e-25	1.01e-24
Ubxn11	1.15556	0.0334415	0.0447471
Spata6	1.15358	1.27e-12	4.05e-12
Arfgef2	1.15327	1.72e-37	1.71e-36
Gosr1	1.15308	2.71e-33	2.28e-32
Vsig10	1.15299	1.25e-17	5.29e-17
Vamp1	1.15298	2.49e-07	5.58e-07
Tmed8	1.15258	5.91e-18	2.54e-17
Hdac8	1.15247	2.01e-09	5.24e-09
1810062G17Rik	1.15156	0.00112992	0.00181509
A630089N07Rik	1.15116	4.96e-14	1.73e-13
Ifit2	1.14943	1.68e-28	1.16e-27
Ttc39a	1.14794	2.41e-07	5.44e-07
Slc25a19	1.14775	3.95e-17	1.63e-16
Sft2d2	1.14772	4.67e-36	4.4e-35
Alkbh2	1.14768	2.01e-13	6.76e-13
Pusl1	1.14758	5.6e-13	1.83e-12
Hs1bp3	1.14735	3.01e-21	1.53e-20
Ciz1	1.14646	4.62e-29	3.28e-28
Mdfic	1.14632	1.48e-33	1.26e-32
Crem	1.14627	4.2e-10	1.15e-09
Dennd6b	1.14597	8.82e-05	0.000159254
Atp6v1b2	1.14584	3.86e-39	4.09e-38
Pkia	1.14527	6.38e-24	3.65e-23
Mnat1	1.14515	2.14e-19	9.87e-19
Kctd7	1.14463	2.92e-07	6.52e-07
Tmem170b	1.14423	8.11e-13	2.62e-12
Acsf3	1.14416	4.1e-16	1.59e-15
Tmem138	1.14383	3.52e-18	1.53e-17
Hmces	1.14325	4.84e-29	3.43e-28
Zfp639	1.14321	5.29e-35	4.81e-34
Naa80	1.14289	9.7e-13	3.12e-12
Phyhd1	1.14205	2.14e-07	4.85e-07
Jund	1.14173	1.86e-26	1.18e-25
Pigl	1.14159	1e-12	3.22e-12
Ppp1r10	1.14151	7.07e-38	7.16e-37
Ano6	1.13962	8.54e-38	8.61e-37
Purg	1.13889	1.7e-06	3.57e-06
Gmds	1.1384	3.47e-27	2.28e-26
Thap1	1.13806	5.6e-26	3.47e-25
Neo1	1.13753	9.22e-35	8.24e-34
Dpp7	1.13745	0.000236318	0.000408214
Rpia	1.13742	7e-32	5.55e-31
Gnpda2	1.13699	5.92e-20	2.82e-19
Slc25a48	1.13682	4.87e-11	1.42e-10
Gss	1.13673	3.62e-22	1.92e-21
Grin2d	1.13519	3.3e-06	6.76e-06
Alg1	1.135	2.34e-18	1.02e-17
Dimt1	1.13492	2.9e-29	2.09e-28
Qtrt1	1.13366	1.8e-26	1.15e-25
Gramd3	1.13364	2.94e-12	9.21e-12
Smim13	1.13308	4.1e-19	1.86e-18
Fbxw9	1.13278	3.86e-15	1.43e-14
Atp6ap1	1.13274	3.24e-31	2.51e-30
Ddx60	1.13251	6.61e-06	1.31e-05
Braf	1.132	4.09e-24	2.35e-23
Dlg1	1.12892	7.79e-36	7.26e-35
Srr	1.12845	7.34e-13	2.38e-12
Vcpkmt	1.12792	5.15e-20	2.46e-19
Cdyl	1.12612	4.82e-28	3.28e-27
Tlr4	1.12533	3.11e-22	1.65e-21
Egr1	1.12518	3.67e-14	1.29e-13
Coa4	1.1243	3.11e-11	9.16e-11
Cnbp	1.12363	2.92e-29	2.1e-28
Pkp3	1.12358	1.15e-31	9.03e-31
Ccdc163	1.1231	3.42e-09	8.78e-09
Arf6	1.12298	2.56e-35	2.35e-34
Acp6	1.12286	7.56e-21	3.77e-20
N6amt1	1.12262	2.84e-12	8.88e-12
Rpusd4	1.1219	3.75e-33	3.14e-32
Crppa	1.12055	1.21e-10	3.44e-10
Mecp2	1.11989	1.49e-35	1.38e-34
Tbc1d22a	1.11951	9.81e-20	4.6e-19
Pcnx4	1.11927	1.61e-18	7.13e-18
Nsd3	1.11924	1.31e-36	1.26e-35
Ammecr1l	1.11908	5.46e-30	4.07e-29
Nfrkb	1.11859	1.11e-24	6.55e-24
Tti2	1.11833	1.04e-14	3.75e-14
Acer3	1.1183	1.69e-28	1.17e-27
Hectd4	1.11759	1.04e-30	7.89e-30
Il6st	1.11729	1.74e-32	1.41e-31
Cnppd1	1.11724	3.92e-23	2.16e-22
Chmp2b	1.11657	4.46e-33	3.73e-32
Ppil4	1.11621	2.35e-29	1.7e-28
Upf3a	1.11611	4.04e-35	3.69e-34
St7	1.11583	2.3e-19	1.06e-18
Map3k2	1.11571	3.74e-23	2.07e-22
Itfg1	1.11534	4.06e-32	3.24e-31
Gpn1	1.11526	8.45e-35	7.57e-34
Zfx	1.11481	6.96e-30	5.16e-29
Dennd1a	1.11419	5.21e-21	2.61e-20
Tmem68	1.11364	5.18e-14	1.8e-13
Kctd18	1.11333	2.89e-10	8.02e-10
Ago3	1.11309	6.51e-21	3.26e-20
Irf2bpl	1.11259	1.52e-28	1.06e-27
Tmem60	1.11255	5.39e-18	2.32e-17
Cyp4f13	1.11149	1.69e-06	3.55e-06
Ppp4r1l-ps	1.11087	4.99e-05	9.22e-05
4930522L14Rik	1.10978	2.45e-07	5.51e-07
Cers3	1.10943	0.0223864	0.030612
Zbtb20	1.10942	1.91e-29	1.39e-28
Klf11	1.10871	2.69e-10	7.46e-10
Zbtb4	1.10843	1.2e-22	6.51e-22
Rab3gap2	1.10805	5.74e-28	3.89e-27
Shisa7	1.10736	0.0238359	0.0324897
Fbxo44	1.10434	3.33e-08	8.01e-08
Hsd17b4	1.10383	1.18e-27	7.9e-27
Trak1	1.10303	6.67e-31	5.12e-30
Stard13	1.10273	8.36e-26	5.15e-25
Pcnx	1.10259	2.21e-32	1.78e-31
Trim68	1.10253	1.02e-06	2.17e-06
Yy2	1.10214	1.24e-06	2.63e-06
4833420G17Rik	1.10212	3.01e-21	1.53e-20
Rbsn	1.10158	8.2e-32	6.48e-31
Smad7	1.10147	2.62e-19	1.2e-18
Cobll1	1.10076	6.34e-28	4.27e-27
Surf2	1.10071	1.39e-23	7.88e-23
Zfp955a	1.10043	4.06e-26	2.53e-25
Dhrs7	1.10021	2.79e-13	9.3e-13
D130020L05Rik	1.09979	0.0153649	0.0214626
LTO1	1.09941	1.56e-11	4.69e-11
Hsbp1	1.09885	8.62e-21	4.29e-20
Slc35f6	1.09786	2.17e-22	1.16e-21
Mllt11	1.09757	8.53e-13	2.75e-12
Inpp5k	1.09647	1.45e-14	5.19e-14
Otx1	1.09647	5.18e-08	1.23e-07
Rrnad1	1.09582	4.99e-09	1.27e-08
Osbpl2	1.09576	2.59e-29	1.87e-28
Fhl4	1.09576	0.00547599	0.00813649
Cltb	1.09557	1.13e-32	9.24e-32
Fam8a1	1.09153	7.41e-27	4.8e-26
Gmeb2	1.09118	8.11e-24	4.63e-23
Klhl26	1.09108	5.49e-20	2.62e-19
Aqp5	1.091	0.000547176	0.000910386
Ap3d1	1.09052	1.47e-32	1.19e-31
Gdap2	1.09019	2.59e-21	1.32e-20
Trmt10b	1.08984	2.75e-12	8.63e-12
Zfp68	1.08942	2.21e-23	1.24e-22
Zdhhc18	1.08929	1.44e-24	8.48e-24
Bag5	1.08888	6.18e-32	4.9e-31
Coq2	1.0886	6.14e-22	3.22e-21
Rasa3	1.08827	6.19e-34	5.36e-33
Zfp655	1.08796	2.64e-26	1.66e-25
Ralb	1.08795	8.18e-35	7.35e-34
Sp2	1.0879	4.32e-24	2.48e-23
Cage1	1.08757	0.000257534	0.000442815
1190005I06Rik	1.08642	0.0047417	0.00710622
Scai	1.08614	1.59e-09	4.17e-09
Brox	1.08612	4.95e-34	4.3e-33
Camkk1	1.08584	3.91e-09	9.99e-09
Apmap	1.08577	2.11e-20	1.03e-19
Usp53	1.08428	8.25e-27	5.32e-26
A930005H10Rik	1.08424	7.25e-05	0.00013219
Flrt3	1.08423	1.9e-20	9.29e-20
Tcaim	1.0841	2.23e-11	6.62e-11
Dmxl1	1.0827	6.19e-29	4.36e-28
Naaa	1.08259	2.18e-09	5.68e-09
Ofd1	1.08257	6.14e-20	2.92e-19
Stard5	1.0821	4.1e-07	9.06e-07
Ermard	1.08019	1.08e-11	3.28e-11
Kmt2c	1.08018	2.03e-28	1.4e-27
Tmem171	1.07988	9.3e-10	2.48e-09
Akap9	1.07964	1.12e-34	9.96e-34
Trappc8	1.07942	2.41e-26	1.52e-25
Zdhhc23	1.07883	3.67e-16	1.43e-15
Sprtn	1.07857	5.59e-28	3.79e-27
Pcf11	1.07846	9.37e-26	5.75e-25
Fut1	1.07839	0.0140835	0.0198094
Ptprk	1.07786	2.69e-32	2.16e-31
Rad51d	1.07734	1.38e-20	6.79e-20
Arfgap1	1.07722	3.64e-27	2.39e-26
Spty2d1	1.07678	1.06e-33	9.11e-33
Acad8	1.07651	1.2e-13	4.1e-13
Ociad1	1.07504	1.66e-27	1.11e-26
Pak6	1.07489	2.6e-14	9.18e-14
Ist1	1.0746	1.49e-34	1.31e-33
Sap30	1.07446	5.19e-27	3.39e-26
Snx16	1.07397	1.89e-16	7.49e-16
Zfp874b	1.07362	8.47e-09	2.12e-08
Smndc1	1.07261	3.97e-32	3.17e-31
Phf2	1.07161	1.14e-32	9.3e-32
Cep104	1.07025	5.45e-23	3e-22
Smim7	1.06999	1.89e-25	1.15e-24
Napg	1.06931	2.27e-19	1.05e-18
Rfk	1.06879	1.44e-27	9.58e-27
C1ra	1.06797	2.64e-05	5e-05
Mgrn1	1.0677	7.08e-33	5.86e-32
Tecpr2	1.067	5.31e-24	3.05e-23
Sox9	1.06556	1.63e-33	1.38e-32
Carhsp1	1.06515	1.18e-32	9.63e-32
Ppm1f	1.06369	1.6e-26	1.02e-25
Cdcp1	1.06368	1.32e-32	1.07e-31
Sap30bp	1.06355	6.78e-32	5.38e-31
Syt8	1.06314	2.23e-10	6.23e-10
Tmem220	1.06288	0.00247409	0.00381344
Atp6v1g1	1.06236	9.12e-26	5.61e-25
Tgoln1	1.06177	4.77e-19	2.17e-18
Flot1	1.06066	4.83e-15	1.78e-14
Snrnp35	1.06049	7.39e-08	1.74e-07
Herpud2	1.06038	2.23e-29	1.62e-28
Exosc2	1.06037	7.22e-28	4.85e-27
Rxrb	1.05923	1.69e-29	1.23e-28
Fadd	1.05915	9.85e-24	5.61e-23
Fam204a	1.05837	1.75e-21	8.99e-21
Fnip2	1.05824	2.91e-28	1.99e-27
Txnl4b	1.05775	7.84e-14	2.7e-13
Irf9	1.05772	1.47e-11	4.42e-11
Tk2	1.05751	3.11e-18	1.36e-17
Cyb561	1.05634	1.85e-26	1.18e-25
Snhg6	1.05623	0.000200546	0.000349011
Mcur1	1.05569	5.14e-17	2.1e-16
Txnip	1.05565	1.87e-05	3.59e-05
Tmem35b	1.05562	0.003628	0.0054959
Syne1	1.0549	3.55e-24	2.05e-23
Tbce	1.05486	8.11e-14	2.79e-13
B230354K17Rik	1.0548	1.43e-24	8.38e-24
Dmxl2	1.05376	3.53e-12	1.1e-11
Dusp11	1.05256	2.1e-32	1.69e-31
Akr1e1	1.05223	5.63e-14	1.96e-13
Slc25a38	1.05216	5.64e-18	2.42e-17
Cldn4	1.05024	9.06e-19	4.07e-18
Erlec1	1.05003	9.36e-14	3.21e-13
Dennd2d	1.04992	1.65e-09	4.34e-09
Irs2	1.04893	2.01e-33	1.7e-32
Ankrd46	1.04815	4.53e-28	3.09e-27
Cluap1	1.04794	8.69e-18	3.7e-17
Acot9	1.04783	8.92e-31	6.83e-30
Bdkrb2	1.04739	1.05e-30	8e-30
Cmtm3	1.04738	1.57e-22	8.5e-22
Nrg2	1.04691	0.000344577	0.000584497
Lpp	1.04657	4.86e-27	3.18e-26
Zfp960	1.04603	5.2e-10	1.41e-09
Pqlc2	1.04566	5.09e-05	9.4e-05
Ralgps1	1.04546	5.26e-06	1.06e-05
Pcyt1a	1.04545	5.43e-30	4.04e-29
Samd8	1.04541	1.87e-20	9.16e-20
Whamm	1.0453	8.1e-14	2.79e-13
Gpr63	1.04512	0.00281045	0.00430501
Rph3al	1.0444	2.63e-17	1.09e-16
Pnrc2	1.04413	2.5e-28	1.72e-27
Sdr39u1	1.04348	3.63e-18	1.58e-17
Dyrk1a	1.0432	1.21e-28	8.45e-28
Azin2	1.04319	7.55e-06	1.49e-05
Cables1	1.04313	0.000101454	0.000181739
Zfp282	1.04281	8.32e-27	5.36e-26
Lin7c	1.0422	3.5e-29	2.5e-28
Spryd3	1.04139	5.59e-23	3.07e-22
Mtg2	1.04138	7.03e-17	2.86e-16
Gabpb2	1.0406	2e-24	1.17e-23
Lrrc75a	1.04017	5.69e-12	1.75e-11
Sh2b1	1.03896	9.36e-30	6.9e-29
Wdr45b	1.03875	1.32e-29	9.64e-29
Cyth2	1.03718	4.44e-25	2.66e-24
Zfp949	1.03562	7.93e-08	1.86e-07
Ipp	1.03546	2.87e-15	1.07e-14
A930033H14Rik	1.0353	0.0214078	0.0293519
Ralgapb	1.03391	3.1e-26	1.95e-25
Slc31a2	1.03381	3.77e-08	9.05e-08
Pip4k2c	1.03381	1.22e-23	6.93e-23
Bvht	1.03355	0.00618542	0.00913777
Rbm12b2	1.03329	5.69e-16	2.19e-15
Zfp617	1.03298	4.03e-22	2.13e-21
Sos2	1.03246	5.61e-25	3.34e-24
Snapc2	1.03229	1.84e-18	8.13e-18
Serf2	1.03143	1.39e-20	6.85e-20
Afg3l1	1.03111	4.42e-34	3.85e-33
Stx18	1.03028	9.31e-20	4.38e-19
Accs	1.03007	0.000125419	0.00022244
Tmem135	1.02942	3.78e-26	2.36e-25
Rnf14	1.02847	8.21e-26	5.06e-25
Tmem161b	1.02847	2.04e-12	6.44e-12
Sntb2	1.0281	9.07e-29	6.35e-28
Gpr161	1.02766	1.19e-21	6.16e-21
Ostm1	1.02751	3.5e-16	1.37e-15
Arhgap26	1.0275	6.22e-15	2.27e-14
Zfp26	1.02748	8.55e-21	4.26e-20
Pon3	1.02741	9.2e-17	3.71e-16
Imp4	1.02661	2.8e-29	2.02e-28
Pik3r3	1.02627	2.84e-06	5.87e-06
Thtpa	1.02481	1.48e-19	6.86e-19
Hdac4	1.0242	2.4e-18	1.05e-17
Inafm2	1.02353	4.82e-21	2.42e-20
Nupl2	1.023	3.36e-14	1.18e-13
Lias	1.02285	2.28e-21	1.16e-20
Arap1	1.02247	4.86e-23	2.67e-22
4933427D14Rik	1.02226	1.55e-15	5.85e-15
Fgfbp3	1.02144	0.0330116	0.0442101
Dcaf5	1.02122	4.11e-27	2.69e-26
Cd47	1.02048	5.04e-27	3.29e-26
Faxc	1.02033	5.14e-24	2.95e-23
Ube2e2	1.02003	9.19e-13	2.96e-12
Ovol1	1.01993	2.44e-06	5.05e-06
Pink1	1.01991	2.28e-16	8.99e-16
Grhl2	1.01928	1.07e-19	5e-19
2810001G20Rik	1.01926	0.0221661	0.0303275
Map3k20	1.01796	2.33e-22	1.25e-21
Fam118b	1.01731	5.22e-25	3.11e-24
Smox	1.01701	2.97e-20	1.44e-19
Tex264	1.01691	1.07e-26	6.86e-26
Ykt6	1.01653	5.48e-26	3.41e-25
Rtkn	1.01644	1.33e-20	6.57e-20
Tor3a	1.01585	9.08e-21	4.51e-20
Zfp956	1.01584	7.46e-09	1.88e-08
Ccpg1os	1.01575	0.00880199	0.0127528
Wipf1	1.01466	5.32e-28	3.61e-27
Tm2d2	1.0128	2.08e-26	1.32e-25
Pstpip2	1.01245	8.66e-05	0.000156413
Man2b2	1.01186	7.82e-15	2.84e-14
Timm29	1.01183	3.88e-21	1.96e-20
Ttc7b	1.011	6.33e-14	2.2e-13
Rsrc2	1.00998	2.03e-27	1.34e-26
Kcnj4	1.0094	3.78e-05	7.08e-05
Rest	1.00896	1.86e-23	1.04e-22
Elp6	1.00883	1.72e-15	6.51e-15
BC017158	1.00793	9.04e-12	2.75e-11
Cmtr2	1.0076	6.8e-22	3.56e-21
Rae1	1.00733	4.59e-25	2.74e-24
8030462N17Rik	1.00703	7.99e-21	3.98e-20
Lyst	1.00626	4.29e-11	1.25e-10
Rabep1	1.00618	1.52e-27	1.01e-26
Etfrf1	1.00616	9.23e-07	1.98e-06
Prxl2c	1.00602	3.32e-17	1.37e-16
Slc7a1	1.00588	2.77e-26	1.74e-25
Alg8	1.00587	1.78e-18	7.87e-18
Aff1	1.00484	4.62e-28	3.14e-27
Fxr2	1.00455	1.05e-30	7.99e-30
Timp2	1.00378	1.07e-27	7.15e-27
AU040320	1.0033	9.75e-22	5.07e-21
Vps13d	1.00297	9.39e-28	6.29e-27
Grcc10	1.00293	3.67e-20	1.77e-19
Rnf220	1.00277	3.54e-24	2.04e-23
Txndc9	1.00107	5.97e-29	4.21e-28
Zfp319	1.00104	1.31e-21	6.76e-21
Coq4	1.00085	2.13e-18	9.38e-18
Rnf121	1.00078	7.99e-20	3.77e-19
Simc1	1.00073	3.32e-25	2e-24
Tbrg4	1.00023	7.64e-33	6.31e-32
Dmrta2	0.999934	3.49e-23	1.93e-22
Focad	0.999072	1.61e-22	8.68e-22
Map1lc3b	0.997949	8.81e-21	4.39e-20
C920009B18Rik	0.997946	0.00129976	0.00207119
Ccdc71l	0.996458	4.79e-11	1.39e-10
Slc8b1	0.996394	3.61e-09	9.25e-09
Ccdc43	0.996153	4.87e-25	2.91e-24
Dnttip1	0.995418	2.66e-23	1.48e-22
Klhl8	0.994424	1.71e-14	6.09e-14
Rnf157	0.993712	2.33e-23	1.3e-22
Ube2d2a	0.993705	6.12e-28	4.13e-27
Ercc6l2	0.993683	2.25e-26	1.42e-25
Zfp932	0.993196	3.3e-15	1.23e-14
Lancl3	0.99312	1.81e-08	4.43e-08
Tchp	0.993059	4.56e-10	1.24e-09
Uros	0.993012	8.86e-07	1.9e-06
Tgfb2	0.992998	3.36e-16	1.32e-15
Cdc14b	0.992826	4.09e-13	1.35e-12
Akap2	0.992601	8.42e-29	5.9e-28
Arfip2	0.992522	6.8e-28	4.58e-27
Ccl25	0.992251	1.16e-07	2.67e-07
Zdhhc4	0.992216	1.59e-12	5.06e-12
Prss16	0.992004	6.49e-06	1.29e-05
Zfp628	0.991994	1.04e-16	4.17e-16
Sf3a1	0.991904	1.61e-30	1.22e-29
Pan3	0.991711	3.52e-24	2.03e-23
Zkscan5	0.990524	5.12e-11	1.49e-10
Kctd3	0.990222	6.13e-28	4.14e-27
Faf1	0.989591	1.16e-26	7.46e-26
Bloc1s5	0.989265	4.58e-13	1.51e-12
Lonp1	0.989127	4.27e-24	2.46e-23
Trim27	0.988656	1.96e-30	1.48e-29
Ankfy1	0.988557	1.29e-27	8.61e-27
Slc22a4	0.988263	0.0001111	0.000198069
Dync1h1	0.987741	1.26e-20	6.24e-20
Rnf11	0.987189	8.07e-29	5.66e-28
Pip4p2	0.986279	3.35e-25	2.01e-24
Nr2c2	0.986171	7.98e-22	4.16e-21
Hspa5	0.985868	8.64e-26	5.32e-25
Asah1	0.985673	3.73e-27	2.45e-26
Pinx1	0.985293	6.7e-20	3.18e-19
E130311K13Rik	0.984335	3.85e-07	8.53e-07
Ngly1	0.984187	3.29e-10	9.07e-10
Polb	0.983906	6.5e-20	3.08e-19
Rwdd3	0.982854	3.93e-05	7.34e-05
Gata4	0.98187	3.12e-11	9.17e-11
Poli	0.980729	1.86e-12	5.88e-12
Pgs1	0.980325	2.33e-29	1.68e-28
Mccc1	0.979746	1.8e-14	6.42e-14
Esrra	0.979551	1.85e-15	6.99e-15
Tmem170	0.979056	3.78e-13	1.25e-12
Gtpbp6	0.979037	4.02e-10	1.1e-09
Bdnf	0.978942	1.48e-11	4.46e-11
Dis3l2	0.977837	3.81e-14	1.34e-13
Daam1	0.976997	2.51e-11	7.42e-11
Cc2d1b	0.976992	3.17e-23	1.75e-22
Kyat1	0.97681	0.000872925	0.00142075
Med20	0.976734	1.93e-19	8.91e-19
Rps6kb2	0.975406	2.09e-09	5.44e-09
Crebbp	0.974991	1.98e-21	1.02e-20
Rnf130	0.974918	1.18e-23	6.72e-23
Trp53inp1	0.97456	0.000257773	0.000443103
Gtpbp8	0.974343	2.06e-11	6.14e-11
Pick1	0.973951	8.28e-21	4.13e-20
Polr2h	0.97364	5.2e-22	2.74e-21
Zfp110	0.973397	2.92e-24	1.7e-23
Neu1	0.973347	2.3e-09	5.96e-09
Marveld1	0.97318	1.88e-19	8.69e-19
Dnajc18	0.973153	1.94e-12	6.14e-12
Fam168b	0.972655	4.31e-24	2.48e-23
Fam219b	0.972422	9.57e-12	2.9e-11
Acad10	0.972368	1.5e-06	3.15e-06
Rhobtb1	0.970519	1.38e-08	3.41e-08
Pex11b	0.969997	2.86e-17	1.18e-16
Metap1d	0.969893	1.23e-11	3.7e-11
Rubcn	0.969714	2.73e-22	1.46e-21
Tcim	0.969121	1.36e-11	4.09e-11
Syt17	0.967943	1.52e-07	3.48e-07
Galnt11	0.967087	9.18e-12	2.79e-11
Fam160a2	0.967075	1.93e-21	9.86e-21
Fbxl17	0.966793	1.34e-18	5.98e-18
Rab31	0.966476	2.24e-23	1.26e-22
Strn4	0.966261	9.31e-29	6.51e-28
Slc35f5	0.966031	2.7e-15	1.01e-14
Rtf2	0.965804	2.04e-26	1.29e-25
2810004N23Rik	0.965786	2.17e-26	1.38e-25
Ddx19b	0.965434	5.97e-26	3.7e-25
Hk2	0.964613	3.17e-28	2.17e-27
Creb3	0.96454	3.14e-22	1.67e-21
Hexdc	0.96446	1.84e-07	4.18e-07
Itpkc	0.964011	1.7e-13	5.74e-13
Pogz	0.963963	2.02e-27	1.34e-26
Igf2r	0.962778	1.43e-21	7.35e-21
Adamts14	0.962193	4.6e-10	1.26e-09
Srek1ip1	0.961492	7.1e-17	2.88e-16
Mtmr3	0.961408	1.92e-28	1.33e-27
Inpp5f	0.96066	2.97e-19	1.36e-18
Zc3h7a	0.960468	3.16e-16	1.24e-15
Gsg1	0.960126	0.0181825	0.0251646
Zfp518a	0.959888	6.61e-10	1.78e-09
BC002059	0.959792	5.37e-11	1.55e-10
Psenen	0.959135	3.42e-12	1.07e-11
Piezo1	0.958824	6.41e-26	3.96e-25
Rabl3	0.958544	2.46e-13	8.23e-13
Eid1	0.958462	8.09e-24	4.62e-23
Kdf1	0.958332	1.18e-10	3.35e-10
Dusp3	0.958204	9.03e-28	6.06e-27
Yod1	0.957999	2.66e-09	6.89e-09
Ppm1j	0.957916	8.31e-09	2.08e-08
Ranbp9	0.957134	1.19e-28	8.28e-28
Polr3d	0.956784	2.46e-20	1.19e-19
Ifnlr1	0.95676	1.13e-07	2.62e-07
Ywhag	0.956559	6.57e-27	4.27e-26
Tsr3	0.955741	3.92e-18	1.7e-17
Zscan12	0.954851	5.63e-11	1.63e-10
Slc1a5	0.953286	2.07e-26	1.31e-25
Zhx1	0.952206	1.86e-17	7.78e-17
Retreg3	0.952198	5.4e-23	2.97e-22
Mttp	0.950884	1.65e-07	3.77e-07
Smarcad1	0.949809	1.1e-25	6.71e-25
Alkbh3	0.948624	1.9e-18	8.36e-18
Clcn3	0.948461	2.61e-22	1.39e-21
Gorasp1	0.947433	4.28e-14	1.5e-13
Tmem209	0.947261	2.06e-25	1.25e-24
Arhgef10l	0.947045	6.12e-23	3.35e-22
Mnt	0.946905	6.85e-22	3.58e-21
Cbarp	0.946431	9.96e-08	2.32e-07
Shtn1	0.945411	1.95e-29	1.42e-28
Tmem18	0.945053	1.52e-11	4.56e-11
BC029722	0.94471	5.77e-18	2.47e-17
Zfp516	0.944263	2.42e-24	1.41e-23
Zfp768	0.94395	1.34e-15	5.08e-15
Plaur	0.943449	1.93e-18	8.48e-18
Usp35	0.942741	4.05e-05	7.55e-05
Parn	0.942675	1.29e-21	6.65e-21
1700056E22Rik	0.942054	0.031097	0.0418049
Bcl2l13	0.94205	3.99e-26	2.49e-25
Ccdc28a	0.940402	0.000565936	0.000939572
D10Wsu102e	0.940159	6.97e-20	3.3e-19
Dnajc5	0.939804	3.92e-23	2.16e-22
Cul4a	0.939477	3.02e-28	2.07e-27
Vps4a	0.939432	2.17e-27	1.43e-26
Crls1	0.938967	2.16e-18	9.47e-18
Zfp597	0.938482	2.42e-07	5.44e-07
Wasl	0.938299	7.09e-20	3.35e-19
Cdc42se2	0.938294	2.85e-26	1.79e-25
Ccdc9	0.937458	1.2e-18	5.37e-18
Sdr42e1	0.937421	7.5e-05	0.000136364
Kpna4	0.937015	2.18e-22	1.17e-21
Dst	0.936865	1.27e-25	7.77e-25
2310057M21Rik	0.936818	5.04e-15	1.86e-14
F11r	0.936627	1.5e-25	9.12e-25
Sorbs2	0.936147	3.2e-20	1.55e-19
Synj2	0.936073	2.4e-20	1.17e-19
Gga3	0.935867	1e-22	5.44e-22
Pik3c2a	0.935498	1.08e-22	5.84e-22
Mir22hg	0.934832	0.0196771	0.0271116
Ccdc136	0.934485	3.94e-12	1.22e-11
Arid5a	0.933774	8.99e-21	4.47e-20
2300009A05Rik	0.932479	1.1e-06	2.34e-06
Ccdc117	0.932343	2.81e-19	1.29e-18
Arsg	0.931231	0.033505	0.0448271
Limk2	0.930212	6.56e-23	3.59e-22
Pnpla8	0.930022	2.91e-16	1.14e-15
Hspg2	0.929678	1.17e-24	6.89e-24
Med26	0.92893	2.32e-18	1.02e-17
Arpc5l	0.92882	1.18e-24	6.93e-24
Nnt	0.92768	1.33e-16	5.35e-16
Fbxw11	0.927573	1.12e-22	6.07e-22
Map3k14	0.927245	9.7e-19	4.34e-18
Mecr	0.927166	1.28e-19	5.95e-19
Cldn12	0.927026	2.12e-21	1.08e-20
Nbdy	0.926585	1.31e-14	4.71e-14
Htt	0.926153	1.82e-25	1.11e-24
Tfeb	0.925443	6.54e-06	1.3e-05
Ppp3ca	0.924967	6e-27	3.9e-26
Lcorl	0.924796	1.9e-12	6.01e-12
Cxadr	0.924623	1.76e-27	1.17e-26
Fbxo17	0.924263	6.26e-11	1.81e-10
Ska1	0.922783	2.26e-12	7.12e-12
Gpr137b	0.922556	3.69e-20	1.78e-19
Cdc42ep3	0.922029	1.96e-23	1.1e-22
Plekhh3	0.921404	7.28e-17	2.96e-16
Rnd2	0.921294	6.97e-08	1.64e-07
Arih2	0.921206	5.8e-21	2.91e-20
Dctn2	0.92098	1.26e-20	6.21e-20
Commd6	0.920919	2.26e-09	5.86e-09
Rnf146	0.919952	1.59e-19	7.4e-19
Zfp12	0.919854	2.74e-15	1.03e-14
Ctsz	0.919686	4.24e-18	1.83e-17
Cdk6	0.919195	1.89e-22	1.01e-21
Zfp954	0.91902	5.41e-09	1.37e-08
Saysd1	0.918637	1.53e-08	3.77e-08
Nat9	0.917793	6.48e-08	1.53e-07
Ddx27	0.91719	1.21e-24	7.14e-24
Lsm14a	0.917176	4.62e-26	2.88e-25
Qtrt2	0.917075	3.04e-17	1.26e-16
Mid2	0.916594	2.57e-14	9.07e-14
Vps45	0.915916	2.62e-14	9.26e-14
Ubl4a	0.915701	1.53e-19	7.1e-19
Bmp2k	0.914145	3.4e-17	1.4e-16
Syne2	0.91392	5.41e-17	2.21e-16
Yrdc	0.91359	2.16e-20	1.05e-19
Nenf	0.912788	2.11e-10	5.92e-10
Bhlhe41	0.912021	8.57e-10	2.3e-09
Vps37a	0.91202	9.3e-19	4.17e-18
Tpcn2	0.910861	8.6e-05	0.000155487
Tjap1	0.910695	5.13e-21	2.57e-20
Dusp1	0.910503	5.02e-08	1.2e-07
Mfge8	0.909875	2.26e-19	1.04e-18
Ppm1a	0.909838	4.87e-19	2.21e-18
Fbxo38	0.909059	1.83e-19	8.45e-19
1110004F10Rik	0.908815	3.15e-21	1.6e-20
Flnc	0.907021	7.7e-22	4.02e-21
Nip7	0.906739	8.02e-22	4.18e-21
Ppig	0.90654	5.5e-23	3.02e-22
Txnl4a	0.905945	1.2e-17	5.06e-17
Luzp1	0.905506	4.03e-22	2.13e-21
Rps19bp1	0.905099	6.11e-13	2e-12
Dot1l	0.904736	1.13e-21	5.85e-21
Gabarapl2	0.904436	3e-14	1.06e-13
Epdr1	0.90404	6.47e-06	1.29e-05
Glb1	0.903535	1.68e-18	7.41e-18
Trmu	0.903525	1.37e-06	2.9e-06
Shb	0.90323	3.92e-18	1.7e-17
Nampt	0.902889	7.51e-23	4.11e-22
Klf16	0.902353	1.15e-20	5.69e-20
Thsd4	0.902081	5e-16	1.94e-15
Luc7l	0.901452	6.12e-23	3.36e-22
Neurl4	0.901431	2.72e-19	1.25e-18
Kank1	0.901142	1.44e-13	4.9e-13
Prrc2b	0.900731	1.31e-24	7.69e-24
Traf4	0.900717	8.85e-22	4.61e-21
Ube3a	0.900346	4.42e-20	2.12e-19
Ufm1	0.899562	3.05e-22	1.62e-21
Agtpbp1	0.89933	1.73e-15	6.54e-15
Nthl1	0.898557	7.96e-06	1.57e-05
D030028A08Rik	0.897986	2.13e-07	4.81e-07
Vps39	0.897374	7.73e-20	3.65e-19
Bcl10	0.897372	7.09e-22	3.71e-21
Tep1	0.897002	7.98e-14	2.75e-13
Amz2	0.896969	7.26e-15	2.65e-14
Mios	0.896833	3.48e-15	1.29e-14
Zbtb37	0.896545	4.39e-10	1.2e-09
Myadm	0.896239	7.34e-26	4.53e-25
Zscan29	0.896055	1.49e-12	4.74e-12
Tbc1d19	0.895896	1.65e-16	6.59e-16
Nabp1	0.895818	1.35e-14	4.86e-14
Rexo5	0.895299	0.000465163	0.000780353
Shld1	0.894818	0.0185217	0.0255996
Fbxl20	0.894276	3.2e-13	1.06e-12
Tbc1d7	0.894117	2.9e-09	7.48e-09
Rufy3	0.89392	3.68e-13	1.22e-12
Arhgap23	0.893874	1.07e-20	5.3e-20
Xdh	0.89384	0.000194377	0.00033861
Tor2a	0.892709	3.68e-13	1.22e-12
Map3k9	0.8927	3.18e-12	9.93e-12
Fam3a	0.892613	8.54e-10	2.29e-09
B4galt4	0.891977	1.29e-13	4.4e-13
Rmdn3	0.890444	4.17e-18	1.8e-17
Clpb	0.889408	4.23e-17	1.74e-16
Gtf2ird1	0.888686	1.14e-19	5.34e-19
Ids	0.887869	1.58e-13	5.35e-13
Pltp	0.887296	5.1e-06	1.03e-05
Ptar1	0.886811	6.02e-18	2.58e-17
Carmil1	0.88473	9.08e-19	4.07e-18
Lrrc58	0.884317	1.61e-24	9.45e-24
Ap4m1	0.884109	9.94e-08	2.31e-07
Mettl27	0.88356	0.00102545	0.00165632
Tbck	0.883531	1.24e-14	4.45e-14
Pggt1b	0.883204	3.82e-15	1.41e-14
E130309D02Rik	0.883184	3.7e-19	1.69e-18
Sh3gl3	0.882358	0.00816749	0.0118739
Tank	0.882289	2.06e-21	1.05e-20
Arl5b	0.881625	8.26e-13	2.67e-12
Zfp944	0.881484	3.54e-05	6.65e-05
Ifih1	0.881182	1.66e-09	4.37e-09
Mia2	0.881161	2.35e-23	1.31e-22
Diaph2	0.880602	1.2e-13	4.11e-13
D230025D16Rik	0.880209	1.94e-18	8.53e-18
Pogk	0.880207	2.78e-17	1.15e-16
Lamp1	0.879685	1.44e-17	6.05e-17
Zbtb43	0.879045	1e-13	3.44e-13
Lrrc57	0.87827	2.67e-08	6.47e-08
Gid4	0.877276	1.48e-21	7.63e-21
Iffo2	0.876498	4.34e-17	1.78e-16
Rprd2	0.876395	2.69e-23	1.5e-22
Hes6	0.874944	5.1e-07	1.12e-06
Mpp5	0.874053	6.6e-16	2.54e-15
Rn7sk	0.873961	6.74e-07	1.46e-06
Mtln	0.8734	2.14e-06	4.46e-06
[truncated: 7,295 more rows]
