# Supplementary material for: DNA barcoding reveals ongoing immunoediting of clonal cancer populations during metastatic progression and immunotherapy response
Source: Nat Commun. 2022 Nov 7;13:6539. doi: 10.1038/s41467-022-34041-x (PMC9640547; doi:10.1038/s41467-022-34041-x)
Supplement: Supplementary file 6 — Supplementary Data 3 [file 41467_2022_34041_MOESM6_ESM.xlsx]

## Sheet: Sheet1
Gene	logFC	PValue	FDR
Car6	9.48616	4.84e-33	5.55e-32
Soat2	9.15654	1.28e-35	1.65e-34
Npcd	8.47185	3.96e-18	2.14e-17
Fgf21	8.06659	5.03e-18	2.69e-17
Cdsn	7.45338	0	0
Gm15413	7.17861	2.09e-11	7.14e-11
Aldh1l2	6.99282	5.95e-229	3.67e-226
Pcdhga8	6.87785	2.94e-10	9.14e-10
Gm2436	6.71486	0.00104867	0.00180288
1810032O08Rik	6.56625	5.81e-258	4.78e-255
Chrnd	6.4191	1.74e-07	4.34e-07
Angptl6	6.35773	1.36e-224	7.28e-222
Ache	6.21698	1.37e-06	3.16e-06
Rhbg	6.12136	1.3e-06	3e-06
Cass4	6.11875	1.07e-06	2.5e-06
Nacad	5.97062	2.96e-06	6.63e-06
Ddit3	5.95116	5.56e-285	7.62e-282
Snhg12	5.89956	2.29e-267	2.35e-264
Gdap1l1	5.74293	1.56e-05	3.24e-05
Ttbk1	5.61485	4.31e-05	8.64e-05
Flrt1	5.53607	1.45e-28	1.34e-27
5430416N02Rik	5.53427	4.68e-260	4.13e-257
Zfas1	5.47659	3.06e-199	1.26e-196
Tmem132b	5.46974	0.000156002	0.000293786
4631405J19Rik	5.39871	0.000126035	0.00024025
Hlf	5.39122	0.000261171	0.00047919
B4galnt2	5.31578	0.000198617	0.000369471
2410006H16Rik	5.29487	2.64e-132	4.07e-130
Sspo	5.23134	0.000301578	0.00054981
Gm15559	5.14455	0.000519919	0.000925977
Fam71f2	5.13902	0.000475891	0.000849894
Ssmem1	5.04489	0.000709395	0.0012451
Zmynd12	5.04303	0.000693965	0.00121941
Gadd45g	4.9488	7.89e-75	3.69e-73
Gm30551	4.94305	0.00115171	0.00196931
Tmem91	4.94126	0.00103667	0.00178349
Card14	4.89093	1.94e-10	6.15e-10
Cplx1	4.83093	0.00163967	0.00274287
Dthd1	4.83077	0.00171241	0.00285734
Chrd	4.82975	0.0016525	0.0027632
Spag6	4.829	0.00160039	0.00267969
Mmp23	4.82869	0.00160012	0.0026796
Pdzd7	4.7542	2.6e-10	8.12e-10
Gadd45a	4.74746	4.77e-193	1.73e-190
Snhg15	4.7217	2.07e-90	1.44e-88
Ppp1r32	4.70703	0.00250819	0.00409035
1810021B22Rik	4.70682	0.00256371	0.00417372
Ogn	4.68669	3.02e-13	1.17e-12
Oas1b	4.61323	1.74e-26	1.45e-25
Pyroxd2	4.5899	1.63e-18	9.03e-18
Napb	4.57767	2.73e-105	2.78e-103
Rbm12b1	4.57757	0.00392797	0.00625714
1810010H24Rik	4.57722	0.00394033	0.00627411
Cabp1	4.57554	0.00401638	0.00638368
Atf3	4.56351	0	0
Sez6l2	4.52827	1.55e-07	3.89e-07
Gas5	4.5252	5.12e-218	2.63e-215
Trib3	4.43951	1.04e-270	1.17e-267
Hgd	4.43175	0.00650729	0.0100615
Fam189b	4.43035	0.00617566	0.00958835
Galr3	4.42972	0.00633459	0.00981781
D6Ertd527e	4.42936	0.00630767	0.00977979
Mmp28	4.42676	7.19e-31	7.38e-30
Gm6559	4.42644	0.00679612	0.0104831
Cox6a2	4.39128	2.15e-15	9.62e-15
Avil	4.33205	5.55e-07	1.33e-06
P2rx3	4.2993	1.19e-10	3.83e-10
Snhg1	4.2967	0	0
1110038B12Rik	4.2913	2.43e-195	9.36e-193
BC065397	4.28054	4e-12	1.44e-11
Disp3	4.26555	0.0104659	0.0157769
Trp53cor1	4.23005	1.93e-07	4.8e-07
H2-K2	4.20929	1.91e-11	6.54e-11
Ppp1r15a	4.19445	1.33e-206	5.86e-204
Lta	4.16131	5.77e-07	1.38e-06
Snhg5	4.15065	2.7e-157	6.93e-155
Snx22	4.10697	2.62e-69	1.07e-67
Sh2d4b	4.09476	0.0170552	0.0248756
Zan	4.08797	0.0155661	0.0228695
Syt2	4.08794	0.0155094	0.0227949
1110020A21Rik	4.0875	0.0154687	0.0227431
Hist1h4f	4.08749	0.0158437	0.0232308
Gm2026	4.08745	0.0177363	0.0258034
A530072M11Rik	4.0864	0.0158923	0.0232993
A530013C23Rik	4.08627	0.0155409	0.0228356
Opn1sw	4.08608	0.0157329	0.0230848
Etnk2	4.05152	1.91e-06	4.36e-06
Dcdc2a	4.03009	3.04e-10	9.43e-10
Cyp27b1	4.00471	4.68e-13	1.79e-12
Mef2b	3.97752	7.64e-15	3.29e-14
Rdh9	3.97583	3.12e-06	6.96e-06
Hdac11	3.9686	1.6e-98	1.34e-96
Scara5	3.92398	8.87e-12	3.12e-11
Slc7a11	3.90725	6.79e-60	2.09e-58
Zic2	3.8961	5.71e-06	1.24e-05
Pcdhga1	3.87978	0.0254729	0.0362428
Gm26644	3.87961	0.024781	0.035356
Ifit3b	3.8792	0.0250194	0.0356754
Dlx2	3.87865	0.0251383	0.0358201
Noxred1	3.87858	0.0253852	0.0361376
Masp2	3.87734	0.0250454	0.0357002
Plp1	3.86304	1.86e-11	6.4e-11
Anks3	3.847	4.05e-128	6.02e-126
Adra1b	3.82381	5.8e-32	6.34e-31
Nupr1	3.82081	9.98e-156	2.51e-153
Iqck	3.7645	2.67e-10	8.33e-10
Maf	3.73093	1.99e-10	6.3e-10
Trim46	3.68238	9.16e-105	9.19e-103
Bbs4	3.5761	1.21e-104	1.2e-102
AA467197	3.57398	7.34e-12	2.6e-11
Phyhd1	3.57062	6.51e-98	5.43e-96
Arhgap33	3.56414	1.71e-37	2.39e-36
Cyp4f17	3.50865	4.29e-26	3.49e-25
Stbd1	3.50247	2.12e-272	2.61e-269
Syngap1	3.46399	8.31e-63	2.84e-61
2610035D17Rik	3.46059	3.55e-25	2.74e-24
Macrod1	3.4601	6.53e-55	1.75e-53
Serpinf1	3.38597	2.85e-23	2e-22
Tmem8b	3.38468	2.59e-08	6.94e-08
Slc25a27	3.38098	3.25e-24	2.38e-23
Acot2	3.3635	1.05e-145	2.05e-143
Me3	3.31959	2.31e-70	9.89e-69
4632415L05Rik	3.31303	9.97e-140	1.73e-137
Izumo4	3.30318	8.65e-06	1.85e-05
Gtpbp2	3.29614	5.55e-153	1.32e-150
Ppef2	3.27957	0.000589655	0.0010434
Gabrd	3.26719	1.65e-09	4.85e-09
Paxx	3.24406	7.11e-46	1.4e-44
Gpr85	3.23559	4.45e-20	2.7e-19
Slc26a11	3.21423	3.6e-34	4.34e-33
Gm15816	3.21358	0.00146984	0.00247251
Slc1a7	3.21336	0.000927931	0.00160559
Naga	3.21334	1.34e-90	9.37e-89
Gpt2	3.2087	5.13e-147	1.05e-144
Cnbd2	3.20685	8.69e-11	2.83e-10
Stoml1	3.18634	1.39e-58	4.14e-57
Zfr2	3.16646	1.79e-26	1.48e-25
9930104L06Rik	3.16456	3.66e-45	7.04e-44
Ciart	3.14415	1.92e-104	1.86e-102
9330179D12Rik	3.14282	0.00117307	0.00200334
Xkrx	3.14162	0.00128249	0.00218146
Pvt1	3.13007	1.38e-85	8.18e-84
Fut1	3.08823	1.52e-18	8.43e-18
Inca1	3.08628	7.92e-06	1.7e-05
Ccdc166	3.07041	0.00158956	0.00266265
Pcdhgb2	3.05933	1.91e-10	6.05e-10
Fgf2	3.04046	1.29e-06	2.97e-06
1600020E01Rik	3.0236	8.96e-17	4.4e-16
Fam13b	3.02184	7.27e-143	1.32e-140
S100a16	3.02144	2.67e-07	6.56e-07
Vldlr	3.01452	2e-51	4.72e-50
Thnsl2	3.01018	4.48e-11	1.49e-10
Ccl20	3.00041	1.2e-09	3.57e-09
Dnhd1	2.99446	0.00245983	0.00401627
Gm1141	2.9941	0.00309781	0.00500035
Gpr146	2.98022	4.52e-67	1.73e-65
Rnf166	2.9778	1.02e-127	1.5e-125
Fam171b	2.95586	1.06e-94	8.23e-93
Gm14139	2.95247	6.03e-11	1.99e-10
Fbxw4	2.94533	1.61e-134	2.54e-132
Nat14	2.94189	1.04e-09	3.13e-09
Cyb5r1	2.92222	2.45e-226	1.38e-223
Chd5	2.91697	1.27e-16	6.15e-16
Rhbdd1	2.90761	3.14e-193	1.17e-190
Egf	2.90718	0.000145691	0.000275828
Hoga1	2.85967	4.26e-16	1.99e-15
D930016D06Rik	2.83466	9e-20	5.37e-19
Atf5	2.82669	4.39e-88	2.9e-86
Letm2	2.82229	3.72e-23	2.59e-22
Chac1	2.81193	4.33e-81	2.34e-79
Tcta	2.80799	3.05e-34	3.7e-33
Hyal1	2.79844	5.03e-40	7.78e-39
Mks1	2.77644	6.27e-13	2.39e-12
Slc27a1	2.76878	3.55e-130	5.33e-128
5430405H02Rik	2.76457	3.5e-12	1.27e-11
Htatip2	2.75395	3.91e-82	2.21e-80
Slc38a7	2.73939	3.49e-148	7.83e-146
Hhipl1	2.7305	3.49e-47	7.19e-46
Pycr1	2.72689	1.09e-103	1.05e-101
1810026B05Rik	2.72051	1.4e-17	7.25e-17
Prpf40b	2.71567	6.96e-61	2.23e-59
1700096K18Rik	2.7094	0.000773941	0.0013507
Msi1	2.70587	8.14e-06	1.75e-05
Gpat3	2.70546	3.18e-106	3.35e-104
Tmem116	2.70171	5.34e-05	0.000105965
Prelid3a	2.70132	2.22e-05	4.56e-05
Crebl2	2.69106	1.48e-23	1.05e-22
Pram1	2.68992	1.83e-05	3.78e-05
Atp6v0e2	2.68193	7.95e-29	7.42e-28
Slx1b	2.67946	1.73e-24	1.28e-23
Porcn	2.6744	3.95e-22	2.64e-21
Rnf32	2.65702	4.3e-09	1.23e-08
Slc6a9	2.65223	9.53e-65	3.43e-63
Gfra1	2.63979	0.0122202	0.0182586
Sqor	2.63418	2.84e-14	1.18e-13
Ppp1r3f	2.62588	2.63e-19	1.52e-18
Gm2446	2.61646	0.00657202	0.0101552
Sybu	2.61463	5.53e-25	4.23e-24
Zfp939	2.60254	2.77e-16	1.31e-15
Tsc22d3	2.57764	1.62e-62	5.45e-61
Psd	2.57672	1.84e-15	8.23e-15
Reep6	2.56662	3.23e-34	3.91e-33
Smpd5	2.56491	1.37e-08	3.76e-08
Gm21992	2.56415	1.46e-28	1.35e-27
Akna	2.54813	8.19e-25	6.18e-24
Kdm7a	2.54466	4.7e-79	2.46e-77
Mlycd	2.54094	3.58e-31	3.74e-30
Ftx	2.53887	5.12e-12	1.83e-11
E230016M11Rik	2.53848	0.0163775	0.023948
Col11a2	2.53664	0.0165665	0.0241957
Afap1l2	2.52282	6.75e-67	2.55e-65
Lef1	2.5099	1.41e-36	1.88e-35
Ltbp4	2.48815	1.05e-78	5.46e-77
Abcb9	2.48397	0.00233685	0.00382713
Arhgap40	2.48396	0.00233577	0.00382586
Ptgds	2.48363	0.0025608	0.00417009
Lims2	2.48325	0.00254209	0.00414127
4933407K13Rik	2.48279	3.62e-12	1.31e-11
Zc3h6	2.46662	2.19e-62	7.31e-61
Rfesd	2.46405	1.61e-25	1.26e-24
Tnfrsf14	2.45697	4.87e-07	1.17e-06
Fyb2	2.44483	3.64e-16	1.71e-15
Tmem140	2.44131	2.14e-35	2.72e-34
Gadd45b	2.4406	1.93e-46	3.86e-45
Trp53	2.43482	8.92e-117	1.09e-114
6820431F20Rik	2.43181	9.35e-120	1.2e-117
Ccdc137	2.42941	2.84e-106	3.02e-104
Endov	2.42639	4.32e-81	2.34e-79
Col20a1	2.42572	0.0245232	0.0350125
Gm32591	2.42507	0.0254277	0.0361866
Sema6a	2.41123	1.39e-20	8.65e-20
Carf	2.4099	3.96e-31	4.12e-30
Mir22hg	2.40404	3.06e-12	1.11e-11
Cldn9	2.3957	2.81e-07	6.91e-07
Selenow	2.39308	1.5e-86	9.21e-85
Morn1	2.39129	7.24e-13	2.74e-12
Tcea3	2.38963	7.87e-26	6.31e-25
Usp11	2.38901	8.98e-65	3.24e-63
Inafm1	2.3824	2.43e-29	2.32e-28
Artn	2.37579	1.31e-74	6.07e-73
Ankrd55	2.37537	6.13e-21	3.86e-20
Prdm9	2.37491	3.02e-11	1.02e-10
Decr1	2.37225	9.88e-45	1.87e-43
Gm16845	2.35761	1.43e-09	4.23e-09
Col18a1	2.35642	5.66e-93	4.2e-91
Parp6	2.35396	7e-58	2.05e-56
Slc2a4	2.35352	0.00493713	0.00775817
Gm2237	2.35317	0.00495182	0.00777928
Idua	2.3523	2.69e-25	2.1e-24
Vps37d	2.34396	3.28e-18	1.78e-17
Pcgf1	2.34321	2.38e-33	2.76e-32
Frs3	2.34114	7.92e-07	1.87e-06
Zfp709	2.33583	8.84e-20	5.28e-19
Dennd2d	2.31545	2.11e-46	4.21e-45
Crebrf	2.30822	1.1e-60	3.5e-59
Mx2	2.30665	0.0349973	0.048759
Clec2l	2.30602	0.0354297	0.0493115
Gpr3	2.30558	0.0354133	0.0492942
Zfp712	2.30487	3.15e-16	1.48e-15
Srcin1	2.30477	0.0356876	0.0496536
Mapk1ip1	2.3045	4.7e-27	4.04e-26
H2-T23	2.3038	1.33e-78	6.81e-77
Cacnb1	2.29543	1.24e-05	2.61e-05
Scarb2	2.28847	4.32e-91	3.06e-89
Sec31b	2.28427	0.00733417	0.0112703
Pithd1	2.28411	5.6e-78	2.81e-76
Cybrd1	2.28093	0.00963185	0.0145873
Eno2	2.27831	5.81e-15	2.52e-14
Ghitm	2.27578	5.87e-162	1.65e-159
Brd3os	2.27568	0.000271802	0.000498028
Dand5	2.27063	6.07e-15	2.63e-14
Slc22a21	2.2697	1.56e-24	1.16e-23
Arntl	2.26309	2.71e-78	1.37e-76
Cpe	2.25423	3.81e-43	6.74e-42
Dnm1	2.24156	2.35e-32	2.62e-31
Smg9	2.23415	2.15e-86	1.29e-84
Man2c1os	2.2282	0.00200162	0.00331005
Hid1	2.22595	7.1e-24	5.15e-23
Cry1	2.22494	2.27e-76	1.11e-74
Tmem220	2.22163	2.2e-13	8.59e-13
Syt8	2.22129	6.13e-68	2.39e-66
Zfp938	2.21959	3.15e-28	2.87e-27
Psg17	2.21714	5.34e-05	0.00010591
Paqr3	2.21363	5.1e-48	1.09e-46
Sesn2	2.2125	7.55e-57	2.15e-55
Zfp945	2.21119	2.55e-45	4.92e-44
Adcy9	2.20091	2.6e-21	1.67e-20
Padi1	2.19871	3.78e-47	7.77e-46
Anapc16	2.19777	5.23e-108	5.76e-106
Acvrl1	2.19757	0.00104737	0.00180089
Arsg	2.19629	2.67e-09	7.75e-09
Particl	2.19609	2.49e-09	7.22e-09
Slc1a4	2.19562	2.9e-111	3.38e-109
Azin2	2.19534	8.81e-29	8.2e-28
Nhlrc3	2.19218	7.9e-70	3.27e-68
Gbp4	2.19093	4.64e-26	3.76e-25
Tnnc1	2.19078	4.17e-05	8.36e-05
Tctn1	2.19038	1.27e-37	1.79e-36
Orai2	2.18924	1.48e-60	4.66e-59
Vamp1	2.18917	8.38e-36	1.09e-34
Kansl3	2.18776	4.62e-118	5.75e-116
Ndrg1	2.18084	7.65e-75	3.59e-73
Dnajb2	2.17949	1.64e-86	1e-84
1700001C19Rik	2.17659	0.00262542	0.00426968
Fuz	2.17234	4.79e-32	5.26e-31
Chd2	2.1669	2.59e-123	3.51e-121
Prom2	2.16009	2.02e-27	1.77e-26
Tmem86a	2.1594	2.76e-49	6.13e-48
Gm28042	2.15777	0.0228108	0.0326811
0610030E20Rik	2.15646	5.39e-53	1.36e-51
Tmem125	2.1509	2.68e-09	7.76e-09
Scn3a	2.14655	1.21e-24	9.09e-24
Armc7	2.14041	7.76e-27	6.56e-26
Ern1	2.134	1.31e-91	9.48e-90
Exph5	2.12946	1.17e-08	3.23e-08
Zc3h8	2.12714	7.21e-23	4.96e-22
Zfp316	2.12709	1.96e-80	1.05e-78
Tprkb	2.1233	2.78e-91	1.98e-89
G530011O06Rik	2.12196	0.0041827	0.00663094
Oplah	2.12189	1.81e-06	4.13e-06
Ccdc57	2.11964	2.49e-30	2.51e-29
9330182L06Rik	2.11925	0.00452483	0.00713482
Hes7	2.11654	0.00106963	0.00183712
Mettl22	2.11341	1.55e-33	1.81e-32
Thap3	2.10906	4e-58	1.18e-56
N4bp2l1	2.10462	9.43e-09	2.62e-08
Tmem150a	2.10269	1.13e-19	6.69e-19
4930520O04Rik	2.10247	4.34e-10	1.34e-09
Ppm1k	2.09827	2.35e-27	2.05e-26
Gbp6	2.09239	0.00909052	0.0138081
Trmt61b	2.08964	2.96e-18	1.61e-17
Zfp688	2.08791	1.84e-16	8.77e-16
Itfg2	2.08523	7.36e-61	2.35e-59
Togaram2	2.08475	3.19e-09	9.19e-09
Ncoa1	2.08239	3.37e-77	1.67e-75
Spata33	2.07746	0.00174399	0.00290634
Pknox2	2.07651	0.000374701	0.000676623
Chchd5	2.07414	2.5e-56	7.06e-55
Myom1	2.07404	0.00154485	0.00259233
Taf1a	2.07185	1.31e-36	1.76e-35
Jmjd7	2.07005	5.26e-18	2.8e-17
Drc3	2.06753	1.61e-06	3.68e-06
Igf2bp3	2.06723	0.00522456	0.00818897
Coq10a	2.06496	1.76e-30	1.78e-29
Rassf1	2.05919	5.41e-59	1.64e-57
Tha1	2.05904	0.0187341	0.027143
Gp1bb	2.05595	0.0181768	0.0264113
Dbp	2.05442	7.04e-13	2.67e-12
Epb41l4aos	2.05301	3.73e-12	1.35e-11
Mthfr	2.05153	3.88e-59	1.18e-57
Pon3	2.05081	8.12e-63	2.78e-61
Rapsn	2.05006	5.81e-25	4.43e-24
Zfp346	2.04649	4.8e-40	7.43e-39
Dhrs11	2.04322	3.79e-15	1.66e-14
Chka	2.03134	2.6e-81	1.43e-79
Dqx1	2.03126	2.6e-07	6.4e-07
Nmnat3	2.0309	4.23e-19	2.42e-18
Itpr2	2.02982	3.33e-96	2.62e-94
5730455P16Rik	2.02885	7.21e-83	4.08e-81
Tmem117	2.02576	7.31e-14	2.97e-13
Rin1	2.0246	1.65e-110	1.87e-108
Pcsk4	2.02278	1.85e-29	1.78e-28
Klhdc8b	2.02247	1.34e-05	2.82e-05
Gm10516	2.02001	0.000315985	0.000574294
Magi2	2.01969	0.000189689	0.000353718
Acox2	2.01737	9.8e-28	8.68e-27
Thsd4	2.0169	3.09e-87	1.95e-85
Epg5	2.01666	6.21e-94	4.67e-92
Psd4	2.01294	0.000112904	0.00021612
Adh7	2.01183	6.42e-53	1.62e-51
2610005L07Rik	2.01155	6.21e-82	3.48e-80
Ifit1	2.00867	4.4e-11	1.47e-10
Insyn1	2.00627	1.3e-29	1.26e-28
Fam129c	2.00195	1.5e-05	3.13e-05
D130020L05Rik	2.00164	3.79e-07	9.19e-07
Trim66	1.99986	0.00144651	0.00243703
Atg12	1.99922	3.02e-67	1.16e-65
Ahi1	1.98934	8.47e-59	2.55e-57
Adamts14	1.98716	3.51e-56	9.83e-55
Mknk1	1.98469	5.58e-57	1.6e-55
Crb3	1.98308	7.11e-14	2.89e-13
Lemd2	1.97913	1.09e-61	3.54e-60
Slc2a8	1.97488	2.5e-16	1.19e-15
Lag3	1.97312	0.0274338	0.0388132
Ttc39a	1.97076	1.32e-22	8.99e-22
Nckap5	1.9704	0.0264235	0.0374913
Arvcf	1.96931	2.52e-54	6.71e-53
Cnppd1	1.96851	1.38e-68	5.56e-67
Zfand2a	1.96686	8.68e-81	4.68e-79
Phf21b	1.9634	7.41e-05	0.000144978
Zbtb18	1.95945	2.99e-97	2.41e-95
Asns	1.95896	1.93e-65	7.14e-64
Prx	1.95834	3.64e-18	1.97e-17
Them4	1.95734	4.42e-46	8.76e-45
Ddx60	1.95289	1.19e-19	7.06e-19
Lrig2	1.95284	1.55e-56	4.4e-55
Scrn1	1.94942	3.83e-68	1.51e-66
Klhdc1	1.94755	1.16e-11	4.05e-11
Gbp8	1.94743	0.00955044	0.0144676
Dennd4a	1.94286	2.38e-72	1.06e-70
Erdr1	1.94236	3.13e-42	5.34e-41
Sqstm1	1.94004	4.52e-99	3.85e-97
Mtm1	1.93955	9.07e-30	8.92e-29
Gpld1	1.93929	0.00351071	0.00563221
Gm15050	1.93926	1.74e-07	4.35e-07
Ap3m2	1.93904	4.68e-31	4.85e-30
Xaf1	1.93157	2.05e-17	1.05e-16
Aph1c	1.9257	0.000531662	0.000945663
Tmem268	1.92314	9.19e-41	1.48e-39
Gabbr1	1.9178	4.58e-18	2.46e-17
Acp6	1.90699	2.41e-75	1.15e-73
Cd274	1.90529	1.28e-13	5.11e-13
Rab30	1.90323	1e-43	1.81e-42
Pnck	1.90051	0.00219409	0.00360809
Gm16576	1.89914	4.82e-16	2.24e-15
Mcrip1	1.8961	5.69e-65	2.07e-63
Cxcl11	1.89424	0.000841482	0.00146216
Flt3l	1.88874	1.46e-13	5.76e-13
Cbx7	1.88753	1.05e-17	5.48e-17
Hdac4	1.8856	3.12e-76	1.52e-74
Itgb7	1.87971	2.39e-09	6.95e-09
Plcxd2	1.87968	7.58e-25	5.73e-24
Clba1	1.87935	5.94e-29	5.59e-28
Mrm1	1.87915	4.06e-47	8.33e-46
Crybg2	1.87614	2.18e-05	4.49e-05
Dact3	1.87442	0.00128546	0.0021862
Zfp30	1.87137	5.91e-26	4.76e-25
Gpcpd1	1.86943	6.16e-23	4.25e-22
Apobec1	1.86836	5.55e-15	2.41e-14
Dus4l	1.86764	3.57e-32	3.95e-31
H2-M3	1.86401	2.86e-36	3.78e-35
1700086O06Rik	1.86132	1.37e-12	5.11e-12
Ttll3	1.86079	0.00102738	0.0017685
Epb41l4a	1.85836	7.35e-70	3.05e-68
Tsen15	1.8547	1.61e-61	5.22e-60
Hdac8	1.85348	1.45e-26	1.21e-25
Kcnn1	1.85239	1.3e-12	4.86e-12
Ccdc130	1.85102	2.83e-22	1.9e-21
Naaa	1.8504	2.28e-28	2.08e-27
Dlx4os	1.85025	0.00249073	0.00406403
Ypel3	1.84833	2.83e-20	1.73e-19
Usp20	1.84809	6.73e-50	1.53e-48
Zfp82	1.84727	1.55e-18	8.61e-18
Cd46	1.84506	0.00521199	0.00817135
E130307A14Rik	1.84505	3.64e-12	1.31e-11
App	1.83731	3.8e-68	1.51e-66
AU041133	1.83722	1.31e-19	7.75e-19
Map3k14	1.83615	7.69e-54	2e-52
Gnpnat1	1.83342	1.25e-75	6.01e-74
Sugp2	1.83297	8.02e-56	2.23e-54
9430015G10Rik	1.83077	9.75e-50	2.21e-48
Slc25a48	1.82862	6.59e-27	5.6e-26
2900076A07Rik	1.82828	1.66e-05	3.46e-05
Slc5a5	1.82815	0.00309339	0.00499452
Awat2	1.82681	9.81e-05	0.000189019
C030006K11Rik	1.8236	2.2e-19	1.28e-18
9330104G04Rik	1.82244	0.0168485	0.024593
Rmdn1	1.82208	2.47e-11	8.4e-11
Mapre3	1.82035	2.58e-30	2.6e-29
Vamp2	1.82013	1.57e-25	1.24e-24
Rcor3	1.81733	3.05e-61	9.82e-60
Bbs1	1.81555	2.93e-18	1.6e-17
Entpd3	1.81552	7.27e-27	6.17e-26
Tceanc	1.81461	1.24e-16	5.99e-16
Bbc3	1.80973	3.91e-19	2.24e-18
Pltp	1.807	3.01e-30	3.02e-29
Rwdd3	1.80322	1.58e-15	7.12e-15
Nt5m	1.80007	1.09e-31	1.17e-30
Mmp11	1.79997	9.72e-37	1.32e-35
Trim34a	1.79951	6.49e-06	1.4e-05
2410131K14Rik	1.79928	3.14e-58	9.3e-57
Tfcp2	1.79901	1.1e-28	1.02e-27
Gm45871	1.79449	6.99e-16	3.21e-15
Rn7sk	1.79254	6.75e-31	6.96e-30
Ssbp2	1.79194	6.83e-48	1.44e-46
Zfp157	1.79161	9.55e-42	1.59e-40
Osgin1	1.78813	2.05e-46	4.1e-45
2210416O15Rik	1.7864	5.05e-48	1.08e-46
Arhgef9	1.7857	2.52e-15	1.12e-14
Ppp4r1l-ps	1.78293	5.88e-13	2.24e-12
Tmem184a	1.77643	3.72e-43	6.61e-42
Vegfa	1.77614	6.26e-47	1.27e-45
Rad9a	1.77022	5.36e-61	1.72e-59
Polm	1.76993	4.2e-28	3.79e-27
Ank1	1.76974	0.00171301	0.00285779
Tab1	1.76875	1.64e-52	4.03e-51
Rnf215	1.76599	8.69e-28	7.71e-27
Leprotl1	1.76513	1.25e-86	7.71e-85
Ift122	1.76476	2.74e-42	4.7e-41
Cth	1.76397	1.45e-46	2.91e-45
Agap1	1.76394	2.53e-97	2.07e-95
Slc25a53	1.7621	1.44e-07	3.62e-07
Atg16l2	1.76113	1.37e-22	9.31e-22
Zkscan7	1.76062	6.41e-19	3.64e-18
Manbal	1.76048	6.35e-34	7.56e-33
Fam151b	1.75387	0.00189818	0.00314799
Selenop	1.75217	0.0260237	0.0369793
4930590J08Rik	1.75141	0.0182119	0.0264517
Cyp4f13	1.75099	5.43e-17	2.71e-16
Aldh18a1	1.75083	5.06e-59	1.54e-57
Rnft2	1.74944	5.68e-08	1.48e-07
Ccdc163	1.74722	5.41e-25	4.15e-24
Col8a2	1.74602	0.00230237	0.00377516
Uckl1	1.74377	5.42e-35	6.81e-34
Fcna	1.73661	0.000589979	0.00104382
Ldb3	1.73537	0.0106302	0.0160109
Ppm1h	1.73444	1.53e-15	6.9e-15
Shpk	1.73412	2e-06	4.55e-06
Spata6	1.7332	1.19e-30	1.21e-29
C9orf72	1.72743	2.84e-54	7.51e-53
Hspb2	1.72446	1.94e-13	7.61e-13
Sfmbt2	1.72264	4.15e-42	7.04e-41
Zfp791	1.72204	9.88e-09	2.74e-08
Slc24a3	1.72158	6.53e-30	6.46e-29
Cirbp	1.71363	1.69e-31	1.79e-30
Cntnap1	1.7128	9.17e-30	9.01e-29
Dpy19l3	1.70828	3.56e-44	6.56e-43
Fbxl12	1.70451	2.12e-36	2.81e-35
Tpk1	1.70362	4.3e-19	2.46e-18
Shisa4	1.69798	1.5e-28	1.38e-27
Nat9	1.69631	4.28e-27	3.69e-26
2810021J22Rik	1.69624	3.26e-21	2.09e-20
Taz	1.69404	1.59e-31	1.69e-30
Wwox	1.69325	3.85e-37	5.3e-36
Per2	1.69257	4.23e-12	1.52e-11
Ptpru	1.68983	2.37e-34	2.89e-33
Lrp1	1.68779	1.48e-81	8.26e-80
Traf2	1.68744	5.18e-65	1.89e-63
Zfp619	1.68578	1.79e-09	5.26e-09
Slc25a33	1.68306	4.78e-63	1.65e-61
Accs	1.6824	4.18e-11	1.39e-10
Acbd4	1.68011	2.52e-44	4.67e-43
Saxo2	1.6801	0.0295908	0.0416975
Lime1	1.67943	0.00765957	0.0117459
Zfp14	1.67789	0.000102315	0.000196797
Foxj2	1.67737	8.27e-52	1.98e-50
Kctd2	1.67493	2.15e-26	1.77e-25
Kif21b	1.67493	4.72e-12	1.7e-11
Cblc	1.6746	6.81e-40	1.05e-38
Vps37b	1.67418	1e-48	2.19e-47
Zscan2	1.67402	5.06e-21	3.2e-20
Sirt3	1.67224	4.8e-22	3.2e-21
Zfp112	1.67114	3.08e-12	1.12e-11
Arhgef2	1.67025	1.02e-74	4.77e-73
Pfkfb3	1.66956	1.77e-34	2.18e-33
Hexb	1.6683	2e-37	2.78e-36
Npr2	1.66819	8.22e-24	5.94e-23
Cnksr1	1.66497	8.32e-42	1.39e-40
Gsto2	1.66271	1.35e-09	4.02e-09
Stab1	1.65807	3.24e-37	4.48e-36
Sft2d2	1.65791	2.26e-84	1.33e-82
Catsper2	1.65353	0.00065153	0.00114762
Myo1h	1.65226	1.19e-14	5.08e-14
Tmem218	1.648	2.43e-31	2.56e-30
Ago4	1.64647	0.00186067	0.00308827
Npas3	1.64497	0.00218125	0.00358993
Lama5	1.64111	4.38e-58	1.29e-56
Pou6f1	1.64102	1.44e-18	8.02e-18
Nf1	1.64061	2.27e-60	7.1e-59
2700099C18Rik	1.63999	8.56e-21	5.34e-20
9130008F23Rik	1.63906	3.24e-16	1.52e-15
Slc9a8	1.63906	1.49e-34	1.84e-33
Rnf157	1.63899	2.4e-64	8.56e-63
Hsd3b7	1.63298	1.45e-50	3.34e-49
Sirt5	1.63183	7.25e-33	8.26e-32
Slc50a1	1.63177	1.05e-45	2.05e-44
Trnp1	1.63133	0.00877929	0.0133683
Ormdl3	1.63073	8.08e-45	1.54e-43
Arl14ep	1.62829	4.26e-55	1.15e-53
Srr	1.62512	6.02e-23	4.16e-22
Ppp3cc	1.62221	1.22e-41	2.02e-40
Upk1a	1.62129	0.0193466	0.0279746
Stc2	1.61997	3.44e-11	1.15e-10
Bloc1s2	1.61731	2.09e-52	5.09e-51
Clcn6	1.61679	1.08e-29	1.06e-28
2610008E11Rik	1.61584	9.66e-38	1.37e-36
Nbeal1	1.6139	1.73e-36	2.3e-35
Tbx1	1.61275	0.000308728	0.00056218
Kdm4a	1.61216	1.97e-57	5.69e-56
Borcs5	1.61029	1.47e-15	6.66e-15
Rad52	1.60876	1.99e-29	1.91e-28
Hivep1	1.60796	5.33e-75	2.52e-73
Ypel5	1.60362	2.74e-33	3.17e-32
C1ra	1.60342	2.72e-11	9.22e-11
Lyrm4	1.60321	1.26e-23	9.03e-23
1190005I06Rik	1.60296	9.57e-06	2.04e-05
Slc3a2	1.6012	3.79e-67	1.45e-65
Cebpg	1.60118	5.62e-76	2.73e-74
Uvssa	1.60116	1.93e-20	1.19e-19
Tchp	1.59915	2.41e-25	1.88e-24
Nbea	1.59786	9.49e-52	2.27e-50
Flot1	1.59734	5.12e-53	1.3e-51
Otub2	1.59574	4.38e-21	2.78e-20
Zfp960	1.59569	5.86e-25	4.47e-24
Evi5l	1.59526	4.36e-26	3.54e-25
Chchd10	1.59072	2.97e-26	2.43e-25
Arap2	1.58887	3.72e-51	8.71e-50
Zfp580	1.58875	1.55e-22	1.05e-21
Eci1	1.58743	6.91e-53	1.73e-51
Prkab2	1.58723	4.23e-16	1.98e-15
Aldh2	1.58598	1e-36	1.35e-35
Ubxn11	1.58547	0.0024358	0.00398072
4921536K21Rik	1.58544	7.05e-09	1.98e-08
Tafa3	1.58395	0.0120547	0.0180397
Slc44a2	1.5831	2.04e-81	1.13e-79
Zfp952	1.58113	2.41e-32	2.68e-31
Tet2	1.58053	7.39e-14	3e-13
Tmem167b	1.57555	1e-58	3e-57
Stk19	1.5744	2.78e-30	2.79e-29
Il23a	1.57412	1.87e-42	3.24e-41
Zmym6	1.57248	3.11e-24	2.28e-23
Cobl	1.5709	3.64e-45	7.02e-44
Syt17	1.57012	3.44e-15	1.52e-14
Txnrd2	1.56919	1.14e-36	1.53e-35
Kyat1	1.56603	3.43e-10	1.06e-09
Fam129a	1.56584	6.54e-59	1.97e-57
Ube2g2	1.56581	3.01e-45	5.82e-44
Nthl1	1.56493	4.07e-17	2.05e-16
Ptprs	1.56102	7.49e-33	8.51e-32
Tmem53	1.5591	0.0130298	0.0193719
Tcam1	1.55869	0.000619844	0.00109384
Btbd2	1.55859	1.09e-37	1.55e-36
Tor3a	1.55516	3.04e-51	7.15e-50
Mdm4	1.55461	3.85e-41	6.29e-40
Adtrp	1.55388	0.00299452	0.0048425
Selenoo	1.5515	1.7e-29	1.64e-28
Vhl	1.55128	3.35e-46	6.67e-45
Comtd1	1.55113	3.5e-31	3.66e-30
Zfp9	1.54927	6.78e-28	6.05e-27
Ogfod2	1.5488	8.6e-11	2.8e-10
Sars	1.5481	7.12e-61	2.27e-59
Paip2b	1.54776	6.43e-50	1.47e-48
Kat8	1.54628	3.07e-43	5.46e-42
1700088E04Rik	1.54541	6e-10	1.83e-09
Clec2d	1.54505	0.00192369	0.00318857
Ppp1r9a	1.5444	2.99e-47	6.19e-46
Zfp777	1.54375	2.17e-66	8.1e-65
Krtcap2	1.54363	8.88e-45	1.69e-43
Zfp558	1.54317	3.27e-05	6.62e-05
Tmem206	1.54199	7.28e-48	1.53e-46
1700113A16Rik	1.53961	0.00458942	0.00723256
Cnksr3	1.53952	1.04e-44	1.97e-43
Arf2	1.53933	7.92e-30	7.81e-29
Cryzl1	1.53771	1.87e-62	6.28e-61
Ric1	1.53699	4.03e-49	8.87e-48
Cpeb3	1.53698	9.63e-14	3.89e-13
Plxna3	1.53516	2.06e-26	1.7e-25
Gm12359	1.53338	0.0152383	0.0224337
Tspyl4	1.53322	7.24e-11	2.37e-10
Htra1	1.53077	1.05e-43	1.9e-42
Ccdc134	1.53074	1.1e-14	4.68e-14
Zfp689	1.52912	3.8e-17	1.91e-16
Gm3650	1.5291	5.45e-08	1.42e-07
Tmem40	1.52494	1.63e-28	1.5e-27
Acpp	1.52444	2.12e-11	7.26e-11
Cped1	1.52357	3.35e-09	9.65e-09
Zfp184	1.52221	8.28e-19	4.67e-18
Zup1	1.522	2.96e-20	1.81e-19
Atf4	1.52193	4.76e-44	8.71e-43
Ccdc24	1.52166	0.00219433	0.00360809
Arhgef4	1.52145	1.72e-06	3.93e-06
Mrpl9	1.52076	1.43e-63	4.97e-62
Col16a1	1.51925	1.52e-62	5.16e-61
Chrnb2	1.51554	0.00256354	0.00417372
Ezh1	1.51484	3.75e-44	6.89e-43
Tmub1	1.51391	1.14e-29	1.12e-28
E130311K13Rik	1.51335	1.39e-16	6.72e-16
Nkiras2	1.51055	5.2e-47	1.06e-45
Atg10	1.509	8.52e-11	2.77e-10
Ccdc181	1.5089	8.04e-29	7.5e-28
Zfp62	1.50801	6.82e-57	1.95e-55
Dele1	1.50797	4.25e-54	1.11e-52
Myc	1.5078	1.51e-64	5.41e-63
Mdp1	1.50776	7.62e-38	1.09e-36
Atp8a1	1.50549	5.68e-25	4.34e-24
Il6ra	1.50446	4.38e-18	2.35e-17
Mthfd2	1.50397	7.49e-62	2.45e-60
Repin1	1.50198	6.5e-38	9.28e-37
Dtx3	1.49953	2.52e-29	2.4e-28
Jph4	1.49952	2.22e-05	4.56e-05
Plekhn1	1.49947	3.78e-33	4.35e-32
Ino80	1.49861	3.08e-54	8.13e-53
Agrn	1.49715	2.1e-37	2.92e-36
Abcd4	1.49553	5.14e-29	4.85e-28
Arhgef25	1.49258	4.29e-34	5.14e-33
Got1	1.49107	3e-68	1.2e-66
Rchy1	1.48913	1.4e-40	2.24e-39
Fsd1l	1.48905	2.77e-10	8.63e-10
Lmbrd1	1.48805	2.03e-49	4.53e-48
Ring1	1.48727	1.9e-32	2.13e-31
Tpra1	1.48553	8.98e-39	1.33e-37
Smg1	1.48517	3.55e-55	9.61e-54
Vopp1	1.48404	2.11e-49	4.7e-48
Nedd4l	1.4811	2.61e-52	6.33e-51
Eea1	1.48082	1.32e-67	5.1e-66
Glce	1.47971	2.92e-53	7.48e-52
Tmem245	1.4792	9.62e-35	1.19e-33
Dffb	1.47758	0.000150167	0.000283622
Mbd6	1.47324	1.55e-37	2.17e-36
Fyn	1.47307	4.2e-49	9.23e-48
Vps9d1	1.47262	1.55e-27	1.36e-26
6430548M08Rik	1.4724	6.7e-19	3.81e-18
Spef1	1.47172	0.000127618	0.000243041
Arfrp1	1.47123	1.12e-47	2.33e-46
Kantr	1.47079	1.57e-08	4.3e-08
Eif1	1.47013	1.43e-72	6.35e-71
Fra10ac1	1.46894	5.55e-27	4.74e-26
Gaa	1.46833	9.49e-50	2.16e-48
Col4a5	1.46828	1.52e-36	2.03e-35
Zfp202	1.46795	4.34e-43	7.63e-42
Zfp219	1.46457	1.13e-40	1.81e-39
Gm33989	1.46376	9.97e-23	6.8e-22
Mettl1	1.46268	2.88e-48	6.21e-47
Pck2	1.46094	1.1e-13	4.43e-13
Cdpf1	1.4593	6.94e-12	2.46e-11
Zfp420	1.45776	5.25e-12	1.88e-11
Nr3c1	1.45697	3.28e-56	9.24e-55
Tenm4	1.45603	5.46e-45	1.05e-43
Hgh1	1.45418	7.52e-44	1.36e-42
Sil1	1.45391	3.61e-38	5.21e-37
Gm5512	1.45326	0.00380296	0.00607342
Dnal4	1.45264	7.23e-23	4.97e-22
3010003L21Rik	1.45233	1.32e-05	2.77e-05
Hes6	1.45154	6.02e-16	2.78e-15
Zfp788	1.45077	4.13e-18	2.22e-17
Gpr108	1.44757	1.41e-39	2.14e-38
Fbxo44	1.44728	9.32e-13	3.51e-12
Alg12	1.44144	1.97e-18	1.09e-17
2410002F23Rik	1.44135	3.07e-57	8.86e-56
Erlin1	1.44057	1.86e-48	4.01e-47
Zfp598	1.44017	7.34e-63	2.52e-61
Stk40	1.43955	4.13e-37	5.68e-36
Cpeb4	1.43777	8.6e-17	4.23e-16
Smim19	1.4363	6.18e-32	6.75e-31
Cfap74	1.43627	0.000129337	0.000246087
Klf5	1.43588	3.19e-52	7.73e-51
Zfp458	1.43331	1.25e-06	2.9e-06
Smg6	1.43314	1.54e-52	3.82e-51
Dmtf1	1.43234	9.46e-52	2.26e-50
Dhrs7	1.43154	2.21e-27	1.94e-26
Pkd1	1.4308	7.49e-41	1.21e-39
Nfil3	1.42983	1.86e-59	5.69e-58
Naglu	1.42959	8.13e-19	4.59e-18
Pex12	1.42955	9.86e-22	6.48e-21
Cox14	1.4294	8.6e-24	6.2e-23
Slc17a5	1.42919	4.47e-27	3.84e-26
Zfp444	1.42897	2.95e-29	2.8e-28
Birc2	1.42866	3.01e-34	3.66e-33
Cd74	1.42776	7.25e-41	1.18e-39
Nfe2l1	1.4268	2.28e-70	9.82e-69
Rxrb	1.42658	7.43e-47	1.51e-45
Slc22a4	1.42656	1.4e-08	3.84e-08
Lins1	1.42652	1.35e-30	1.38e-29
Gbp9	1.42598	1.41e-16	6.81e-16
Dtx4	1.42521	5.16e-62	1.7e-60
Klc4	1.42479	6.81e-13	2.59e-12
Zfp715	1.42411	7.91e-33	8.98e-32
Ak5	1.42407	0.00167332	0.00279498
Zfp951	1.42404	0.00669114	0.0103302
Cage1	1.42131	7.76e-07	1.84e-06
Crcp	1.42002	1.91e-52	4.68e-51
Slco5a1	1.41941	2.07e-17	1.06e-16
6230400D17Rik	1.41858	0.00273492	0.00444307
Fam204a	1.41776	3.03e-40	4.74e-39
Zbtb10	1.4169	2.77e-44	5.11e-43
Man2b2	1.41564	1.04e-34	1.29e-33
Phospho2	1.4146	2.66e-23	1.87e-22
Gatd1	1.41402	5.55e-25	4.24e-24
Tigd2	1.41151	2.9e-35	3.67e-34
Ppm1j	1.41123	4.1e-17	2.06e-16
4732491K20Rik	1.40893	2.56e-07	6.3e-07
Ndst3	1.40868	1.74e-07	4.34e-07
Rorc	1.40768	6.67e-23	4.6e-22
Zfp775	1.40667	2.48e-10	7.78e-10
Vps37c	1.40471	5.06e-55	1.36e-53
Mfsd6	1.40278	5.84e-42	9.81e-41
Snx29	1.40215	6.69e-08	1.73e-07
Nek9	1.4021	2.14e-57	6.18e-56
Gse1	1.40176	7.8e-42	1.3e-40
Sult2b1	1.40166	6.06e-30	6e-29
Rhod	1.39861	2.44e-26	2.01e-25
Zfp810	1.39789	2.5e-10	7.84e-10
Pdcd2	1.39666	1.05e-38	1.55e-37
Hcfc2	1.39532	1.41e-29	1.37e-28
Dync2h1	1.39401	2.17e-23	1.53e-22
Gm11423	1.39348	0.0125321	0.0186679
Phf1	1.39265	2.96e-23	2.07e-22
Pigv	1.39169	1.1e-17	5.71e-17
Prxl2c	1.39142	6.37e-36	8.31e-35
Mvb12b	1.39107	1.71e-50	3.95e-49
Tmem106a	1.39072	1.21e-16	5.88e-16
Calcoco1	1.38987	8.07e-27	6.81e-26
Neu2	1.38971	0.00586447	0.00913509
Ino80dos	1.38924	0.00845034	0.0128929
Map2k3os	1.3892	4.42e-11	1.47e-10
Tmem8	1.38912	1.95e-13	7.65e-13
Tmem17	1.38907	5.82e-13	2.22e-12
Scaper	1.38899	4.01e-32	4.43e-31
Rdh14	1.38733	9.21e-20	5.48e-19
Kdm4c	1.38722	7.48e-39	1.11e-37
Oas3	1.3872	4.34e-09	1.24e-08
Ank3	1.38511	1.21e-31	1.29e-30
Zfp78	1.38492	0.0128955	0.0191839
Elac1	1.38386	7.42e-20	4.46e-19
Zfp398	1.38315	1.22e-29	1.19e-28
Zfp11	1.3799	2.2e-14	9.22e-14
Zfp874a	1.37829	8.39e-12	2.96e-11
Bcl7b	1.37685	1.38e-36	1.86e-35
Inpp5k	1.37601	4.05e-24	2.96e-23
Slc4a3	1.37501	0.00100647	0.00173468
Ralgps1	1.37317	2.51e-10	7.88e-10
Med13l	1.37254	1.15e-52	2.85e-51
Lratd2	1.3717	1.75e-52	4.3e-51
Zfp786	1.36992	0.000296537	0.000541101
Ppm1l	1.36977	1.17e-30	1.2e-29
Wfs1	1.36931	1.05e-23	7.52e-23
Mcc	1.36809	8.17e-15	3.51e-14
Aatk	1.36808	1.3e-27	1.15e-26
Kansl1l	1.36607	1.42e-20	8.78e-20
Mib2	1.36567	6.19e-21	3.89e-20
Ahnak2	1.36503	1.14e-43	2.05e-42
Zfp692	1.36378	8.99e-17	4.41e-16
Zfp606	1.36055	8.19e-26	6.55e-25
Cdk10	1.36043	6.07e-41	9.87e-40
Cyth4	1.36037	0.000118808	0.000227035
Slc25a25	1.35979	4.04e-24	2.96e-23
Rnf13	1.3583	6.37e-49	1.4e-47
Padi2	1.35711	3.21e-42	5.47e-41
Pdk2	1.35407	9.74e-10	2.92e-09
BC017158	1.35209	4.48e-25	3.44e-24
Bcl2l12	1.35023	5.52e-10	1.69e-09
Dennd6b	1.34821	1.89e-06	4.3e-06
Tmem35b	1.34748	0.000126927	0.0002418
Scnn1a	1.3474	5.02e-05	9.99e-05
Zfp12	1.34716	1.14e-37	1.61e-36
Mmp19	1.3451	0.0183555	0.0266415
Akap9	1.34463	3.52e-60	1.1e-58
Ccdc174	1.34446	2.07e-36	2.74e-35
Lrrc75a	1.3444	5.05e-23	3.51e-22
Fez2	1.34424	3.88e-32	4.29e-31
Npc1	1.3427	2.76e-36	3.65e-35
Cept1	1.34269	4.87e-42	8.22e-41
2010315B03Rik	1.34106	9.65e-16	4.4e-15
Zfp408	1.34044	1.32e-19	7.77e-19
Sco1	1.33995	6.95e-30	6.86e-29
Lgals3	1.33964	5.14e-47	1.05e-45
Slc25a47	1.33919	8.16e-05	0.000158709
Slc39a3	1.3375	2.87e-25	2.23e-24
Plpp6	1.33537	6.83e-27	5.8e-26
AW549877	1.33496	1.39e-37	1.96e-36
Eya2	1.33393	1.09e-06	2.54e-06
Primpol	1.33383	8.8e-28	7.8e-27
Dennd1a	1.33106	1.04e-32	1.18e-31
D030028A08Rik	1.32733	7.99e-16	3.66e-15
Syne4	1.3254	4.79e-21	3.03e-20
Tep1	1.32422	1.94e-34	2.38e-33
Tbc1d2	1.32406	1.77e-20	1.1e-19
Rap1gap	1.32298	1.58e-23	1.12e-22
Csf3	1.32259	6.39e-10	1.95e-09
Ltbp1	1.32199	3.34e-49	7.38e-48
Firre	1.32185	0.00545306	0.00852895
Trim26	1.32132	1.23e-39	1.87e-38
Amz1	1.32027	7.18e-05	0.000140572
AW146154	1.31915	2.03e-11	6.94e-11
Trub2	1.3185	6.94e-27	5.88e-26
Pcca	1.3185	5.07e-35	6.36e-34
Zfp84	1.31837	1.71e-19	1.01e-18
4932438A13Rik	1.31723	8.12e-49	1.78e-47
Rapgef3	1.31686	7.78e-37	1.06e-35
Nfxl1	1.31628	9.76e-39	1.45e-37
Lrrc73	1.31578	4.74e-05	9.46e-05
Col4a6	1.31506	0.00466375	0.00734166
Zfp566	1.31461	5.61e-13	2.14e-12
Ebf4	1.31439	0.000723513	0.00126771
Rtn4r	1.31408	4.51e-08	1.19e-07
Cln8	1.31381	4.02e-22	2.68e-21
Chkb	1.31235	3.46e-16	1.62e-15
Atf6	1.31222	3.05e-48	6.55e-47
Cbarp	1.31178	4.81e-16	2.24e-15
Trim39	1.31139	5.32e-22	3.54e-21
B4galt3	1.30928	1.75e-40	2.78e-39
Clec2f	1.30864	4.68e-16	2.18e-15
Rab2b	1.3074	9.25e-15	3.96e-14
Spsb2	1.30696	4.37e-09	1.25e-08
Snhg6	1.30563	5.86e-08	1.52e-07
Sh2d4a	1.30548	5.52e-08	1.44e-07
Zfand2b	1.30445	3.14e-18	1.71e-17
Cmc4	1.30425	0.00196293	0.00324969
Zswim9	1.30413	2.49e-16	1.18e-15
Btbd9	1.3038	1.85e-48	3.99e-47
Mast1	1.30183	0.0097904	0.0148183
Ddx58	1.30159	1.02e-49	2.31e-48
Poli	1.30135	8.59e-26	6.86e-25
Clcn7	1.30099	1.54e-36	2.06e-35
Rfx5	1.29905	1.61e-34	1.98e-33
Lnx1	1.29837	1.02e-11	3.56e-11
Tap1	1.29789	3.43e-23	2.4e-22
Glb1	1.29645	2.39e-43	4.27e-42
Arrdc2	1.29643	2.25e-08	6.08e-08
Slc7a5	1.29619	3.56e-44	6.56e-43
Idnk	1.29606	2.96e-19	1.71e-18
Pdcd4	1.29533	1.83e-19	1.07e-18
Uros	1.29385	1.57e-11	5.42e-11
2810414N06Rik	1.29267	0.0155676	0.0228695
Sp6	1.29152	2.72e-07	6.68e-07
Lancl1	1.28788	1.49e-30	1.52e-29
Dnaja3	1.28665	1.25e-49	2.8e-48
Gpa33	1.28451	7.08e-26	5.69e-25
Utrn	1.28373	1.5e-37	2.1e-36
Tom1l2	1.28373	3.23e-31	3.39e-30
Shf	1.28278	7.95e-08	2.05e-07
Bbx	1.2816	6.66e-30	6.59e-29
Nenf	1.2811	3.17e-22	2.13e-21
Thap6	1.28093	3.14e-11	1.05e-10
Mettl5	1.27974	4.08e-18	2.2e-17
E4f1	1.27926	1.27e-20	7.9e-20
Mpst	1.27869	1.71e-25	1.35e-24
Dcun1d3	1.27848	2.29e-17	1.17e-16
Nr2c1	1.27757	2.38e-40	3.75e-39
Pcdh1	1.27644	2.53e-44	4.67e-43
Tmem222	1.27363	7.29e-32	7.91e-31
Sfi1	1.27323	1.32e-10	4.24e-10
Cav1	1.27283	2.1e-34	2.57e-33
Camk1	1.27008	8.4e-34	9.95e-33
Gnpda1	1.26976	1.76e-23	1.25e-22
Dpp7	1.2695	0.000240807	0.000443939
Zcchc7	1.2694	9.67e-27	8.11e-26
Rtkn	1.26826	4.48e-35	5.63e-34
Kif13a	1.2682	3.5e-31	3.65e-30
Tom1	1.26819	2.4e-24	1.77e-23
Taf1d	1.26818	2.71e-27	2.36e-26
Zbtb21	1.26786	6.37e-32	6.95e-31
Aars	1.26747	1.02e-42	1.77e-41
Dip2c	1.26669	2.05e-34	2.51e-33
Zfp493	1.26656	6.58e-09	1.85e-08
Phkg2	1.2665	1.2e-28	1.11e-27
Alg2	1.26631	9.87e-36	1.27e-34
Lonp1	1.26515	6.86e-43	1.21e-41
C2cd5	1.2649	1.31e-29	1.27e-28
Ppcdc	1.26489	1.86e-13	7.31e-13
Dus2	1.26437	1.82e-23	1.29e-22
Hdac10	1.26299	9e-12	3.17e-11
Tceanc2	1.26288	5.35e-27	4.57e-26
Smox	1.26233	2.77e-39	4.18e-38
Gabarapl1	1.26193	3.39e-25	2.62e-24
Hemk1	1.26141	6.92e-26	5.57e-25
Gata4	1.26107	3.8e-15	1.67e-14
Nphp1	1.26097	4.48e-26	3.64e-25
Bvht	1.26047	0.000258466	0.000474578
Uck1	1.25998	5.12e-34	6.12e-33
Map11	1.25894	3.34e-17	1.69e-16
Abraxas1	1.25882	8.48e-27	7.13e-26
Fbxo24	1.25871	0.00681145	0.0105041
Fam219b	1.25838	2.41e-25	1.89e-24
Efna1	1.25653	2.12e-35	2.7e-34
Sp140	1.25608	6.21e-12	2.21e-11
Atp6v0d1	1.25552	1.46e-27	1.29e-26
Grcc10	1.2554	2.09e-31	2.21e-30
H2-Q6	1.25516	5.62e-31	5.82e-30
Zfp532	1.25496	2.04e-32	2.28e-31
Mb21d2	1.25378	3.93e-07	9.51e-07
H2-Q4	1.25374	2.91e-26	2.39e-25
Copg2	1.25266	1.39e-42	2.4e-41
Zfp446	1.25053	1.22e-11	4.26e-11
Atg9b	1.25045	7.74e-08	1.99e-07
Prrg2	1.25039	2.55e-16	1.21e-15
Tm7sf3	1.24967	4.61e-25	3.54e-24
Tmcc2	1.24883	2.18e-10	6.85e-10
Zfp608	1.24848	3.39e-34	4.09e-33
2410022M11Rik	1.24816	0.000762433	0.00133249
Tmem62	1.2478	1.33e-12	4.94e-12
Camk2b	1.24602	0.000574783	0.00101869
Kctd15	1.24419	6.57e-37	8.99e-36
Taf1b	1.24227	2.27e-24	1.68e-23
Lyrm1	1.24169	9.34e-05	0.000180396
Srrd	1.24108	9.2e-15	3.95e-14
Rbsn	1.24052	4.19e-41	6.84e-40
Trim68	1.23933	4.31e-08	1.13e-07
Tmem231	1.23853	1.05e-28	9.76e-28
Ccdc84	1.23834	1.47e-06	3.37e-06
2610301B20Rik	1.23767	1.19e-16	5.76e-16
Ovol1	1.23684	1.96e-10	6.2e-10
Acsf3	1.23655	2.15e-23	1.52e-22
Ppox	1.23598	2.89e-18	1.58e-17
Zfp964	1.23413	3.13e-05	6.35e-05
Zfp623	1.2316	4.78e-37	6.57e-36
Erlec1	1.23157	1.77e-20	1.09e-19
Zfp189	1.23114	6.99e-16	3.22e-15
Ccdc9b	1.23112	1.38e-30	1.41e-29
Camkk1	1.23035	6e-13	2.28e-12
Hcn3	1.22835	1.05e-07	2.68e-07
Syngr1	1.22784	2.75e-25	2.14e-24
2700054A10Rik	1.2275	2.38e-10	7.48e-10
Echs1	1.22597	8.17e-33	9.25e-32
Plag1	1.22512	1.21e-06	2.81e-06
Thap2	1.22424	2.02e-34	2.48e-33
Rhbdf2	1.22374	2.9e-36	3.83e-35
Zfp74	1.22188	3.12e-20	1.91e-19
Unk	1.22128	8.22e-23	5.63e-22
Snai3	1.22119	8.59e-05	0.000166374
Cryz	1.2204	3.25e-33	3.74e-32
Nfrkb	1.21992	5.09e-32	5.57e-31
Mapkapk3	1.21983	3.4e-19	1.96e-18
Impact	1.21975	9.54e-20	5.68e-19
Dclk2	1.2195	1.32e-13	5.24e-13
Ltk	1.21803	7.22e-16	3.32e-15
Zfp358	1.21714	1.55e-34	1.91e-33
Gm46430	1.21707	1.28e-16	6.2e-16
Slc25a37	1.21675	7.28e-40	1.12e-38
Ric3	1.21288	0.0341099	0.0476142
Nup210	1.21258	1.34e-40	2.15e-39
Mindy4	1.21254	0.000106335	0.000204275
4930503L19Rik	1.21158	2.22e-19	1.29e-18
Synj2	1.21122	3.48e-35	4.39e-34
Zscan26	1.21095	3.53e-27	3.05e-26
Zfp68	1.21095	1.3e-32	1.46e-31
Mxd1	1.21087	1.05e-05	2.22e-05
H2-D1	1.21059	4.76e-27	4.09e-26
Tkfc	1.20966	3.68e-24	2.69e-23
Pex5	1.20894	1.37e-36	1.83e-35
Srrm4	1.20857	1.66e-05	3.45e-05
Mettl2	1.20851	4.08e-31	4.24e-30
Arhgef3	1.20772	3.67e-25	2.84e-24
Cacfd1	1.2055	8.83e-15	3.79e-14
Xpa	1.20521	4.58e-17	2.29e-16
Tsr2	1.20489	1.28e-32	1.44e-31
Thumpd3	1.20435	2.42e-41	3.99e-40
Acvr1b	1.20337	3.48e-18	1.88e-17
Zfp768	1.20266	1.92e-28	1.76e-27
Eif4ebp1	1.20213	8.22e-22	5.42e-21
Zfp935	1.2007	1.48e-12	5.49e-12
Pik3ip1	1.2004	1.12e-07	2.85e-07
Commd7	1.19973	1.73e-32	1.94e-31
Mipol1	1.19939	8.25e-28	7.33e-27
Zscan25	1.19886	8.15e-23	5.59e-22
Fnip1	1.19878	1.94e-36	2.58e-35
Tnk1	1.19877	1.84e-15	8.23e-15
Ica1	1.1975	2.24e-34	2.73e-33
Cplane1	1.19723	1.04e-31	1.12e-30
Usp30	1.19666	1.66e-33	1.94e-32
Lmo4	1.19647	1.35e-34	1.67e-33
Saysd1	1.19566	1.76e-14	7.42e-14
Gnpda2	1.19403	7.45e-26	5.98e-25
Ankrd12	1.19369	7.17e-34	8.53e-33
Lysmd4	1.19333	5.54e-07	1.32e-06
Zfp942	1.19258	2.68e-15	1.19e-14
Tbcel	1.19213	3.22e-09	9.29e-09
Pex16	1.1915	2.33e-12	8.51e-12
Vps72	1.19143	1.54e-29	1.49e-28
Insl6	1.19123	1.96e-15	8.78e-15
Scpep1	1.19102	2.18e-33	2.53e-32
Mettl27	1.19088	1.16e-06	2.7e-06
Riok3	1.19063	1.69e-39	2.57e-38
Nr2c2ap	1.19025	4.69e-30	4.67e-29
Tbc1d22a	1.19012	2.39e-26	1.97e-25
Tnfrsf12a	1.19012	1.28e-32	1.44e-31
Dusp28	1.18883	7.4e-09	2.08e-08
Ctso	1.18872	1.5e-13	5.91e-13
Ggh	1.18815	6.3e-15	2.73e-14
Adssl1	1.18799	1.48e-09	4.37e-09
Zfp800	1.18798	9.03e-30	8.88e-29
Slc7a1	1.18663	7.06e-42	1.18e-40
Oxld1	1.18587	6.55e-05	0.000128999
C1rl	1.18556	0.0219022	0.0314707
Epc1	1.18522	8.55e-25	6.45e-24
A930005H10Rik	1.18495	4.34e-06	9.54e-06
Erbb3	1.18483	2.34e-19	1.36e-18
Ell3	1.18381	0.00061952	0.00109342
Atrnl1	1.18381	3.37e-38	4.89e-37
Mfsd11	1.18315	2.95e-17	1.5e-16
Dhrs9	1.18236	1.17e-27	1.04e-26
Lrrc61	1.18066	7.8e-09	2.19e-08
Grina	1.17845	8.83e-32	9.54e-31
Nrp2	1.17822	1.2e-44	2.26e-43
Eml2	1.17708	5.02e-14	2.06e-13
Rnf39	1.17576	1.8e-15	8.06e-15
Tsc22d2	1.17537	9.9e-36	1.28e-34
Myh14	1.17442	5.12e-18	2.73e-17
H2-Q1	1.17421	0.00153098	0.00257045
Fbxl6	1.17373	3.81e-29	3.61e-28
Fbxl20	1.17339	4.84e-26	3.92e-25
Zbtb49	1.17282	2.57e-08	6.89e-08
Zfp651	1.17253	6.97e-28	6.2e-27
Slc41a3	1.17239	0.0067016	0.0103451
Arhgef37	1.17043	0.0187726	0.0271924
Naa80	1.17025	2.23e-15	9.97e-15
Ermard	1.16966	9.54e-15	4.09e-14
Orc5	1.16901	3.94e-28	3.56e-27
Ccdc47	1.16799	1.02e-42	1.78e-41
Zfp949	1.1678	8e-10	2.42e-09
Yars	1.16773	1.8e-43	3.23e-42
Ciz1	1.16745	6.03e-29	5.67e-28
Antxr1	1.16717	3.48e-27	3.01e-26
2810029C07Rik	1.16675	0.0205338	0.0296011
Ccpg1os	1.16668	0.00212345	0.003499
Wdr78	1.16661	3.66e-05	7.38e-05
Zfp97	1.16649	4.07e-14	1.68e-13
Zfp160	1.16635	3.44e-17	1.73e-16
Krt10	1.16545	0.000715816	0.00125548
Prss16	1.16532	9.26e-08	2.37e-07
Iqce	1.16356	6.04e-22	4.01e-21
Ift88	1.15983	1.11e-16	5.41e-16
Tmem161a	1.15955	2.15e-24	1.59e-23
Cln3	1.15877	2.35e-20	1.44e-19
Osbpl2	1.15773	1e-31	1.08e-30
Mcrip2	1.15622	4.69e-14	1.93e-13
Trmt13	1.15463	3.86e-12	1.39e-11
Slc25a29	1.15263	2.82e-14	1.18e-13
Ccdc173	1.15077	0.0011554	0.00197509
Cd47	1.1492	2.63e-39	3.96e-38
Slc22a5	1.14877	9.79e-12	3.43e-11
Steap1	1.14871	1.3e-35	1.67e-34
Ppp1r26	1.14801	1.46e-18	8.1e-18
Eprs	1.14771	3.02e-40	4.73e-39
Bcl2l2	1.14703	6.89e-13	2.61e-12
Zfp956	1.14613	3.84e-11	1.28e-10
Gramd1a	1.14595	2.18e-21	1.41e-20
Ggcx	1.14403	2.55e-16	1.21e-15
Ano6	1.14395	2.28e-43	4.07e-42
Acad10	1.1434	2.93e-09	8.47e-09
Lrrn4cl	1.14322	1.96e-14	8.25e-14
Traf1	1.14288	2.32e-29	2.22e-28
B9d2	1.14257	5.73e-09	1.62e-08
Qtrt1	1.14246	6.46e-28	5.77e-27
Ptar1	1.14209	6.75e-29	6.33e-28
Plekhm2	1.14073	6.33e-23	4.36e-22
Tmem223	1.14008	2.8e-18	1.53e-17
Srpk2	1.13962	3.83e-33	4.4e-32
Rab43	1.13887	4.9e-16	2.28e-15
Braf	1.13825	7.76e-24	5.61e-23
Wdr7	1.13798	1.63e-24	1.22e-23
Ribc1	1.13782	0.000584769	0.0010352
Trp53inp1	1.13775	1.06e-05	2.24e-05
Armh3	1.13762	2.85e-26	2.34e-25
Zer1	1.13741	7.32e-19	4.15e-18
Polr3gl	1.1374	5.07e-07	1.22e-06
Atrn	1.137	1.56e-31	1.66e-30
Cyth1	1.13688	2.82e-15	1.25e-14
Bphl	1.13593	1.78e-17	9.14e-17
Per1	1.1356	1.22e-15	5.53e-15
Trpt1	1.13548	1.54e-05	3.21e-05
Arl2	1.13509	1.44e-29	1.4e-28
Zfp759	1.13422	4.09e-07	9.88e-07
A330074K22Rik	1.13392	3.54e-06	7.85e-06
Tbck	1.13358	5.3e-28	4.76e-27
Dnajc18	1.13288	2.24e-18	1.23e-17
2009-03-01	1.13148	2.97e-25	2.3e-24
Ctns	1.13058	6.28e-11	2.06e-10
Mycbp2	1.12951	4.27e-43	7.53e-42
Rusc2	1.12942	7.54e-24	5.46e-23
Ick	1.12875	4.46e-32	4.91e-31
Crebbp	1.12695	1.72e-29	1.67e-28
Cd82	1.12661	1.3e-33	1.52e-32
Atp6v0b	1.12655	2.82e-19	1.63e-18
Tapbpl	1.12643	9.28e-17	4.55e-16
St7	1.12463	8.4e-24	6.06e-23
Hspg2	1.12393	3.39e-33	3.91e-32
Zxdc	1.12232	1.24e-25	9.81e-25
Smim14	1.12221	8.87e-24	6.39e-23
Plekha5	1.12091	3.2e-36	4.22e-35
Lars	1.12031	1.97e-33	2.3e-32
Ift172	1.11961	5.91e-24	4.29e-23
Satb1	1.11931	0.000112524	0.00021546
Sall2	1.11847	2.02e-11	6.93e-11
Zfp455	1.11779	0.000153671	0.000289794
Cldn12	1.11758	2.08e-29	1.99e-28
Rbm18	1.11597	1.26e-31	1.35e-30
Arid5a	1.11452	4.22e-36	5.54e-35
Fkbp9	1.11392	6.92e-29	6.49e-28
Glis2	1.11371	2.1e-30	2.12e-29
Catsperd	1.11285	0.032248	0.045153
Prmt2	1.11279	3.08e-34	3.73e-33
Zfp738	1.11269	1.28e-14	5.42e-14
Trim13	1.11266	1.19e-07	3e-07
Dnajb14	1.11223	7.9e-29	7.39e-28
Oasl1	1.11152	1.16e-11	4.06e-11
Fuom	1.11108	1.42e-08	3.89e-08
Tiparp	1.11058	3.66e-32	4.04e-31
Tmem42	1.11049	1.3e-05	2.73e-05
Zfp40	1.10804	0.000917542	0.00158829
Atp2a1	1.10531	0.0161788	0.02368
Ypel1	1.10512	0.000181168	0.00033875
Samd8	1.10497	3.06e-24	2.25e-23
Rtn4ip1	1.10482	1.72e-22	1.16e-21
Hhat	1.10461	1.83e-14	7.68e-14
Fam110b	1.1043	8.82e-05	0.00017067
Oga	1.1037	1.16e-37	1.64e-36
Zfp746	1.10359	3.56e-30	3.57e-29
Tmem87a	1.10352	2.51e-30	2.53e-29
Kiz	1.10317	2.35e-21	1.52e-20
Csf1	1.10307	4.63e-30	4.62e-29
Alkbh7	1.10265	5.93e-12	2.11e-11
Mms19	1.10169	8.81e-31	9.02e-30
Zfp974	1.10055	6.11e-07	1.46e-06
Pkdcc	1.09971	0.00634957	0.00983732
D430042O09Rik	1.09911	1.66e-19	9.78e-19
Aptx	1.09821	7.77e-15	3.34e-14
Dvl1	1.09789	3.18e-26	2.6e-25
Mfsd8	1.09744	3.36e-06	7.46e-06
Fam214a	1.09722	0.000254172	0.000467321
Nrg1	1.09694	1.29e-13	5.14e-13
Ttc26	1.09668	1.14e-13	4.57e-13
Hmox1	1.09663	3.43e-21	2.2e-20
Megf8	1.09649	1.97e-24	1.46e-23
Gnptg	1.09634	8.51e-11	2.77e-10
Agtrap	1.096	6.39e-20	3.85e-19
Camk2d	1.0954	3.6e-35	4.53e-34
Pnpo	1.09506	1.35e-18	7.49e-18
Taf15	1.0945	2.23e-35	2.84e-34
Padi3	1.09353	5.17e-08	1.35e-07
Iars	1.09248	7.11e-37	9.71e-36
Fam50a	1.09004	3.75e-23	2.61e-22
Klhl15	1.08992	1.53e-14	6.47e-14
Acadsb	1.08975	2.61e-25	2.04e-24
Cebpb	1.08943	1.65e-07	4.12e-07
Osr2	1.08926	2.3e-14	9.59e-14
Tnpo2	1.0892	4.73e-32	5.2e-31
Apopt1	1.08806	1.54e-24	1.15e-23
Pogz	1.08677	3.27e-38	4.75e-37
Pnrc2	1.08612	7.63e-31	7.83e-30
Fzd4	1.08489	2.21e-19	1.28e-18
Coq9	1.08483	2.25e-24	1.67e-23
Pdrg1	1.08471	9.65e-15	4.13e-14
Esr1	1.08433	1.62e-20	1e-19
Zhx2	1.08432	1.81e-34	2.22e-33
2700062C07Rik	1.08348	9.25e-18	4.85e-17
Trappc6a	1.08337	1.79e-12	6.59e-12
Fosl2	1.0826	4.82e-30	4.79e-29
Arfgap3	1.08211	9.94e-14	4e-13
Arhgef19	1.08191	4.19e-13	1.61e-12
Mnat1	1.08171	8.28e-26	6.62e-25
Mafk	1.08129	6.85e-26	5.51e-25
Lgals8	1.08091	1.99e-24	1.48e-23
1110046J04Rik	1.08029	4.66e-05	9.3e-05
Kdm6b	1.07953	3.71e-22	2.48e-21
Asah2	1.07919	8.17e-19	4.61e-18
Kazald1	1.07873	0.026612	0.0377328
Xpnpep2	1.07686	7.21e-07	1.71e-06
Amigo1	1.07644	5.54e-15	2.41e-14
Ercc5	1.07618	5.58e-21	3.52e-20
Slc2a6	1.07551	0.00054141	0.00096217
Kctd18	1.07514	2.24e-11	7.64e-11
Clk4	1.07352	6.96e-23	4.79e-22
Zfp639	1.07313	6.24e-33	7.13e-32
Acot6	1.07265	0.0197251	0.0285018
Ifi44	1.07232	0.00025292	0.000465156
Tmem176a	1.07208	6.71e-31	6.92e-30
Tmem219	1.07198	2.11e-07	5.24e-07
Lrsam1	1.07174	1.57e-17	8.13e-17
Ccdc186	1.07161	9.84e-29	9.15e-28
Hectd2	1.07125	5.74e-10	1.75e-09
Whamm	1.07097	5.68e-15	2.47e-14
Ascc2	1.07022	1.07e-36	1.44e-35
Rab40c	1.06999	9.52e-17	4.66e-16
Clasrp	1.06972	1.09e-20	6.76e-20
Zbtb37	1.0677	2.86e-12	1.04e-11
Tubg2	1.06749	1.03e-09	3.09e-09
Tmem106c	1.06722	4.01e-16	1.87e-15
Cep44	1.06702	5.35e-15	2.33e-14
Psd3	1.066	2e-05	4.11e-05
Zfp213	1.06582	4.28e-08	1.13e-07
Zfp605	1.06554	3.46e-07	8.41e-07
Pstpip1	1.06542	4.41e-13	1.69e-12
Tcaim	1.06478	5.14e-12	1.84e-11
B3gntl1	1.06383	6.99e-06	1.51e-05
Dpf2	1.06351	2.47e-35	3.14e-34
Mapk8ip3	1.06294	2.12e-26	1.75e-25
Unc13d	1.06277	1.55e-25	1.23e-24
Immp2l	1.06258	4.42e-05	8.84e-05
Adck5	1.062	7.42e-13	2.81e-12
Zfp787	1.06102	5.14e-18	2.74e-17
Tjap1	1.0607	2.55e-31	2.68e-30
Map3k20	1.05983	2.84e-26	2.33e-25
Wac	1.05971	7.87e-37	1.07e-35
Vps45	1.05862	3.7e-20	2.26e-19
Tlk2	1.05813	4.76e-38	6.87e-37
Ghdc	1.0581	2.47e-11	8.39e-11
2810408A11Rik	1.05804	3.72e-05	7.48e-05
9330188P03Rik	1.05735	1.29e-12	4.81e-12
Dstyk	1.05711	5.54e-19	3.16e-18
Zfr	1.05708	6.44e-33	7.35e-32
Irf1	1.05635	4.61e-32	5.06e-31
Spata1	1.05623	0.00124873	0.00212608
Parp3	1.0559	2.3e-17	1.17e-16
Akap7	1.05587	3.61e-15	1.59e-14
Parp11	1.0553	1.21e-14	5.13e-14
Lrrc51	1.05528	0.000370168	0.000668732
Rab11fip2	1.05487	1.74e-25	1.37e-24
Adck2	1.05487	1.83e-11	6.28e-11
Atxn7l1	1.05422	4.17e-20	2.53e-19
Ero1l	1.05368	3.84e-37	5.29e-36
Dctn2	1.05364	3.32e-31	3.47e-30
Pan3	1.0523	4.84e-25	3.71e-24
Hk2	1.05185	9.13e-37	1.24e-35
Gm15417	1.05156	0.0172715	0.0251658
Rfx3	1.05148	1.98e-09	5.8e-09
Mbp	1.05134	2.13e-28	1.94e-27
Rassf8	1.05131	8.28e-32	8.96e-31
Bmp1	1.05123	1.67e-19	9.79e-19
Ap3d1	1.05054	1.16e-31	1.24e-30
Micu3	1.05042	5.78e-11	1.91e-10
Mafg	1.05027	3.07e-33	3.55e-32
Fnip2	1.05011	6.4e-27	5.45e-26
Zfp113	1.04947	2.47e-15	1.1e-14
Bloc1s5	1.04787	2.13e-18	1.17e-17
Fads3	1.04589	4.2e-32	4.64e-31
Zfp119b	1.04588	3.15e-07	7.69e-07
Cpox	1.04525	4.72e-26	3.83e-25
Pacsin3	1.04501	3.5e-21	2.24e-20
Gm9776	1.04465	0.00188642	0.00313016
Gtpbp8	1.04418	2.84e-14	1.18e-13
Meak7	1.04392	1.31e-16	6.34e-16
Fchsd1	1.0435	9.63e-10	2.89e-09
Xndc1	1.04333	2.8e-11	9.46e-11
Appl2	1.04333	1.44e-11	5e-11
Zfp128	1.0427	9.01e-06	1.92e-05
Dlg1	1.04249	7.95e-36	1.03e-34
Atf7	1.04223	9.66e-27	8.1e-26
Tbpl1	1.0409	3.57e-28	3.24e-27
Ano9	1.04052	0.00302211	0.00488391
Rarg	1.0405	1.03e-25	8.21e-25
Trpc1	1.04023	1.39e-11	4.81e-11
Irf9	1.04007	4.6e-11	1.53e-10
Etfrf1	1.03996	3.16e-07	7.71e-07
Lrrc8d	1.03985	3.18e-36	4.2e-35
Gab2	1.03958	2.53e-22	1.7e-21
Grhl2	1.03956	9.29e-25	7e-24
Rpl22l1	1.03923	3.88e-27	3.35e-26
Zfp433	1.03899	6.39e-09	1.8e-08
Ccdc149	1.0389	6.64e-14	2.7e-13
Tspan9	1.03848	5.5e-29	5.18e-28
Msi2	1.03829	8.69e-23	5.94e-22
Fbln2	1.03553	4.2e-18	2.26e-17
Ube2e2	1.03481	2.87e-13	1.12e-12
Zfp85	1.0346	8.29e-05	0.000160903
Apol7a	1.03445	0.000651627	0.00114763
Txndc16	1.03439	9.29e-05	0.000179403
Rabgap1l	1.0341	1.49e-28	1.37e-27
Ggnbp1	1.03385	0.0260939	0.037062
Il11ra1	1.03346	4.79e-08	1.26e-07
Zbtb46	1.03345	2.36e-07	5.84e-07
Ube2h	1.03281	3.11e-32	3.45e-31
Pcnx	1.0328	1.71e-22	1.16e-21
Dhx34	1.03233	1.56e-12	5.77e-12
Il18bp	1.03219	0.0170563	0.0248756
Pip5k1a	1.03182	2.65e-34	3.22e-33
Ampd3	1.03181	2.12e-26	1.75e-25
Arpc5l	1.03074	1.25e-29	1.22e-28
Aagab	1.03071	9.77e-24	7.01e-23
Stambpl1	1.03051	1.71e-28	1.57e-27
Irf2bpl	1.03004	5.34e-27	4.57e-26
Syne2	1.02936	3.28e-25	2.54e-24
Rnf185	1.028	4.31e-27	3.71e-26
Prmt3	1.02791	8.64e-33	9.78e-32
Amigo3	1.02788	0.0177054	0.0257645
Zbtb24	1.02766	7.86e-18	4.14e-17
Ap4m1	1.02764	2.09e-10	6.6e-10
B4galt1	1.02582	9.13e-23	6.24e-22
Slc49a4	1.02552	2.36e-16	1.12e-15
Ears2	1.02542	1.42e-12	5.29e-12
Dusp8	1.0245	3.36e-13	1.3e-12
Mob2	1.02442	8.59e-19	4.84e-18
Trmu	1.02423	2.35e-08	6.34e-08
Mdfic	1.0239	5.84e-30	5.79e-29
Plcd3	1.02278	3.62e-28	3.28e-27
Klhl33	1.02144	0.0104499	0.0157546
Cry2	1.02128	9.71e-14	3.92e-13
Lif	1.02121	2.79e-18	1.53e-17
Gpr19	1.02097	0.00204675	0.00337894
Lmbr1l	1.02057	4.6e-07	1.11e-06
Slc35d2	1.0205	3.42e-09	9.85e-09
Ndel1	1.02006	4.98e-32	5.46e-31
Otud7b	1.01963	5.2e-36	6.81e-35
Smad7	1.01874	3.47e-19	2e-18
Klhl8	1.01777	1.22e-19	7.23e-19
Atp6v0a1	1.01693	2.47e-23	1.74e-22
Tars	1.01668	1.25e-32	1.41e-31
AU040320	1.0164	5e-26	4.04e-25
Zfp26	1.01566	7.43e-24	5.38e-23
Efcab11	1.01555	9.77e-08	2.49e-07
Rasa4	1.01506	2.09e-19	1.22e-18
Ptprj	1.01488	4.94e-16	2.29e-15
Cebpzos	1.01447	1.96e-11	6.72e-11
Mr1	1.01399	2.56e-09	7.42e-09
BC005561	1.01319	3.47e-09	9.99e-09
Ubl3	1.0123	1.86e-20	1.15e-19
Tmem126b	1.01153	9.15e-12	3.22e-11
Btbd11	1.01149	5.83e-16	2.69e-15
Trip6	1.01097	2.8e-30	2.81e-29
Klf3	1.01075	1.09e-25	8.65e-25
Pex11g	1.01061	0.000143726	0.000272373
Chrnb1	1.01039	1.8e-26	1.49e-25
Klhdc8a	1.01009	2.14e-13	8.38e-13
Slc25a19	1.00988	9.51e-14	3.84e-13
Herpud2	1.00793	3.5e-29	3.33e-28
Zfp948	1.00791	2.03e-14	8.51e-14
Nxph4	1.0075	0.000200883	0.000373391
Smurf1	1.0074	2.33e-35	2.96e-34
Fam135a	1.00715	1.7e-23	1.21e-22
Pcmtd1	1.00701	6.64e-25	5.04e-24
Sepsecs	1.0068	1.38e-11	4.79e-11
Ccn4	1.0065	7.41e-24	5.36e-23
Rpusd3	1.00632	4.83e-07	1.16e-06
Ighmbp2	1.00617	4.86e-14	1.99e-13
Zfp513	1.00593	8.37e-17	4.11e-16
Dync1li2	1.00569	1.14e-31	1.22e-30
Cep85l	1.00531	7.63e-07	1.81e-06
4921507P07Rik	1.00397	1.9e-05	3.92e-05
Tatdn3	1.00108	2e-06	4.55e-06
1810058I24Rik	1.00044	6.6e-14	2.69e-13
Abtb2	1.00029	4.94e-26	4e-25
Osbpl1a	0.999577	1.58e-17	8.16e-17
Psap	0.999289	1.69e-16	8.09e-16
Pigl	0.999075	4.27e-11	1.42e-10
Mkrn2	0.998455	1.11e-25	8.82e-25
Katnal1	0.997906	7.65e-16	3.51e-15
Ankrd24	0.997619	0.0147621	0.0217925
Pqlc2	0.997164	7.07e-05	0.000138458
Fibp	0.996981	8.17e-22	5.4e-21
Ppp6r2	0.99642	3.98e-17	2e-16
Zfp276	0.996017	2.15e-11	7.34e-11
Nprl3	0.995924	8.84e-19	4.98e-18
Cers2	0.995459	1.04e-34	1.28e-33
Il6st	0.995337	2.46e-28	2.24e-27
Mettl14	0.99523	1.73e-19	1.01e-18
Chchd6	0.994413	7.89e-12	2.79e-11
Tab3	0.994332	2.88e-23	2.01e-22
Zbtb7c	0.993957	0.000167926	0.000315088
Tubb4a	0.993942	0.0122882	0.0183513
Kmt2c	0.993895	2.95e-24	2.18e-23
Pgap3	0.993793	5.02e-05	9.98e-05
Bid	0.993351	3.87e-27	3.35e-26
Zscan12	0.99266	4.75e-13	1.82e-12
Dbndd2	0.992572	6.76e-18	3.57e-17
Alkbh6	0.992182	3.84e-10	1.19e-09
Sdhaf3	0.99176	2.24e-07	5.55e-07
9530077C05Rik	0.991177	0.000604952	0.00106893
1700037C18Rik	0.990714	0.00584777	0.00911254
Lmf1	0.990662	1.06e-18	5.95e-18
Cnnm2	0.990491	1.12e-07	2.83e-07
Smg5	0.990225	6.84e-31	7.04e-30
Gdpd1	0.990104	3.16e-21	2.02e-20
Zfp142	0.989724	3.85e-20	2.34e-19
Nlrc3	0.98874	8.66e-05	0.000167823
R3hdm2	0.988573	1.94e-28	1.78e-27
Tbc1d32	0.988501	2.13e-12	7.78e-12
Zfp637	0.986925	1.49e-16	7.14e-16
Nudt13	0.986755	3.76e-07	9.13e-07
Ulk3	0.98584	2.06e-09	6.05e-09
Satb2	0.985766	7.07e-06	1.52e-05
Wnt7a	0.985113	6.26e-29	5.88e-28
Arhgef28	0.985035	4.53e-25	3.48e-24
Cdyl	0.984861	9.27e-21	5.78e-20
Irf2bp2	0.983198	1.91e-20	1.18e-19
Etfdh	0.982878	7.85e-24	5.67e-23
Mgrn1	0.981893	1.04e-30	1.06e-29
Slc23a2	0.981254	1.8e-24	1.33e-23
Stx18	0.981156	8.11e-20	4.86e-19
Btg1	0.980459	1.94e-34	2.38e-33
Osr1	0.979914	3.28e-06	7.31e-06
Sertad4	0.979584	1.67e-28	1.54e-27
Ankrd54	0.979325	8.87e-20	5.3e-19
Lrfn3	0.979318	0.00156154	0.00261962
Tgm2	0.978826	7.97e-20	4.78e-19
Lamb1	0.978672	8.78e-27	7.37e-26
Washc1	0.978535	7.15e-23	4.92e-22
Rabgap1	0.978068	4.24e-18	2.28e-17
Myo5b	0.977816	3.61e-12	1.3e-11
Rnd1	0.977617	9.33e-25	7.02e-24
Wiz	0.976854	2.36e-32	2.63e-31
Mras	0.976449	5.29e-17	2.64e-16
Mppe1	0.976164	7.04e-10	2.14e-09
Gsap	0.975441	0.000989737	0.00170679
Rad9b	0.975247	0.00803627	0.0122931
Myo7a	0.975054	0.00333858	0.00537056
Trim14	0.974138	2.28e-08	6.15e-08
Spty2d1	0.973701	6.62e-27	5.62e-26
Hspa5	0.973051	6.27e-28	5.62e-27
Zfp593	0.97281	1.54e-11	5.32e-11
Fam76a	0.972078	1.41e-18	7.85e-18
Phactr1	0.971592	3.37e-05	6.81e-05
Tmem161b	0.971345	1.22e-11	4.25e-11
4930402H24Rik	0.971083	9.21e-12	3.24e-11
Kidins220	0.971064	2.23e-22	1.5e-21
Napa	0.970615	2.93e-28	2.67e-27
Sbf2	0.970327	1.19e-33	1.4e-32
Rundc3b	0.969229	2.02e-08	5.47e-08
Vps8	0.969024	1.11e-14	4.76e-14
Zfp524	0.968804	2.19e-09	6.4e-09
Pip4p2	0.968686	5.68e-26	4.58e-25
Ddb2	0.967791	3.84e-06	8.49e-06
Insr	0.96675	1.35e-24	1.01e-23
Kif5c	0.966721	0.0018504	0.00307287
Nfkbie	0.966233	6.29e-28	5.63e-27
9130019O22Rik	0.965142	1.28e-05	2.7e-05
Npepl1	0.964846	3.95e-29	3.74e-28
Zfp955b	0.964619	7.08e-22	4.68e-21
Ltbp3	0.964406	1.42e-19	8.39e-19
Hs1bp3	0.964339	6.02e-17	2.99e-16
Tk2	0.96376	2.49e-16	1.18e-15
Mtg2	0.963718	3.58e-15	1.58e-14
Klhl26	0.963639	3.32e-17	1.68e-16
Atp9b	0.963625	3.28e-23	2.29e-22
Tatdn1	0.963549	2.54e-23	1.78e-22
Vsig10	0.962914	1.48e-13	5.87e-13
Dusp16	0.962108	1.09e-27	9.63e-27
Cc2d1b	0.961952	3.19e-24	2.34e-23
Crim1	0.961857	5.23e-21	3.31e-20
Rbak	0.959726	1.79e-08	4.87e-08
Stx5a	0.959712	2.43e-23	1.71e-22
Tmem120b	0.959618	4.68e-06	1.03e-05
Acp2	0.959502	2.54e-19	1.47e-18
Tfb1m	0.959333	1.15e-09	3.45e-09
Akr1e1	0.958937	2.63e-13	1.02e-12
Ubr4	0.95863	6.44e-24	4.67e-23
Hook2	0.95789	4.32e-25	3.32e-24
Resf1	0.957399	1.6e-23	1.14e-22
Glrp1	0.957114	1.25e-21	8.18e-21
Rexo5	0.956224	0.000227353	0.000420077
Klhl24	0.956194	2.36e-14	9.85e-14
Ccdc125	0.955871	4.03e-10	1.25e-09
Acacb	0.955794	4.11e-05	8.26e-05
Rnaset2a	0.955582	5.54e-26	4.47e-25
Map7	0.954959	1.44e-12	5.36e-12
Slc39a11	0.954862	6.64e-17	3.29e-16
Timm22	0.95484	2.19e-21	1.41e-20
Card19	0.954779	8.43e-11	2.75e-10
Magef1	0.954654	0.000522729	0.000930847
Fgd3	0.954414	8.46e-19	4.77e-18
Nipal3	0.954404	2.34e-11	7.96e-11
Ccdc191	0.95436	5.51e-10	1.69e-09
Ngdn	0.953651	4.49e-24	3.27e-23
Wdfy2	0.952982	7.62e-20	4.57e-19
Psmg3	0.951544	3.8e-16	1.78e-15
Krtcap3	0.950826	1.68e-14	7.08e-14
Exoc6b	0.950742	5.91e-25	4.5e-24
Nadsyn1	0.950119	1.03e-09	3.09e-09
Evpl	0.949805	1.95e-05	4.01e-05
Ptpdc1	0.949542	3.74e-07	9.08e-07
Ankrd13d	0.948173	0.000368911	0.000666752
Zfp740	0.947962	3.22e-28	2.92e-27
Rbpj	0.947576	3.58e-30	3.58e-29
2510002D24Rik	0.947289	2.79e-12	1.02e-11
Shox2	0.947127	3.35e-14	1.39e-13
Rps6kb2	0.946958	7.36e-09	2.07e-08
Rfk	0.946893	1.11e-25	8.83e-25
Tent5b	0.946469	1.56e-17	8.05e-17
Sel1l	0.946026	4.1e-28	3.7e-27
Cyb561a3	0.945742	1.24e-16	5.99e-16
Tmem56	0.945559	6.16e-10	1.88e-09
Rapgef2	0.944899	3.72e-17	1.87e-16
Mtmr3	0.944131	1.12e-29	1.09e-28
Hps1	0.943851	6.92e-17	3.42e-16
Rffl	0.943008	2.8e-17	1.42e-16
Lgmn	0.94277	1.53e-12	5.67e-12
Zfp397	0.942521	4.09e-18	2.2e-17
Bcat2	0.941481	5.09e-18	2.72e-17
Snx33	0.941455	4.23e-18	2.27e-17
Flcn	0.941256	3.06e-18	1.67e-17
Ank2	0.94116	4.23e-09	1.21e-08
Acad8	0.941145	2.82e-11	9.52e-11
Rnf130	0.940881	2.02e-21	1.3e-20
Ntn4	0.940668	0.000133773	0.000254254
Zfp2	0.939584	0.00109011	0.00187074
Zxdb	0.939045	6.29e-15	2.72e-14
Kdm4b	0.93802	1.16e-16	5.65e-16
P2rx7	0.93779	0.00894069	0.0135973
Eps8	0.937691	1.38e-29	1.34e-28
Hyi	0.937601	1.44e-06	3.31e-06
Zfp655	0.937552	1.72e-23	1.22e-22
Slc8b1	0.937235	3.16e-08	8.4e-08
Igf2r	0.936658	1.42e-23	1.01e-22
1110065P20Rik	0.936286	3.85e-09	1.11e-08
Pou4f1	0.936258	1.19e-05	2.52e-05
Creb5	0.936142	1.54e-14	6.51e-14
Slc35f6	0.935679	2.35e-17	1.2e-16
Tmem230	0.934979	3.86e-16	1.81e-15
Ankrd46	0.934856	2.12e-24	1.57e-23
Lhfpl2	0.934688	1.9e-22	1.28e-21
Pigh	0.934629	4.04e-08	1.07e-07
Zfp518a	0.934306	2.3e-11	7.85e-11
Rabggtb	0.934303	9.01e-24	6.48e-23
Pih1d2	0.933403	0.000537831	0.000956359
Epha2	0.93287	8.31e-27	6.99e-26
Zfp523	0.932724	1.44e-12	5.36e-12
Gpr107	0.932614	3.15e-19	1.82e-18
Scai	0.932602	1.07e-07	2.73e-07
Zfp512b	0.932391	2.49e-12	9.07e-12
Pex11b	0.932332	8.12e-19	4.59e-18
Trmt10b	0.932017	4.79e-10	1.47e-09
Ccdc9	0.931848	8.55e-18	4.49e-17
Zbtb26	0.931559	2.98e-09	8.6e-09
Kdm5a	0.931448	2.9e-30	2.91e-29
Pde7a	0.93117	1.65e-23	1.17e-22
BC052040	0.930765	1.49e-12	5.5e-12
Vps13a	0.930691	1.82e-21	1.18e-20
Nbdy	0.930637	1.52e-17	7.84e-17
Mccc1	0.929955	1.78e-14	7.5e-14
Foxn3	0.929642	2.06e-22	1.39e-21
Serac1	0.929328	8.14e-08	2.09e-07
Bri3	0.929297	3.63e-14	1.5e-13
Dusp11	0.928949	8.22e-27	6.93e-26
Riok1	0.92844	7.08e-22	4.68e-21
Dcaf5	0.928357	1.2e-25	9.5e-25
S100a3	0.928323	0.00621999	0.00965112
Atg4c	0.928153	9.73e-13	3.66e-12
Abcb8	0.927664	5.87e-19	3.34e-18
Tcim	0.927293	3.77e-13	1.46e-12
Rhobtb1	0.927197	1e-08	2.79e-08
Akirin2	0.926625	8.14e-25	6.15e-24
Stard5	0.925918	1.03e-05	2.19e-05
Aopep	0.924055	1.29e-17	6.71e-17
Zfp28	0.923874	0.000151766	0.000286421
Gpr63	0.923205	0.0154041	0.0226643
Snx8	0.922971	1.92e-15	8.58e-15
Osbpl9	0.922422	5.03e-28	4.52e-27
Wipf1	0.922006	1.44e-24	1.08e-23
Gpn2	0.921482	1.82e-10	5.78e-10
Mus81	0.920957	1.22e-16	5.91e-16
Enpp5	0.920563	7.35e-11	2.4e-10
Gorasp1	0.920439	5.6e-16	2.59e-15
Atl1	0.920119	0.000229547	0.000423941
Cox20	0.919581	6.13e-11	2.02e-10
Cdk3	0.919264	5.73e-05	0.000113207
Usp36	0.919248	1.55e-22	1.05e-21
Ltbr	0.918835	6.6e-25	5.01e-24
Galc	0.918407	1.62e-11	5.57e-11
Trit1	0.917809	2.01e-12	7.36e-12
Cox7a2l	0.917676	1.91e-25	1.5e-24
Cpne1	0.916857	6.92e-20	4.17e-19
Dpy19l4	0.916432	2.22e-23	1.56e-22
Mxd4	0.916348	1.52e-11	5.27e-11
Marveld3	0.916076	5.82e-07	1.39e-06
Faf1	0.915949	6.65e-25	5.05e-24
Pik3c2b	0.915385	7.82e-07	1.85e-06
Rai1	0.913772	5.3e-27	4.54e-26
Zfp821	0.913663	2.8e-12	1.02e-11
Tmem159	0.912704	8.43e-06	1.8e-05
Zfp941	0.912562	0.000481598	0.000859465
Rpgr	0.911848	7.63e-09	2.14e-08
Tada3	0.911426	5.18e-16	2.4e-15
Zfp459	0.911229	0.000874753	0.00151613
Ahcyl2	0.910123	5.24e-17	2.62e-16
Hspa9	0.910057	3.28e-31	3.44e-30
Ngly1	0.909784	1.96e-11	6.72e-11
Rela	0.909267	1.93e-23	1.37e-22
Bcl2	0.909204	1.91e-22	1.29e-21
Tmem141	0.908903	0.000108891	0.000208892
Zdhhc4	0.908184	4.37e-12	1.57e-11
Fam83f	0.90817	2.83e-10	8.82e-10
Zfp426	0.907985	3.45e-16	1.62e-15
Rpl3	0.907274	2.25e-29	2.16e-28
Hspbap1	0.907267	2.2e-15	9.83e-15
Nars	0.906722	3.79e-21	2.42e-20
Tmc6	0.906627	6.73e-17	3.34e-16
Josd2	0.906186	3.6e-12	1.3e-11
Il7	0.906064	6.54e-11	2.15e-10
Dync1h1	0.90587	2.43e-19	1.41e-18
Echdc3	0.905736	2.41e-13	9.42e-13
Tfeb	0.905712	6.97e-06	1.5e-05
Nagk	0.905115	2.18e-11	7.45e-11
Tifa	0.904892	0.00015497	0.000292111
Elmo3	0.904358	9.8e-11	3.18e-10
Bach2	0.904245	0.000169042	0.000316989
Pla2g12a	0.904222	7.56e-24	5.46e-23
Fam234b	0.903915	6.96e-14	2.83e-13
Crbn	0.903719	2.03e-16	9.66e-16
Hspb11	0.903647	5.79e-12	2.06e-11
Etfbkmt	0.903234	7.95e-05	0.000154879
Herpud1	0.902937	6.63e-16	3.05e-15
Ddx17	0.902543	4.02e-30	4.02e-29
Snx16	0.902465	1.94e-12	7.13e-12
2610306M01Rik	0.902403	0.0017406	0.00290107
Bend5	0.901688	4.03e-07	9.75e-07
Zfp729b	0.901497	7.94e-10	2.4e-09
Nfu1	0.901464	1.65e-18	9.13e-18
Usp22	0.90115	1.44e-28	1.33e-27
Zfyve27	0.901049	3.66e-15	1.61e-14
Nek6	0.900049	6.58e-25	5.01e-24
Afap1	0.899539	3.18e-28	2.89e-27
Rnf138	0.899014	6.88e-18	3.63e-17
Setd5	0.898665	6.9e-28	6.15e-27
Fn1	0.898168	1.24e-13	4.97e-13
Aup1	0.897989	2.49e-25	1.95e-24
Fggy	0.897603	4.12e-14	1.7e-13
Hdhd5	0.897585	4.21e-06	9.26e-06
Ablim1	0.89724	5.92e-22	3.93e-21
Zfp626	0.897216	3.32e-08	8.83e-08
Kif21a	0.896897	8.12e-13	3.07e-12
Thap1	0.89666	1.45e-17	7.49e-17
Ccdc120	0.896438	1.09e-18	6.09e-18
Rnf31	0.895613	3.75e-19	2.15e-18
Stat1	0.895422	1.47e-16	7.07e-16
Crtc3	0.895321	3.52e-22	2.35e-21
Arnt	0.895095	2.01e-19	1.17e-18
Kat6b	0.894821	3.26e-14	1.35e-13
Stau2	0.894282	4.66e-20	2.83e-19
Cnnm4	0.894274	3.11e-21	2e-20
BC002059	0.893846	3.47e-10	1.08e-09
Ubox5	0.893778	6.45e-15	2.79e-14
Smg7	0.89365	1.56e-28	1.43e-27
Ofd1	0.893542	3.59e-17	1.81e-16
H2-Ke6	0.892905	2.45e-11	8.32e-11
Rnf123	0.892848	4.99e-19	2.85e-18
Gm15545	0.892646	0.0150402	0.0221553
Xpot	0.892543	3.12e-24	2.29e-23
Gm4767	0.892202	0.00908347	0.0137991
Marveld1	0.891418	3.56e-18	1.93e-17
Nfkbil1	0.891185	2.24e-13	8.75e-13
Gm5148	0.891161	0.0316861	0.0443966
Mpnd	0.890978	1.4e-20	8.66e-20
Dok7	0.890939	5.85e-05	0.000115541
Bend6	0.890595	1.99e-06	4.53e-06
Tcea2	0.890136	0.0282976	0.0399574
Gtf2ird2	0.88959	6.89e-13	2.62e-12
Aktip	0.88947	1.29e-15	5.85e-15
Ntpcr	0.889451	8.56e-10	2.59e-09
Scamp1	0.888944	1.56e-18	8.68e-18
Trim56	0.888906	6.67e-25	5.06e-24
Atxn1	0.888768	5.01e-11	1.66e-10
Slc25a38	0.888549	9.04e-13	3.41e-12
Tdrd3	0.888458	1.31e-19	7.75e-19
Gne	0.887744	1.43e-19	8.43e-19
Klf6	0.886975	5.5e-21	3.47e-20
Ciao3	0.886968	3.44e-15	1.52e-14
Zc3h7a	0.886782	5.94e-17	2.95e-16
Trabd	0.886609	4.56e-17	2.28e-16
Stx16	0.886453	8.57e-15	3.68e-14
Zfp235	0.885255	4.04e-05	8.11e-05
Kat5	0.88453	4.58e-23	3.18e-22
Myl6b	0.884482	1.08e-09	3.23e-09
Engase	0.884241	0.000379835	0.000685593
Kdf1	0.882698	7.12e-12	2.52e-11
Rnf114	0.882011	8.6e-23	5.88e-22
Apba3	0.881981	2.05e-18	1.13e-17
Mri1	0.881811	5.57e-16	2.57e-15
Pvr	0.881753	7.69e-19	4.35e-18
Ppp2r3d	0.881656	0.000177426	0.000332056
4933427D14Rik	0.881529	4.89e-15	2.13e-14
Kif3a	0.881391	2.42e-18	1.33e-17
Ttc17	0.880893	2.75e-15	1.22e-14
Sdhaf1	0.880431	5.81e-06	1.26e-05
A830010M20Rik	0.879828	2.05e-05	4.22e-05
Elmo1	0.879634	3.79e-05	7.64e-05
Phldb3	0.879398	9.24e-07	2.17e-06
Invs	0.879344	1.71e-12	6.29e-12
Lpp	0.87913	6.13e-20	3.7e-19
Ggnbp2	0.87895	1.51e-23	1.07e-22
Ufl1	0.878826	5.7e-18	3.03e-17
Cdkn2aip	0.878688	5.81e-15	2.52e-14
Urah	0.878382	2.59e-08	6.96e-08
Prrc1	0.877588	9.69e-19	5.44e-18
Zfp110	0.877318	4.82e-21	3.05e-20
Dapp1	0.876885	5.04e-10	1.55e-09
Ift81	0.876702	1.28e-14	5.42e-14
Fam214b	0.876549	5.3e-05	0.000105184
Cwc27	0.876017	3.71e-15	1.63e-14
Lcorl	0.875673	1.45e-14	6.13e-14
Sun2	0.875635	1.79e-21	1.16e-20
Zfp317	0.875185	1.82e-14	7.67e-14
Ifnar2	0.874679	4.05e-18	2.18e-17
Ogg1	0.874578	2.46e-10	7.71e-10
Ccdc107	0.874247	2.02e-09	5.94e-09
Lin52	0.874243	1.47e-05	3.08e-05
Lekr1	0.874122	0.0228924	0.0327941
Tnrc6c	0.873996	2.01e-23	1.42e-22
Six5	0.873824	4.71e-06	1.03e-05
Zfp784	0.873298	0.0169015	0.0246616
Fam168b	0.873076	1.91e-18	1.06e-17
Sirt4	0.872983	0.00172623	0.002879
Zfp236	0.872492	1.53e-14	6.49e-14
Zfand3	0.872442	9.46e-22	6.22e-21
Rps6kl1	0.872366	0.00438616	0.00692856
Mttp	0.871654	6.61e-06	1.43e-05
Trim7	0.871646	5e-06	1.09e-05
Pggt1b	0.871289	1.04e-14	4.46e-14
Irak2	0.87117	1.71e-07	4.27e-07
Clpb	0.870906	1.66e-17	8.58e-17
F11r	0.870297	5.5e-22	3.66e-21
Hibadh	0.86934	7.14e-19	4.05e-18
Pde4a	0.869329	4.08e-11	1.36e-10
Nle1	0.868525	3.11e-16	1.46e-15
Trappc8	0.868447	7.18e-16	3.3e-15
Gbp2b	0.868141	4.13e-09	1.18e-08
Acvr2a	0.868105	1.07e-14	4.58e-14
Parp8	0.868092	1.13e-16	5.53e-16
Hilpda	0.868022	3.71e-08	9.83e-08
Lamb2	0.867862	3.51e-14	1.45e-13
Ddx51	0.867737	1.15e-20	7.18e-20
Cxadr	0.867378	3.48e-26	2.84e-25
Rhbdd3	0.867302	1.27e-10	4.09e-10
Rcan1	0.866943	5.16e-13	1.97e-12
4833420G17Rik	0.866659	2.49e-15	1.11e-14
Tbce	0.866267	4.44e-09	1.26e-08
Hsdl1	0.86591	1.68e-19	9.89e-19
Pstpip2	0.86557	0.000969438	0.00167319
Zfp65	0.86536	1.59e-08	4.35e-08
Zkscan3	0.86499	3.23e-13	1.25e-12
Gm4924	0.864812	5.66e-09	1.6e-08
Ankrd29	0.864306	0.00939349	0.0142438
Pisd	0.864042	1.29e-16	6.25e-16
Ttl	0.863466	1.3e-14	5.54e-14
Tbc1d9b	0.86321	2.37e-19	1.37e-18
Tmem265	0.863145	0.0032795	0.00527912
Dgka	0.862369	1.88e-10	5.97e-10
Pced1b	0.861792	3.47e-09	9.99e-09
Tap2	0.861329	3.04e-14	1.26e-13
Hps4	0.861214	9.66e-17	4.72e-16
Zbtb7b	0.860811	2.31e-19	1.35e-18
Ociad1	0.860393	4.31e-24	3.15e-23
Wdr91	0.859749	1.79e-08	4.87e-08
Rb1	0.859352	1.24e-11	4.33e-11
Rit1	0.858668	5.69e-17	2.83e-16
Wls	0.858375	3.67e-24	2.69e-23
Btn1a1	0.857986	0.0136972	0.0203006
4632404H12Rik	0.857539	0.000168613	0.000316233
Rnf169	0.857327	7.63e-13	2.89e-12
Relb	0.857203	7.36e-22	4.87e-21
Rbfox2	0.857037	4.9e-18	2.62e-17
Caml	0.856548	2.31e-16	1.1e-15
Ap5z1	0.856375	1.45e-06	3.33e-06
Psenen	0.855498	1.55e-12	5.73e-12
Wnt9a	0.854283	9.46e-09	2.63e-08
Tmem168	0.854202	6.71e-18	3.55e-17
Eid2b	0.854062	0.000845179	0.00146797
Rnf103	0.853992	4e-16	1.87e-15
Hax1	0.853915	5.85e-23	4.04e-22
Wdr83	0.853909	4.48e-14	1.85e-13
Hectd4	0.853435	3.59e-18	1.94e-17
Parp4	0.853147	3.33e-18	1.81e-17
Rpusd4	0.852953	3.25e-18	1.77e-17
Atad3a	0.85294	8.05e-26	6.45e-25
Slc4a2	0.851638	9.71e-21	6.05e-20
Zfp119a	0.851339	0.000592396	0.00104765
Cep350	0.850846	3.35e-17	1.7e-16
Telo2	0.85079	1.9e-17	9.77e-17
Cdcp1	0.850446	2.03e-20	1.25e-19
Hmgcl	0.85007	4.29e-08	1.13e-07
Bdkrb2	0.85004	7.59e-22	5.01e-21
Asb1	0.849358	5.6e-08	1.46e-07
Gmcl1	0.849155	1.76e-18	9.76e-18
Tmem243	0.848836	1.23e-05	2.6e-05
Arhgap26	0.847872	4.87e-11	1.62e-10
B4galnt4	0.847562	6.38e-15	2.76e-14
Bcam	0.847308	0.00121603	0.00207241
Avpi1	0.847125	1.33e-16	6.42e-16
Pkia	0.846693	4.46e-13	1.71e-12
Natd1	0.846352	1.65e-09	4.87e-09
Emc1	0.845096	3.4e-18	1.84e-17
Tnfaip2	0.84496	4.43e-26	3.6e-25
Abca7	0.844551	5.12e-12	1.83e-11
Klf4	0.844469	3.75e-07	9.11e-07
Wdr31	0.844003	0.00165663	0.00276936
Mmaa	0.843825	1.78e-06	4.07e-06
Rft1	0.842078	4.06e-15	1.78e-14
Raf1	0.84203	7.03e-24	5.1e-23
Casz1	0.841828	0.00709284	0.0109121
Nkapd1	0.841797	6.05e-11	1.99e-10
Tle4	0.841355	9.72e-08	2.48e-07
Lamc2	0.841349	1.56e-12	5.75e-12
Ctsw	0.841207	1.86e-07	4.62e-07
Mocs2	0.840938	2.37e-13	9.28e-13
4930522L14Rik	0.840254	4.18e-05	8.38e-05
Itprip	0.839719	7.25e-17	3.58e-16
Zfp579	0.839705	5.32e-06	1.16e-05
Mcoln1	0.83933	2.02e-12	7.4e-12
Dusp10	0.839107	4.96e-15	2.16e-14
Mfap1b	0.837218	2.35e-18	1.29e-17
Ccdc136	0.836814	9.49e-10	2.85e-09
Rmnd1	0.836747	2.06e-11	7.06e-11
Zfp781	0.83648	4.05e-07	9.79e-07
Zkscan1	0.836091	8.13e-17	4e-16
Samd12	0.835827	9.35e-14	3.78e-13
Rnh1	0.835505	2.73e-17	1.39e-16
Sgsm2	0.83526	2.4e-16	1.14e-15
Cdk2ap2	0.834896	2.04e-12	7.49e-12
Sla	0.833858	0.0162234	0.0237396
Il17rc	0.83329	6.14e-14	2.51e-13
Plcb4	0.832981	1.66e-10	5.27e-10
Hist3h2a	0.831875	0.00204009	0.00337019
Dcp1b	0.831857	3.26e-05	6.6e-05
Dis3l2	0.831431	1.42e-10	4.53e-10
Lyst	0.830857	5.38e-11	1.78e-10
Tex264	0.830392	1.77e-18	9.79e-18
Ppp3ca	0.830384	9.25e-26	7.38e-25
Dnajc1	0.830121	8.43e-18	4.43e-17
Abca2	0.83009	2.12e-16	1.01e-15
Fam171a2	0.829206	3.22e-13	1.25e-12
Ppp1r12c	0.828841	3.6e-13	1.39e-12
Eid1	0.828755	2.2e-19	1.28e-18
Socs7	0.828444	1e-18	5.61e-18
Lonrf1	0.828187	2.94e-08	7.85e-08
Hps5	0.827961	1.16e-10	3.74e-10
Tsr3	0.8278	4.22e-15	1.85e-14
Coa4	0.827677	4.67e-07	1.12e-06
Slc31a2	0.827609	3.23e-06	7.2e-06
Tvp23b	0.827545	5.55e-12	1.98e-11
E130308A19Rik	0.82742	1.08e-10	3.5e-10
Zkscan5	0.825611	1.82e-07	4.55e-07
Gcc1	0.825555	1.16e-15	5.27e-15
Nlrx1	0.824556	1.04e-07	2.65e-07
Srgap3	0.824491	2.51e-15	1.12e-14
Smarca2	0.824416	8.49e-16	3.88e-15
Arhgap27	0.8241	5.66e-19	3.23e-18
Uri1	0.824003	3.83e-19	2.2e-18
Optn	0.823942	1.58e-14	6.69e-14
Zfp595	0.823742	0.000574962	0.00101886
Gmeb2	0.822189	1.16e-16	5.65e-16
Tmem209	0.821912	2.44e-20	1.5e-19
Nek1	0.821815	5.55e-14	2.27e-13
Napg	0.821769	7.21e-12	2.55e-11
Tmem11	0.821686	9.12e-20	5.44e-19
4933439C10Rik	0.821486	0.0058809	0.00915953
Gan	0.821473	3.3e-11	1.11e-10
Eapp	0.821187	4.71e-17	2.36e-16
Nyap1	0.821098	3e-07	7.34e-07
Prkab1	0.820639	3.49e-19	2.01e-18
Grpel2	0.820574	4.07e-16	1.9e-15
Prr14	0.819383	8.41e-16	3.85e-15
Dnajc4	0.819332	6.3e-05	0.000124174
Fbf1	0.819254	3.59e-21	2.29e-20
Tnfrsf1a	0.819075	1.93e-15	8.63e-15
Surf2	0.818282	4.02e-14	1.66e-13
Zfp710	0.818031	1.17e-15	5.34e-15
Srek1ip1	0.817867	1.73e-15	7.75e-15
St7l	0.817858	2.06e-12	7.55e-12
Kank3	0.817611	2.6e-19	1.5e-18
Zfp946	0.817052	1.96e-08	5.33e-08
Mapk11	0.816976	1.36e-11	4.71e-11
Mcat	0.816947	1.35e-12	5.04e-12
Kdm5b	0.816914	6.59e-20	3.97e-19
Msln	0.816614	1.18e-14	5.03e-14
Tcp11l2	0.816253	0.006229	0.00966345
1810014B01Rik	0.816212	2.36e-07	5.84e-07
4921524J17Rik	0.815623	1.6e-12	5.9e-12
Gm1976	0.814159	0.00112233	0.00192254
Zfp874b	0.813904	6.73e-06	1.45e-05
Mfap1a	0.813846	1.28e-17	6.63e-17
Fgd4	0.813828	8.4e-07	1.98e-06
Rmdn3	0.812583	8.07e-17	3.98e-16
Mzt1	0.812492	8.91e-18	4.67e-17
Strip1	0.812434	6.05e-21	3.81e-20
Fkbp7	0.811764	0.00107471	0.00184533
Aqp5	0.811585	0.0012381	0.00210857
Lrrfip2	0.811212	2.68e-18	1.47e-17
Nr2c2	0.809821	4.53e-16	2.11e-15
Bbs7	0.809588	1.31e-08	3.61e-08
Ssh1	0.80945	1.5e-12	5.57e-12
Cxxc5	0.809336	0.00130819	0.00222241
Tsc22d1	0.809134	1.86e-18	1.03e-17
Tle3	0.80904	5.19e-19	2.96e-18
Inpp5f	0.808738	8.57e-14	3.46e-13
Zscan21	0.808431	3.79e-09	1.09e-08
Rprd1a	0.808046	8.28e-17	4.07e-16
Slc18b1	0.807814	1.02e-06	2.39e-06
Zfp944	0.807692	0.00033851	0.000613335
Rrnad1	0.807077	1.46e-05	3.06e-05
Mtr	0.80611	6.09e-17	3.02e-16
Pign	0.806093	1.38e-17	7.13e-17
Vezf1	0.806035	8.68e-21	5.42e-20
Nme4	0.805733	9.98e-08	2.54e-07
Rccd1	0.805656	0.00387352	0.00617651
Cyb5d1	0.805505	2.32e-05	4.76e-05
Apbb3	0.805271	0.00430502	0.00680998
Bcl2l13	0.804857	9.25e-20	5.51e-19
Zbtb34	0.804489	0.000319416	0.000580273
Morc2a	0.803783	1.1e-22	7.48e-22
Mgll	0.803772	0.0122406	0.0182867
Adprhl2	0.803741	1.88e-07	4.68e-07
Snx11	0.803653	8.73e-10	2.63e-09
Aldh5a1	0.803026	1.35e-12	5.03e-12
Arl6ip5	0.80195	7.67e-16	3.52e-15
Tpp1	0.801824	4.73e-15	2.07e-14
6030458C11Rik	0.801487	1.39e-07	3.5e-07
Pttg1ip	0.80146	3.58e-23	2.5e-22
Rpl10a	0.801394	2.15e-21	1.39e-20
Trmt1	0.801126	4.71e-21	2.99e-20
Nmrk1	0.801056	0.00184532	0.00306527
Snx24	0.800688	5.99e-11	1.98e-10
Sspn	0.800223	3.06e-10	9.49e-10
Arl8a	0.799591	1.24e-15	5.64e-15
Cxcl10	0.799003	0.0243616	0.0347938
Tbc1d24	0.798593	7.66e-08	1.97e-07
Efna5	0.798483	4.52e-16	2.1e-15
Hspb8	0.798102	1.04e-15	4.73e-15
Dram2	0.797716	6.28e-11	2.06e-10
Fbxo42	0.796759	1.32e-20	8.18e-20
Os9	0.796516	3.01e-15	1.33e-14
Ctif	0.796059	8.59e-15	3.69e-14
Lman2l	0.796005	3.93e-15	1.72e-14
Clcn3	0.795759	4.61e-17	2.31e-16
Kansl2	0.795675	2.33e-19	1.35e-18
Aftph	0.794836	3.23e-20	1.97e-19
Tmem135	0.79474	1.19e-16	5.76e-16
Sos2	0.794583	2.45e-16	1.16e-15
Myo18a	0.79419	4.24e-18	2.28e-17
Gm13032	0.793849	0.0002898	0.000529511
Nsl1	0.793625	8.08e-10	2.44e-09
Ankrd6	0.793073	0.00196867	0.00325876
[truncated: 6,871 more rows]
