# Supplementary material for: DNA barcoding reveals ongoing immunoediting of clonal cancer populations during metastatic progression and immunotherapy response
Source: Nat Commun. 2022 Nov 7;13:6539. doi: 10.1038/s41467-022-34041-x (PMC9640547; doi:10.1038/s41467-022-34041-x)
Supplement: Supplementary file 7 — Supplementary Data 4 [file 41467_2022_34041_MOESM7_ESM.xlsx]

## Sheet: Sheet1
NAME	NES	NOM.p.val	FDR.q.val
GSE6674_CPG_VS_CPG_AND_ANTI_IGM_STIM_BCELL_DN	3.51359	0	0
CHEN_HOXA5_TARGETS_9HR_UP	3.13666	0	0
FISCHER_DREAM_TARGETS	3.0729	0	0
RODRIGUES_THYROID_CARCINOMA_ANAPLASTIC_UP	2.87614	0	0.000450177
GSE3691_IFN_PRODUCING_KILLER_DC_VS_CONVENTIONAL_DC_SPLEEN_UP	2.80074	0	0.00929236
GSE3920_UNTREATED_VS_IFNG_TREATED_ENDOTHELIAL_CELL_UP	2.80072	0	0.0061949
RODRIGUES_THYROID_CARCINOMA_POORLY_DIFFERENTIATED_UP	2.66865	0	0.00536793
GSE2770_UNTREATED_VS_IL12_TREATED_ACT_CD4_TCELL_6H_UP	2.60509	0	0.0233783
GSE3920_IFNA_VS_IFNG_TREATED_ENDOTHELIAL_CELL_UP	2.5955	0	0.0206425
USF_Q6	2.57736	0	0.0164403
KINSEY_TARGETS_OF_EWSR1_FLII_FUSION_UP	2.57571	0	0.0077538
SCGGAAGY_ELK1_02	2.4879	0	0.0205895
BLUM_RESPONSE_TO_SALIRASIB_UP	2.48446	0	0.0109207
GTGACGY_E4F1_Q6	2.39702	0	0.0268904
ATF_01	2.39218	0	0.0207876
AMUNDSON_RESPONSE_TO_ARSENITE	2.36919	0	0.0197739
MODULE_54	2.33513	0	0.0168324
MARSON_BOUND_BY_E2F4_UNSTIMULATED	2.3308	0	0.023236
BUYTAERT_PHOTODYNAMIC_THERAPY_STRESS_UP	2.29638	0	0.0250532
DACOSTA_UV_RESPONSE_VIA_ERCC3_UP	2.28674	0	0.0241496
DODD_NASOPHARYNGEAL_CARCINOMA_DN	2.25314	0.00401606	0.0277449
WAKABAYASHI_ADIPOGENESIS_PPARG_RXRA_BOUND_8D	2.24583	0	0.0263974
GEORGES_TARGETS_OF_MIR192_AND_MIR215	2.19821	0.00397614	0.0331446
LASTOWSKA_NEUROBLASTOMA_COPY_NUMBER_DN	2.14806	0.00205339	0.0434603
CHR9Q21	-1.82265	0	0.0469577
CHR12P12	-1.85966	0.00263852	0.0406688
CHR4P16	-2.00777	0	0.00387174
MODULE_45	-2.04655	0.00604839	0.0404898
MODULE_169	-2.05911	0	0.0418302
GO_NEGATIVE_REGULATION_OF_WNT_SIGNALING_PATHWAY	-2.07618	0	0.0493851
LIM_MAMMARY_STEM_CELL_UP	-2.07773	0.0020284	0.0479985
VERHAAK_GLIOBLASTOMA_MESENCHYMAL	-2.08737	0.00809717	0.0459668
GO_REGULATION_OF_HYDROLASE_ACTIVITY	-2.09097	0	0.0459215
GO_NEGATIVE_REGULATION_OF_RESPONSE_TO_STIMULUS	-2.09273	0	0.0462449
GNF2_CD53	-2.09274	0.00193424	0.0394323
HOLLMANN_APOPTOSIS_VIA_CD40_DN	-2.09466	0.00401606	0.045515
RODWELL_AGING_KIDNEY_UP	-2.09694	0	0.0463333
HUPER_BREAST_BASAL_VS_LUMINAL_UP	-2.09905	0.00394477	0.0469778
GO_HEPARIN_BINDING	-2.10164	0	0.0448402
GO_ANATOMICAL_STRUCTURE_FORMATION_INVOLVED_IN_MORPHOGENESIS	-2.10255	0.00408163	0.0455117
GO_ACTIN_BINDING	-2.10281	0.00194175	0.0462901
GO_CELLULAR_RESPONSE_TO_ACID_CHEMICAL	-2.10377	0.00622407	0.0469671
GRUETZMANN_PANCREATIC_CANCER_UP	-2.1041	0.0019305	0.0465294
MIYAGAWA_TARGETS_OF_EWSR1_ETS_FUSIONS_DN	-2.10924	0.0020284	0.0467316
WU_CELL_MIGRATION	-2.10938	0.00200401	0.04815
GO_CARDIOVASCULAR_SYSTEM_DEVELOPMENT	-2.11457	0.0020202	0.0447352
SWEET_LUNG_CANCER_KRAS_DN	-2.12065	0	0.0459471
GO_INFLAMMATORY_RESPONSE	-2.12357	0	0.0430777
ACEVEDO_LIVER_CANCER_WITH_H3K27ME3_UP	-2.12558	0.00201207	0.0457603
GO_REGULATION_OF_CELL_ADHESION	-2.12831	0.002079	0.042679
GO_RESPONSE_TO_TRANSFORMING_GROWTH_FACTOR_BETA	-2.1285	0.00408998	0.0436068
VECCHI_GASTRIC_CANCER_ADVANCED_VS_EARLY_DN	-2.13437	0	0.044767
SMID_BREAST_CANCER_NORMAL_LIKE_UP	-2.152	0	0.0415545
MODULE_12	-2.15231	0	0.0304297
GO_CALCIUM_ION_BINDING	-2.16287	0.0019685	0.036171
MODULE_27	-2.16646	0	0.0320645
GO_INNATE_IMMUNE_RESPONSE	-2.16649	0.00207039	0.0361043
WEST_ADRENOCORTICAL_TUMOR_DN	-2.17142	0	0.0386608
OISHI_CHOLANGIOMA_STEM_CELL_LIKE_DN	-2.17614	0.00204918	0.0394169
TAKEDA_TARGETS_OF_NUP98_HOXA9_FUSION_8D_DN	-2.18419	0.00392927	0.038913
TORCHIA_TARGETS_OF_EWSR1_FLI1_FUSION_DN	-2.18791	0	0.038872
GO_LOCOMOTION	-2.19089	0.00194175	0.031401
GO_AMEBOIDAL_TYPE_CELL_MIGRATION	-2.19559	0.0019305	0.0313815
GO_BLOOD_VESSEL_MORPHOGENESIS	-2.19616	0.00191205	0.0321126
GO_REGULATION_OF_CELL_ACTIVATION	-2.2036	0.0020202	0.0313377
REACTOME_EXTRACELLULAR_MATRIX_ORGANIZATION	-2.20686	0.00209644	0.0361442
ANASTASSIOU_MULTICANCER_INVASIVENESS_SIGNATURE	-2.20942	0	0.0373089
GO_MYELOID_LEUKOCYTE_MEDIATED_IMMUNITY	-2.22019	0	0.0288557
GO_EXTRACELLULAR_MATRIX	-2.22281	0	0.0290634
MODULE_5	-2.22787	0	0.0240524
GO_IMMUNE_EFFECTOR_PROCESS	-2.22826	0	0.0287854
REACTOME_IMMUNOREGULATORY_INTERACTIONS_BETWEEN_A_LYMPHOID_AND_A_NON_LYMPHOID_CELL	-2.23321	0	0.0336236
TURASHVILI_BREAST_DUCTAL_CARCINOMA_VS_DUCTAL_NORMAL_DN	-2.23647	0.00206612	0.0342986
GO_REGULATION_OF_CELLULAR_RESPONSE_TO_GROWTH_FACTOR_STIMULUS	-2.23744	0	0.0276036
GO_POSITIVE_REGULATION_OF_DEFENSE_RESPONSE	-2.24052	0	0.0279515
GO_REGULATION_OF_ACTIN_FILAMENT_BASED_PROCESS	-2.24386	0	0.0279897
GO_REGULATION_OF_PEPTIDASE_ACTIVITY	-2.24702	0	0.0283655
GO_ACTIN_FILAMENT_BASED_PROCESS	-2.25144	0.00207469	0.0280279
GO_G_PROTEIN_COUPLED_RECEPTOR_SIGNALING_PATHWAY	-2.25692	0.00595238	0.0276999
GO_SULFUR_COMPOUND_BINDING	-2.2658	0	0.0267184
GOBERT_OLIGODENDROCYTE_DIFFERENTIATION_UP	-2.26926	0	0.0289219
SMID_BREAST_CANCER_LUMINAL_B_DN	-2.28386	0.00205339	0.0277954
GO_POSITIVE_REGULATION_OF_IMMUNE_RESPONSE	-2.28454	0	0.02445
LTE2_UP.V1_UP	-2.28537	0.00210526	0.0400102
GO_STEM_CELL_PROLIFERATION	-2.28636	0.00381679	0.0248714
CHARAFE_BREAST_CANCER_LUMINAL_VS_MESENCHYMAL_DN	-2.29772	0	0.0263921
GO_TISSUE_MIGRATION	-2.30029	0	0.0234084
GO_CELL_MOTILITY	-2.30549	0	0.0235015
HOSHIDA_LIVER_CANCER_SUBCLASS_S1	-2.30731	0	0.0257995
VERHAAK_AML_WITH_NPM1_MUTATED_DN	-2.31118	0	0.0267135
BUYTAERT_PHOTODYNAMIC_THERAPY_STRESS_DN	-2.32608	0	0.0253994
GO_CELL_ADHESION_MOLECULE_BINDING	-2.32864	0	0.02079
GO_EXTRACELLULAR_STRUCTURE_ORGANIZATION	-2.33044	0	0.0215368
GO_BIOLOGICAL_ADHESION	-2.33341	0	0.0221095
CHYLA_CBFA2T3_TARGETS_UP	-2.35991	0	0.0216256
GO_POSITIVE_REGULATION_OF_CELLULAR_COMPONENT_ORGANIZATION	-2.368	0	0.0168768
GO_REGULATION_OF_IMMUNE_RESPONSE	-2.37119	0	0.017485
GO_GLYCOSAMINOGLYCAN_BINDING	-2.37205	0	0.0181525
GO_NEGATIVE_REGULATION_OF_SIGNALING	-2.38521	0	0.0174888
MODULE_88	-2.39926	0.00199203	0.00931211
MODULE_55	-2.40209	0	0.0124162
GO_EXOCYTOSIS	-2.40409	0	0.0166061
GO_OSSIFICATION	-2.40737	0	0.0171651
MODULE_47	-2.41897	0.00195312	0.0172767
GO_ANIMAL_ORGAN_MORPHOGENESIS	-2.45098	0	0.0127512
SCHAEFFER_PROSTATE_DEVELOPMENT_48HR_DN	-2.4525	0	0.0121449
SABATES_COLORECTAL_ADENOMA_DN	-2.46418	0	0.0122899
REACTOME_POST_TRANSLATIONAL_PROTEIN_MODIFICATION	-2.4833	0	0.0116529
GO_LEUKOCYTE_MEDIATED_IMMUNITY	-2.4956	0	0.00995082
GO_INTEGRIN_BINDING	-2.51144	0	0.00905829
REACTOME_NEUTROPHIL_DEGRANULATION	-2.5292	0	0.00893002
ONDER_CDH1_TARGETS_2_DN	-2.53581	0	0.0092447
MODULE_84	-2.54829	0	0.0113684
HALLMARK_EPITHELIAL_MESENCHYMAL_TRANSITION	-2.58564	0	0.00126667
GAUSSMANN_MLL_AF4_FUSION_TARGETS_E_UP	-2.58978	0	0.00811294
GO_NEGATIVE_REGULATION_OF_APOPTOTIC_SIGNALING_PATHWAY	-2.62352	0	0.00413109
GO_REGULATION_OF_DEFENSE_RESPONSE	-2.66163	0	0.00330412
GO_SECRETION	-2.68617	0	0.00308709
GO_MYELOID_LEUKOCYTE_ACTIVATION	-2.72296	0	0.00241123
LINDGREN_BLADDER_CANCER_CLUSTER_2B	-2.75477	0	0.00263904
SCHUETZ_BREAST_CANCER_DUCTAL_INVASIVE_UP	-2.82376	0	0.00158265
GO_CELL_ACTIVATION_INVOLVED_IN_IMMUNE_RESPONSE	-2.82726	0	0.0009594
GO_CELL_ACTIVATION	-2.84338	0	0.00107932
WANG_MLL_TARGETS	-2.86472	0	0.000682
REACTOME_DEUBIQUITINATION	-3.06389	0	0
GO_DEFENSE_RESPONSE	-3.07292	0	0
GO_PEPTIDASE_ACTIVITY	-3.07476	0	0
GO_PROTEIN_MODIFICATION_BY_SMALL_PROTEIN_REMOVAL	-3.09879	0	0
GO_ENDOPEPTIDASE_ACTIVITY	-3.11543	0	0
CHEN_METABOLIC_SYNDROM_NETWORK	-3.13205	0	0
GO_CYSTEINE_TYPE_PEPTIDASE_ACTIVITY	-3.30337	0	0
REACTOME_UB_SPECIFIC_PROCESSING_PROTEASES	-3.31592	0	0
GO_CYSTEINE_TYPE_ENDOPEPTIDASE_ACTIVITY	-3.4131	0	0
GO_UBIQUITIN_LIKE_PROTEIN_SPECIFIC_PROTEASE_ACTIVITY	-3.66743	0	0
