# Supplementary material for: DNA barcoding reveals ongoing immunoediting of clonal cancer populations during metastatic progression and immunotherapy response
Source: Nat Commun. 2022 Nov 7;13:6539. doi: 10.1038/s41467-022-34041-x (PMC9640547; doi:10.1038/s41467-022-34041-x)
Supplement: Supplementary file 8 — Supplementary Data 5 [file 41467_2022_34041_MOESM8_ESM.xlsx]

## Sheet: Sheet1
NAME	NES	NOM.p.val	FDR.q.val
KRIGE_RESPONSE_TO_TOSEDOSTAT_24HR_UP	4.55681	0	0
WANG_RESPONSE_TO_GSK3_INHIBITOR_SB216763_UP	4.44588	0	0
GSE2770_UNTREATED_VS_IL12_TREATED_ACT_CD4_TCELL_6H_UP	4.34507	0	0
GSE40068_BCL6_POS_VS_NEG_CXCR5_POS_TFH_DN	3.8735	0	0
GSE13547_WT_VS_ZFX_KO_BCELL_ANTI_IGM_STIM_12H_DN	3.80509	0	0
GSE15750_DAY6_VS_DAY10_EFF_CD8_TCELL_DN	3.80324	0	0
GSE6674_CPG_VS_CPG_AND_ANTI_IGM_STIM_BCELL_DN	3.61149	0	0
GSE24142_ADULT_VS_FETAL_EARLY_THYMIC_PROGENITOR_UP	3.5937	0	0
GSE16450_IMMATURE_VS_MATURE_NEURON_CELL_LINE_UP	3.54423	0	0
GSE23505_IL6_IL1_VS_IL6_IL1_IL23_TREATED_CD4_TCELL_DN	3.51133	0	0
GSE3720_VD1_VS_VD2_GAMMADELTA_TCELL_WITH_PMA_STIM_DN	3.50563	0	0
GSE22886_NAIVE_CD4_TCELL_VS_48H_ACT_TH2_UP	3.43708	0	8.75e-05
BLUM_RESPONSE_TO_SALIRASIB_UP	3.43456	0	0
DACOSTA_UV_RESPONSE_VIA_ERCC3_COMMON_DN	3.42336	0	0
GSE32986_UNSTIM_VS_CURDLAN_HIGHDOSE_STIM_DC_DN	3.41196	0	7.96e-05
GSE32986_UNSTIM_VS_GMCSF_AND_CURDLAN_LOWDOSE_STIM_DC_DN	3.40786	0	7.3e-05
GSE18893_TCONV_VS_TREG_2H_TNF_STIM_DN	3.37345	0	6.73e-05
GSE3691_IFN_PRODUCING_KILLER_DC_VS_CONVENTIONAL_DC_SPLEEN_UP	3.35349	0	6.25e-05
GSE23925_LIGHT_ZONE_VS_NAIVE_BCELL_DN	3.32268	0	5.84e-05
KRIGE_AMINO_ACID_DEPRIVATION	3.31732	0	0
GSE4984_GALECTIN1_VS_LPS_STIM_DC_UP	3.29164	0	5.47e-05
GSE3920_UNTREATED_VS_IFNA_TREATED_FIBROBLAST_UP	3.26814	0	5.15e-05
GSE3920_IFNA_VS_IFNG_TREATED_ENDOTHELIAL_CELL_UP	3.24791	0	0.000145099
CHEN_HOXA5_TARGETS_9HR_UP	3.23251	0	0
GSE14308_TH1_VS_NATURAL_TREG_DN	3.22635	0	0.000137462
GSE14699_NAIVE_VS_DELETIONAL_TOLERANCE_CD8_TCELL_UP	3.19747	0	0.000130589
GSE15750_DAY6_VS_DAY10_TRAF6KO_EFF_CD8_TCELL_DN	3.19624	0	0.000124371
GSE20754_WT_VS_TCF1_KO_MEMORY_CD8_TCELL_UP	3.17862	0	0.000118718
GSE4142_NAIVE_BCELL_VS_PLASMA_CELL_UP	3.16407	0	0.000113556
GSE14415_INDUCED_TREG_VS_TCONV_DN	3.15775	0	0.000108824
GSE39820_CTRL_VS_TGFBETA3_IL6_CD4_TCELL_DN	3.138	0	0.000104471
GSE37532_TREG_VS_TCONV_PPARG_KO_CD4_TCELL_FROM_VISCERAL_ADIPOSE_TISSUE_DN	3.13737	0	0.000100453
GSE23505_UNTREATED_VS_4DAY_IL6_IL1_IL23_TREATED_CD4_TCELL_UP	3.13553	0	9.67e-05
GSE2770_IL12_AND_TGFB_VS_IL4_TREATED_ACT_CD4_TCELL_48H_UP	3.13028	0	9.33e-05
GSE11924_TFH_VS_TH1_CD4_TCELL_UP	3.12901	0	9.01e-05
GSE7509_FCGRIIB_VS_TNFA_IL1B_IL6_PGE_STIM_DC_DN	3.11087	0	8.71e-05
GSE2770_IL4_ACT_VS_ACT_CD4_TCELL_2H_DN	3.10947	0	8.43e-05
GSE4984_GALECTIN1_VS_VEHICLE_CTRL_TREATED_DC_UP	3.07602	0	0.000135747
GSE11961_GERMINAL_CENTER_BCELL_DAY7_VS_GERMINAL_CENTER_BCELL_DAY40_DN	3.06785	0	0.000157768
GSE39110_DAY3_VS_DAY6_POST_IMMUNIZATION_CD8_TCELL_WITH_IL2_TREATMENT_DN	3.01129	0	0.000203394
GSE40274_FOXP3_VS_FOXP3_AND_HELIOS_TRANSDUCED_ACTIVATED_CD4_TCELL_DN	2.98701	0	0.000222449
GSE20727_H2O2_VS_ROS_INHIBITOR_TREATED_DC_DN	2.96892	0	0.000241
GSE4984_UNTREATED_VS_VEHICLE_CTRL_TREATED_DC_UP	2.96474	0	0.000257605
GSE14350_TREG_VS_TEFF_UP	2.94358	0	0.000318412
GSE13547_CTRL_VS_ANTI_IGM_STIM_ZFX_KO_BCELL_12H_DN	2.92956	0	0.000353688
GSE7348_UNSTIM_VS_LPS_STIM_MACROPHAGE_UP	2.92686	0	0.000344846
GSE41867_NAIVE_VS_DAY8_LCMV_EFFECTOR_CD8_TCELL_DN	2.92231	0	0.000357671
ZHAN_MULTIPLE_MYELOMA_CD1_UP	2.92114	0	0.000802562
GSE13547_WT_VS_ZFX_KO_BCELL_ANTI_IGM_STIM_2H_DN	2.91511	0	0.000349155
GSE4984_UNTREATED_VS_LPS_TREATED_DC_UP	2.9124	0	0.000341036
GSE16450_IMMATURE_VS_MATURE_NEURON_CELL_LINE_12H_IFNA_STIM_DN	2.90659	0	0.000353007
SHEN_SMARCA2_TARGETS_UP	2.89416	0	0.00083082
GSE26669_CTRL_VS_COSTIM_BLOCK_MLR_CD8_TCELL_DN	2.88476	0	0.000422101
GSE41867_NAIVE_VS_DAY6_LCMV_EFFECTOR_CD8_TCELL_DN	2.87693	0	0.000431736
GSE2770_UNTREATED_VS_ACT_CD4_TCELL_48H_DN	2.87007	0	0.000441006
GSE2405_S_AUREUS_VS_A_PHAGOCYTOPHILUM_NEUTROPHIL_DN	2.86443	0	0.000431818
GSE4590_PRE_BCELL_VS_LARGE_PRE_BCELL_DN	2.85733	0	0.000440636
GSE16450_CTRL_VS_IFNA_6H_STIM_IMMATURE_NEURON_CELL_LINE_UP	2.81713	0	0.000517257
GO_GOLGI_ORGANIZATION	2.81693	0	0.0169328
GO_ENDOMEMBRANE_SYSTEM_ORGANIZATION	2.81518	0	0.00878022
GSE10273_HIGH_VS_LOW_IL7_TREATED_IRF4_8_NULL_PRE_BCELL_DN	2.81183	0	0.000523731
GSE22103_UNSTIM_VS_LPS_STIM_NEUTROPHIL_UP	2.78481	0	0.000711184
GSE6674_CPG_VS_PL2_3_STIM_BCELL_DN	2.78181	0	0.000697765
GSE557_WT_VS_I_AB_KO_DC_UP	2.77955	0	0.000684844
GSE37301_HEMATOPOIETIC_STEM_CELL_VS_MULTIPOTENT_PROGENITOR_DN	2.77484	0	0.000672392
GO_GOLGI_VESICLE_TRANSPORT	2.77209	0	0.00711634
GSE39110_UNTREATED_VS_IL2_TREATED_CD8_TCELL_DAY3_POST_IMMUNIZATION_UP	2.76165	0	0.000767349
GSE2770_UNTREATED_VS_TGFB_AND_IL4_TREATED_ACT_CD4_TCELL_4H_UP	2.76081	0	0.000753887
GSE4535_BM_DERIVED_DC_VS_FOLLICULAR_DC_DN	2.75284	0	0.000800645
GSE7568_IL4_VS_IL4_AND_DEXAMETHASONE_TREATED_MACROPHAGE_DN	2.74834	0	0.000830905
GSE41867_DAY8_VS_DAY15_LCMV_CLONE13_EFFECTOR_CD8_TCELL_UP	2.74722	0	0.000817057
RTAAACA_FREAC2_01	2.74721	0	0.0112283
GSE7460_CTRL_VS_FOXP3_OVEREXPR_TCONV_1_DN	2.74606	0	0.000818159
GSE4590_SMALL_VS_VPREB_POS_LARGE_PRE_BCELL_UP	2.74602	0	0.000804963
GSE14350_TREG_VS_TEFF_IN_IL2RB_KO_UP	2.74235	0	0.000859978
GSE24634_TEFF_VS_TCONV_DAY5_IN_CULTURE_DN	2.73568	0	0.000873141
GSE10239_NAIVE_VS_KLRG1INT_EFF_CD8_TCELL_UP	2.73045	0	0.00093904
GSE24142_ADULT_VS_FETAL_DN2_THYMOCYTE_UP	2.73007	0	0.000924812
GSE16450_CTRL_VS_IFNA_12H_STIM_IMMATURE_NEURON_CELL_LINE_UP	2.72728	0	0.000949542
GSE9037_CTRL_VS_LPS_1H_STIM_IRAK4_KO_BMDM_UP	2.71717	0	0.00101125
GSE2770_UNTREATED_VS_ACT_CD4_TCELL_2H_UP	2.71639	0	0.000996597
GO_GOLGI_CIS_CISTERNA	2.71215	0	0.00861094
GSE5455_HEALTHY_VS_TUMOR_BEARING_MOUSE_SPLEEN_MONOCYTE_24H_INCUBATION_UP	2.71103	0	0.00101883
GSE36078_WT_VS_IL1R_KO_LUNG_DC_AFTER_AD5_T425A_HEXON_INF_DN	2.70785	0	0.00101659
LEE_BMP2_TARGETS_UP	2.70683	0	0.00238738
GSE11386_NAIVE_VS_MEMORY_BCELL_DN	2.68731	0	0.0012532
GSE15930_NAIVE_VS_72H_IN_VITRO_STIM_TRICHOSTATINA_CD8_TCELL_UP	2.67812	0	0.00136497
GSE22935_UNSTIM_VS_24H_MBOVIS_BCG_STIM_MYD88_KO_MACROPHAGE_UP	2.67107	0	0.00142801
GSE7509_UNSTIM_VS_FCGRIIB_STIM_MONOCYTE_DN	2.66832	0	0.00142052
GSE39110_DAY3_VS_DAY6_POST_IMMUNIZATION_CD8_TCELL_UP	2.65323	0	0.00152586
BHATI_G2M_ARREST_BY_2METHOXYESTRADIOL_DN	2.65059	0	0.00379017
GSE2770_UNTREATED_VS_ACT_CD4_TCELL_6H_DN	2.64546	0	0.00162942
GSE14415_NATURAL_TREG_VS_TCONV_UP	2.63982	0	0.00176332
GSE21670_TGFB_VS_IL6_TREATED_STAT3_KO_CD4_TCELL_UP	2.63528	0	0.00182834
GSE5142_HTERT_TRANSDUCED_VS_CTRL_CD8_TCELL_LATE_PASSAGE_CLONE_DN	2.62573	0	0.00185911
ZHAN_MULTIPLE_MYELOMA_CD1_VS_CD2_UP	2.61871	0	0.00424031
GAL_LEUKEMIC_STEM_CELL_UP	2.6179	0	0.00392869
GSE25088_WT_VS_STAT6_KO_MACROPHAGE_ROSIGLITAZONE_STIM_DN	2.6152	0	0.00201521
GSE41867_DAY6_EFFECTOR_VS_DAY30_MEMORY_CD8_TCELL_LCMV_ARMSTRONG_UP	2.60922	0	0.00209587
GSE12963_UNINF_VS_ENV_AND_NEF_DEFICIENT_HIV1_INF_CD4_TCELL_UP	2.60873	0	0.00208093
GO_CATION_TRANSMEMBRANE_TRANSPORTER_ACTIVITY	2.60585	0	0.0168313
GSE411_UNSTIM_VS_400MIN_IL6_STIM_SOCS3_KO_MACROPHAGE_UP	2.60344	0	0.00214884
GSE14769_UNSTIM_VS_80MIN_LPS_BMDM_UP	2.60195	0	0.00215355
GCM_PTPRD	2.59866	0	0.0135208
GSE14908_ATOPIC_VS_NONATOPIC_PATIENT_RESTING_CD4_TCELL_UP	2.59805	0	0.00218866
GSE25123_ROSIGLITAZONE_VS_IL4_AND_ROSIGLITAZONE_STIM_PPARG_KO_MACROPHAGE_DAY10_DN	2.59649	0	0.00217369
GSE37532_WT_VS_PPARG_KO_LN_TCONV_UP	2.57946	0	0.00240232
GSE12963_ENV_NEF_VS_ENV_NEF_AND_VPR_DEFICIENT_HIV1_INF_CD4_TCELL_UP	2.57434	0	0.00244331
GSE23505_IL6_IL1_VS_IL6_IL1_TGFB_TREATED_CD4_TCELL_UP	2.57013	0	0.00248273
GSE19888_CTRL_VS_A3R_INHIBITOR_TREATED_MAST_CELL_DN	2.56114	0	0.00262521
ATGTACA_MIR493	2.56011	0	0.0296152
GSE15624_3H_VS_6H_HALOFUGINONE_TREATED_CD4_TCELL_UP	2.55972	0	0.00260611
GSE18791_CTRL_VS_NEWCASTLE_VIRUS_DC_16H_DN	2.55939	0	0.00260568
GSE5589_LPS_AND_IL10_VS_LPS_AND_IL6_STIM_MACROPHAGE_45MIN_UP	2.55706	0	0.00263242
GO_CIS_GOLGI_NETWORK	2.5451	0	0.0226139
GSE4142_GC_BCELL_VS_MEMORY_BCELL_UP	2.54383	0	0.00279564
GSE21063_WT_VS_NFATC1_KO_8H_ANTI_IGM_STIM_BCELL_DN	2.54298	0	0.00279326
PICCALUGA_ANGIOIMMUNOBLASTIC_LYMPHOMA_DN	2.5366	0	0.00753356
GSE5679_CTRL_VS_RARA_AGONIST_AM580_TREATED_DC_DN	2.53363	0	0.00301256
GSE3982_MEMORY_CD4_TCELL_VS_TH2_UP	2.53105	0	0.00304319
GSE21670_UNTREATED_VS_IL6_TREATED_CD4_TCELL_DN	2.51631	0	0.00335042
RODRIGUES_THYROID_CARCINOMA_POORLY_DIFFERENTIATED_DN	2.51463	0	0.00806139
GSE14308_INDUCED_VS_NATURAL_TREG_DN	2.51366	0	0.0033515
GSE411_100MIN_VS_400MIN_IL6_STIM_SOCS3_KO_MACROPHAGE_DN	2.5135	0	0.00332679
GSE14308_TH1_VS_TH17_DN	2.51237	0	0.00331935
GSE22229_UNTREATED_VS_IMMUNOSUPP_THERAPY_RENAL_TRANSPLANT_PATIENT_PBMC_DN	2.5089	0	0.0033954
GSE24142_ADULT_VS_FETAL_DN3_THYMOCYTE_UP	2.5081	0	0.00338756
GSE14350_IL2RB_KO_VS_WT_TEFF_UP	2.50658	0	0.0033716
GSE38696_LIGHT_ZONE_VS_DARK_ZONE_BCELL_UP	2.50267	0	0.00346963
GSE24142_DN2_VS_DN3_THYMOCYTE_FETAL_DN	2.50147	0.00200803	0.00345336
GSE32986_UNSTIM_VS_GMCSF_AND_CURDLAN_HIGHDOSE_STIM_DC_DN	2.49433	0	0.00356503
GSE28737_WT_VS_BCL6_HET_MARGINAL_ZONE_BCELL_UP	2.48315	0	0.00395074
GSE411_WT_VS_SOCS3_KO_MACROPHAGE_DN	2.48157	0	0.00394627
GSE33162_UNTREATED_VS_4H_LPS_STIM_HDAC3_HET_MACROPHAGE_UP	2.47813	0	0.00396488
GSE20484_MCSG_VS_CXCL4_MONOCYTE_DERIVED_MACROPHAGE_DN	2.47775	0	0.00392948
GSE14308_TH2_VS_NAIVE_CD4_TCELL_DN	2.4737	0.00199203	0.00403231
GSE9988_ANTI_TREM1_VS_LPS_MONOCYTE_UP	2.47341	0	0.00399694
GSE40273_GATA1_KO_VS_WT_TREG_DN	2.47311	0	0.00396975
GSE19941_UNSTIM_VS_LPS_STIM_IL10_KO_MACROPHAGE_UP	2.47239	0	0.00396492
GSE13738_RESTING_VS_TCR_ACTIVATED_CD4_TCELL_UP	2.46943	0	0.00398982
GSE14769_UNSTIM_VS_120MIN_LPS_BMDM_DN	2.46884	0	0.00398549
GSE39556_CD8A_DC_VS_NK_CELL_MOUSE_3H_POST_POLYIC_INJ_DN	2.46622	0	0.00401699
GSE2770_UNTREATED_VS_TGFB_AND_IL12_TREATED_ACT_CD4_TCELL_6H_UP	2.461	0	0.00415476
GSE3920_UNTREATED_VS_IFNG_TREATED_FIBROBLAST_DN	2.44387	0	0.00451086
GSE32901_TH17_EMRICHED_VS_TH17_NEG_CD4_TCELL_DN	2.44336	0	0.00449519
GSE26488_CTRL_VS_PEPTIDE_INJECTION_OT2_THYMOCYTE_UP	2.44308	0	0.00447263
GSE8921_UNSTIM_VS_TLR1_2_STIM_MONOCYTE_24H_UP	2.44188	0.0019084	0.00447143
GSE2770_TGFB_AND_IL4_VS_IL4_TREATED_ACT_CD4_TCELL_2H_UP	2.44103	0.00200401	0.00444265
GSE10147_IL3_VS_IL3_AND_HIVP17_STIM_PDC_UP	2.43882	0	0.00448909
GSE14699_NAIVE_VS_ACT_CD8_TCELL_DN	2.43133	0	0.0047436
CHO_NR4A1_TARGETS	2.42929	0	0.0152413
OISHI_CHOLANGIOMA_STEM_CELL_LIKE_UP	2.42928	0.00209205	0.0142887
MORF_NOS2A	2.42664	0	0.0251603
MORF_ERCC4	2.42	0	0.0179788
MIKKELSEN_MEF_ICP_WITH_H3K27ME3	2.41981	0	0.0141693
GCM_MYST2	2.41844	0	0.0137812
GSE21033_1H_VS_24H_POLYIC_STIM_DC_UP	2.40954	0	0.0056063
GSE7852_TREG_VS_TCONV_THYMUS_DN	2.40895	0.0018797	0.00558307
GSE40068_CXCR5POS_BCL6POS_TFH_VS_CXCR5NEG_BCL6NEG_CD4_TCELL_UP	2.40431	0	0.00575919
MORF_PSMF1	2.404	0	0.0122071
GSE19941_LPS_VS_LPS_AND_IL10_STIM_IL10_KO_NFKBP50_KO_MACROPHAGE_UP	2.40304	0	0.00578761
GSE22886_UNSTIM_VS_IL15_STIM_NKCELL_UP	2.40027	0	0.00586079
GSE40274_HELIOS_VS_FOXP3_AND_HELIOS_TRANSDUCED_ACTIVATED_CD4_TCELL_UP	2.39905	0	0.00587478
GSE14308_TH2_VS_INDUCED_TREG_UP	2.39528	0.00208333	0.00599841
GSE11924_TFH_VS_TH2_CD4_TCELL_UP	2.39186	0	0.00616413
GSE21546_WT_VS_SAP1A_KO_AND_ELK1_KO_DP_THYMOCYTES_DN	2.39095	0	0.00615053
GSE14908_RESTING_VS_HDM_STIM_CD4_TCELL_ATOPIC_PATIENT_DN	2.3893	0	0.0061623
KAECH_DAY8_EFF_VS_DAY15_EFF_CD8_TCELL_DN	2.38728	0	0.00615486
GSE7764_IL15_TREATED_VS_CTRL_NK_CELL_24H_DN	2.38721	0	0.00611058
GSE31082_DN_VS_CD4_SP_THYMOCYTE_DN	2.38578	0	0.00613445
GSE41867_DAY15_EFFECTOR_VS_DAY30_MEMORY_CD8_TCELL_LCMV_ARMSTRONG_UP	2.38565	0.002	0.00610322
GSE24671_CTRL_VS_BAKIMULC_INFECTED_MOUSE_SPLENOCYTES_UP	2.38499	0	0.0060906
GSE21379_TFH_VS_NON_TFH_SAP_KO_CD4_TCELL_DN	2.38467	0	0.006048
GSE7460_FOXP3_MUT_VS_WT_ACT_WITH_TGFB_TCONV_DN	2.38346	0	0.00606574
GAUSSMANN_MLL_AF4_FUSION_TARGETS_F_DN	2.38306	0	0.0178228
GSE43863_TH1_VS_TFH_EFFECTOR_CD4_TCELL_DN	2.38254	0.00197628	0.00609494
GSE2770_TGFB_AND_IL4_VS_IL12_TREATED_ACT_CD4_TCELL_2H_DN	2.37829	0.00199601	0.00622961
GSE11924_TFH_VS_TH17_CD4_TCELL_UP	2.37539	0.00204499	0.00632759
GSE10240_CTRL_VS_IL22_STIM_PRIMARY_BRONCHIAL_EPITHELIAL_CELLS_UP	2.37124	0	0.00648819
GO_ZINC_ION_BINDING	2.36562	0	0.049676
GSE40666_UNTREATED_VS_IFNA_STIM_STAT4_KO_EFFECTOR_CD8_TCELL_90MIN_DN	2.36487	0	0.0067093
GSE19888_ADENOSINE_A3R_ACT_VS_TCELL_MEMBRANES_ACT_AND_A3R_INH_PRETREAT_IN_MAST_CELL_DN	2.36441	0.0020202	0.00668192
GSE40274_LEF1_VS_FOXP3_AND_LEF1_TRANSDUCED_ACTIVATED_CD4_TCELL_DN	2.36428	0	0.00664343
GOLDRATH_EFF_VS_MEMORY_CD8_TCELL_DN	2.35586	0	0.00706763
GSE22886_UNSTIM_VS_IL2_STIM_NKCELL_UP	2.35544	0	0.00704382
GO_SNARE_COMPLEX	2.35488	0	0.0494631
GO_MACROAUTOPHAGY	2.35172	0	0.0468619
ALK_DN.V1_UP	2.34965	0	0.0348017
GSE16450_CTRL_VS_IFNA_6H_STIM_IMMATURE_NEURON_CELL_LINE_DN	2.34694	0.00213675	0.00739351
GSE6269_HEALTHY_VS_E_COLI_INF_PBMC_UP	2.34568	0	0.00737895
CHARAFE_BREAST_CANCER_LUMINAL_VS_MESENCHYMAL_UP	2.34129	0	0.0228748
GSE26495_NAIVE_VS_PD1HIGH_CD8_TCELL_UP	2.34092	0	0.0075029
GO_AMINO_ACID_TRANSPORT	2.33958	0	0.0473654
GSE17974_CTRL_VS_ACT_IL4_AND_ANTI_IL12_24H_CD4_TCELL_UP	2.33611	0	0.00777142
BRUINS_UVC_RESPONSE_VIA_TP53_GROUP_D	2.33588	0	0.0228057
GO_PROCESS_UTILIZING_AUTOPHAGIC_MECHANISM	2.32937	0.00210084	0.0470845
GO_GOLGI_APPARATUS_PART	2.32608	0.00193424	0.0452392
GSE7348_UNSTIM_VS_TOLERIZED_AND_LPS_STIM_MACROPHAGE_UP	2.32457	0	0.008304
GSE26351_UNSTIM_VS_WNT_PATHWAY_STIM_HEMATOPOIETIC_PROGENITORS_UP	2.32246	0	0.00837637
CHARAFE_BREAST_CANCER_LUMINAL_VS_BASAL_UP	2.32056	0	0.0243584
GSE19825_NAIVE_VS_IL2RAHIGH_DAY3_EFF_CD8_TCELL_UP	2.32055	0.00200803	0.0084474
GSE19888_ADENOSINE_A3R_INH_PRETREAT_AND_ACT_BY_A3R_VS_A3R_INH_AND_TCELL_MEMBRANES_ACT_MAST_CELL_UP	2.31693	0.0019084	0.00863993
MOLENAAR_TARGETS_OF_CCND1_AND_CDK4_UP	2.31474	0	0.0239044
GSE25088_WT_VS_STAT6_KO_MACROPHAGE_IL4_STIM_UP	2.31289	0	0.00873509
GSE11961_GERMINAL_CENTER_BCELL_DAY7_VS_PLASMA_CELL_DAY7_DN	2.31244	0	0.0086974
KEGG_SNARE_INTERACTIONS_IN_VESICULAR_TRANSPORT	2.30922	0.00198413	0.0240082
GSE17301_ACD3_ACD28_VS_ACD3_ACD28_AND_IFNA2_STIM_CD8_TCELL_DN	2.30766	0	0.00897967
GSE5503_PLN_DC_VS_SPLEEN_DC_ACTIVATED_ALLOGENIC_TCELL_DN	2.30727	0	0.00894612
GSE25123_WT_VS_PPARG_KO_MACROPHAGE_IL4_STIM_UP	2.30674	0	0.00891823
GSE14415_ACT_VS_CTRL_NATURAL_TREG_DN	2.30615	0.00622407	0.00888548
GO_REGULATION_OF_MACROAUTOPHAGY	2.30585	0	0.0482672
GSE6674_PL2_3_VS_ANTI_IGM_AND_CPG_STIM_BCELL_DN	2.30434	0.0019685	0.00894065
GCM_CALM1	2.30108	0	0.0232254
GSE36476_CTRL_VS_TSST_ACT_40H_MEMORY_CD4_TCELL_YOUNG_UP	2.29755	0	0.00923893
GO_LATE_ENDOSOME	2.2938	0.00201207	0.0492824
GSE16385_MONOCYTE_VS_12H_ROSIGLITAZONE_TREATED_MACROPHAGE_DN	2.29357	0	0.00941159
GO_ENDOPLASMIC_RETICULUM_ORGANIZATION	2.29292	0	0.0470198
GSE7831_CPG_VS_INFLUENZA_STIM_PDC_4H_UP	2.29162	0	0.0094774
GCM_NF2	2.29117	0	0.0221005
GSE36476_YOUNG_VS_OLD_DONOR_MEMORY_CD4_TCELL_72H_TSST_ACT_DN	2.29036	0.00193424	0.00951673
GSE33162_UNTREATED_VS_4H_LPS_STIM_HDAC3_HET_MACROPHAGE_DN	2.28856	0	0.00957059
KAECH_DAY8_EFF_VS_MEMORY_CD8_TCELL_DN	2.28837	0.00199203	0.00954021
GSE28408_LY6G_POS_VS_NEG_DC_UP	2.28262	0.00417537	0.00993669
GSE14769_UNSTIM_VS_120MIN_LPS_BMDM_UP	2.28097	0	0.00998288
GSE6092_IFNG_VS_IFNG_AND_B_BURGDORFERI_INF_ENDOTHELIAL_CELL_UP	2.28073	0	0.00994598
GSE18791_CTRL_VS_NEWCASTLE_VIRUS_DC_14H_DN	2.28031	0	0.00991442
GSE2770_IL12_VS_IL4_TREATED_ACT_CD4_TCELL_48H_DN	2.28011	0.00198413	0.00987353
MARTENS_TRETINOIN_RESPONSE_UP	2.27958	0.00201613	0.0278415
GO_VACUOLE_ORGANIZATION	2.27682	0	0.0497545
GO_NEUROMUSCULAR_PROCESS_CONTROLLING_BALANCE	2.27465	0.002	0.0482203
LASTOWSKA_NEUROBLASTOMA_COPY_NUMBER_DN	2.27403	0	0.0278973
GSE28237_FOLLICULAR_VS_EARLY_GC_BCELL_UP	2.27288	0	0.0103581
ODONNELL_TFRC_TARGETS_UP	2.27251	0.00208333	0.0271003
GSE15324_NAIVE_VS_ACTIVATED_CD8_TCELL_UP	2.27044	0.00194175	0.0104624
GSE33292_WT_VS_TCF1_KO_DN3_THYMOCYTE_UP	2.26697	0	0.0106311
GSE10239_MEMORY_VS_KLRG1HIGH_EFF_CD8_TCELL_UP	2.26634	0.00636943	0.0106152
GSE41867_NAIVE_VS_DAY15_LCMV_EFFECTOR_CD8_TCELL_DN	2.26588	0.00193798	0.0106136
GSE2770_UNTREATED_VS_IL4_TREATED_ACT_CD4_TCELL_48H_UP	2.26512	0.00198807	0.0105933
GSE3920_UNTREATED_VS_IFNG_TREATED_ENDOTHELIAL_CELL_UP	2.26288	0.00206612	0.0107028
GSE15271_CXCR4_POS_VS_NEG_GC_BCELL_DN	2.26187	0	0.0107053
GSE22229_RENAL_TRANSPLANT_VS_HEALTHY_PBMC_DN	2.25903	0	0.0109176
GSE37563_WT_VS_CTLA4_KO_CD4_TCELL_D4_POST_IMMUNIZATION_UP	2.25758	0.004	0.0109463
GSE41867_NAIVE_VS_DAY8_LCMV_ARMSTRONG_EFFECTOR_CD8_TCELL_DN	2.2572	0	0.0109157
GSE34006_A2AR_KO_VS_A2AR_AGONIST_TREATED_TREG_DN	2.24654	0.00199203	0.0116602
GSE15330_LYMPHOID_MULTIPOTENT_VS_MEGAKARYOCYTE_ERYTHROID_PROGENITOR_IKAROS_KO_UP	2.24417	0.0018797	0.0117967
GSE411_UNSTIM_VS_400MIN_IL6_STIM_MACROPHAGE_UP	2.24357	0	0.0117712
GSE12963_UNINF_VS_ENV_AND_NEF_AND_VPR_DEFICIENT_HIV1_INF_CD4_TCELL_UP	2.24316	0	0.0117284
GSE40685_NAIVE_CD4_TCELL_VS_TREG_DN	2.24175	0	0.0117512
KAECH_NAIVE_VS_DAY8_EFF_CD8_TCELL_UP	2.23869	0	0.0120367
GCM_CRKL	2.23655	0.00579151	0.0286323
BERENJENO_TRANSFORMED_BY_RHOA_DN	2.23618	0.00189753	0.0334581
BHAT_ESR1_TARGETS_NOT_VIA_AKT1_DN	2.22877	0	0.0341262
GSE7568_IL4_VS_IL4_AND_TGFB_TREATED_MACROPHAGE_24H_UP	2.22847	0.00391389	0.0129076
GSE7460_WT_VS_FOXP3_HET_ACT_TCONV_UP	2.22488	0.00212766	0.0132372
GSE36009_UNSTIM_VS_LPS_STIM_DC_DN	2.22457	0	0.0131879
MTOR_UP.V1_DN	2.22259	0	0.0388379
GSE7568_IL4_TGFB_DEXAMETHASONE_VS_IL4_TGFB_TREATED_MACROPHAGE_DN	2.22168	0.0040404	0.0133445
GCM_GSTA4	2.21994	0	0.0276087
GSE10500_ARTHRITIC_SYNOVIAL_FLUID_VS_HEALTHY_MACROPHAGE_DN	2.21858	0	0.0135816
GSE14415_NATURAL_TREG_VS_FOXP3_KO_NATURAL_TREG_DN	2.21675	0	0.0136848
GSE16385_MONOCYTE_VS_12H_IL4_TREATED_MACROPHAGE_DN	2.21507	0.00428265	0.013807
GSE14908_RESTING_VS_HDM_STIM_CD4_TCELL_NONATOPIC_PATIENT_DN	2.21405	0.00191205	0.0138363
GSE22935_UNSTIM_VS_24H_MBOVIS_BCG_STIM_MYD88_KO_MACROPHAGE_DN	2.21349	0	0.0138274
GSE22886_NAIVE_CD4_TCELL_VS_48H_ACT_TH1_UP	2.20807	0	0.014278
GSE17186_BLOOD_VS_CORD_BLOOD_CD21HIGH_TRANSITIONAL_BCELL_DN	2.20339	0.00402414	0.0146284
GSE14415_INDUCED_TREG_VS_FOXP3_KO_INDUCED_TREG_IL2_CULTURE_DN	2.20327	0	0.0145623
GSE15930_NAIVE_VS_24H_IN_VITRO_STIM_IL12_CD8_TCELL_UP	2.20304	0	0.0145213
GSE27859_DC_VS_CD11C_INT_F480_INT_DC_UP	2.20151	0	0.0145839
MORF_BNIP1	2.19955	0	0.0291869
GSE37532_VISCERAL_ADIPOSE_TISSUE_VS_LN_DERIVED_PPARG_KO_TREG_CD4_TCELL_DN	2.19812	0	0.0147681
GSE18893_CTRL_VS_TNF_TREATED_TREG_24H_DN	2.19796	0.00196078	0.0147187
GSE37605_C57BL6_VS_NOD_FOXP3_IRES_GFP_TCONV_UP	2.19527	0.00603622	0.0149002
GSE21063_WT_VS_NFATC1_KO_16H_ANTI_IGM_STIM_BCELL_UP	2.19156	0	0.0152039
GSE22886_NAIVE_CD4_TCELL_VS_12H_ACT_TH2_UP	2.19089	0	0.0151811
REACTOME_CIRCADIAN_CLOCK	2.19008	0.00617284	0.0438827
GSE2706_UNSTIM_VS_2H_R848_DC_UP	2.18679	0.00199203	0.0154805
GSE7460_WT_VS_FOXP3_HET_ACT_WITH_TGFB_TCONV_UP	2.18494	0	0.015587
GSE22432_MULTIPOTENT_PROGENITOR_VS_PDC_UP	2.18134	0.00200401	0.0159178
KRAS.PROSTATE_UP.V1_UP	2.17831	0	0.0351244
GSE16450_IMMATURE_VS_MATURE_NEURON_CELL_LINE_6H_IFNA_STIM_UP	2.17366	0	0.0166386
TIEN_INTESTINE_PROBIOTICS_24HR_DN	2.17176	0.00195695	0.0481009
GSE19888_ADENOSINE_A3R_INH_VS_TCELL_MEMBRANES_ACT_MAST_CELL_UP	2.1666	0	0.0173238
GSE19941_IL10_KO_VS_IL10_KO_AND_NFKBP50_KO_UNSTIM_MACROPHAGE_DN	2.16482	0.00601202	0.0174047
GSE21379_TFH_VS_NON_TFH_CD4_TCELL_DN	2.16417	0.00209205	0.0174192
GSE7831_UNSTIM_VS_INFLUENZA_STIM_PDC_1H_DN	2.16321	0.00389105	0.0174686
GSE5589_IL6_KO_VS_IL10_KO_LPS_STIM_MACROPHAGE_45MIN_DN	2.15813	0.00204082	0.0179957
GSE39152_SPLEEN_CD103_NEG_VS_BRAIN_CD103_POS_MEMORY_CD8_TCELL_DN	2.15512	0	0.0181949
GSE19941_IL10_KO_VS_IL10_KO_AND_NFKBP50_KO_LPS_AND_IL10_STIM_MACROPHAGE_UP	2.15497	0.00194553	0.0181259
GSE22886_NAIVE_CD4_TCELL_VS_12H_ACT_TH1_UP	2.15159	0.00207039	0.0184437
GCM_HBP1	2.15016	0.00200401	0.0365584
GSE26928_NAIVE_VS_CENT_MEMORY_CD4_TCELL_UP	2.14632	0	0.0189511
GSE41867_DAY6_EFFECTOR_VS_DAY30_MEMORY_CD8_TCELL_LCMV_ARMSTRONG_DN	2.14436	0.00392157	0.0191468
GSE21670_UNTREATED_VS_IL6_TREATED_STAT3_KO_CD4_TCELL_UP	2.14344	0.0040568	0.0191461
GSE18893_CTRL_VS_TNF_TREATED_TREG_2H_DN	2.14102	0	0.0193202
GSE17974_0H_VS_6H_IN_VITRO_ACT_CD4_TCELL_UP	2.13747	0.00197628	0.0196519
GSE411_UNSTIM_VS_100MIN_IL6_STIM_MACROPHAGE_DN	2.13732	0.00206186	0.0195786
GSE5589_LPS_VS_LPS_AND_IL10_STIM_IL10_KO_MACROPHAGE_45MIN_UP	2.13587	0.00400802	0.0197294
GSE9650_EFFECTOR_VS_MEMORY_CD8_TCELL_DN	2.1335	0.00378788	0.0199937
GSE32986_UNSTIM_VS_GMCSF_STIM_DC_UP	2.13305	0.002	0.0200328
GSE36009_WT_VS_NLRP10_KO_DC_DN	2.12959	0.00211864	0.0204125
GSE11961_UNSTIM_VS_ANTI_IGM_AND_CD40_STIM_6H_FOLLICULAR_BCELL_DN	2.12908	0.00383142	0.0203701
GSE2706_UNSTIM_VS_8H_R848_DC_UP	2.12862	0.00420168	0.0203386
GSE24574_BCL6_HIGH_TFH_VS_TFH_CD4_TCELL_DN	2.12801	0	0.0203181
ESC_J1_UP_EARLY.V1_UP	2.12273	0.003861	0.0368593
GCM_RAN	2.11691	0.002	0.0421356
GSE11961_MEMORY_BCELL_DAY7_VS_PLASMA_CELL_DAY7_UP	2.11309	0.00576923	0.0224434
GSE10325_BCELL_VS_LUPUS_BCELL_UP	2.11261	0	0.0224252
GSE18791_CTRL_VS_NEWCASTLE_VIRUS_DC_18H_DN	2.1106	0.00770713	0.0226165
MORF_IL13	2.10972	0	0.0401185
GSE5542_UNTREATED_VS_IFNA_TREATED_EPITHELIAL_CELLS_6H_DN	2.10604	0.0040568	0.0230914
GSE411_WT_VS_SOCS3_KO_MACROPHAGE_IL6_STIM_400MIN_DN	2.10426	0.00380952	0.0232315
GCM_MAP4K4	2.10408	0	0.0386821
GSE18791_CTRL_VS_NEWCASTLE_VIRUS_DC_4H_DN	2.103	0.00787402	0.0233329
GSE8921_UNSTIM_0H_VS_TLR1_2_STIM_MONOCYTE_24H_DN	2.10185	0.00194932	0.0233988
GSE36392_TYPE_2_MYELOID_VS_EOSINOPHIL_IL25_TREATED_LUNG_DN	2.10153	0.00204499	0.0233531
GSE17721_POLYIC_VS_GARDIQUIMOD_24H_BMDC_UP	2.10099	0.00403226	0.0233631
GSE26351_UNSTIM_VS_WNT_PATHWAY_STIM_HEMATOPOIETIC_PROGENITORS_DN	2.09759	0.00203252	0.0237068
MORF_FLT1	2.09722	0.004	0.03728
GSE3982_NEUTROPHIL_VS_TH1_UP	2.09615	0.00208768	0.0238452
GSE3994_WT_VS_PAC1_KO_ACTIVATED_MAST_CELL_DN	2.09605	0	0.0237677
GSE15930_NAIVE_VS_48H_IN_VITRO_STIM_IFNAB_CD8_TCELL_UP	2.09509	0.00202429	0.0238402
MORF_FOSL1	2.09383	0.0103306	0.0357615
GSE32986_GMCSF_VS_GMCSF_AND_CURDLAN_HIGHDOSE_STIM_DC_UP	2.09367	0.00199601	0.0239769
GSE14769_UNSTIM_VS_60MIN_LPS_BMDM_UP	2.09205	0.00399202	0.0241087
GSE25123_CTRL_VS_ROSIGLITAZONE_STIM_PPARG_KO_MACROPHAGE_DN	2.0889	0.00551471	0.0244408
GSE20727_H2O2_VS_ROS_INHIBITOR_TREATED_DC_UP	2.08519	0	0.0249739
GSE17301_CTRL_VS_48H_IFNA2_STIM_CD8_TCELL_UP	2.08399	0.00407332	0.0250572
GSE34217_MIR17_92_OVEREXPRESS_VS_WT_ACT_CD8_TCELL_UP	2.08365	0.00592885	0.0250069
GSE19825_CD24LOW_VS_IL2RA_HIGH_DAY3_EFF_CD8_TCELL_UP	2.0786	0.00948767	0.0256541
GSE16450_CTRL_VS_IFNA_12H_STIM_MATURE_NEURON_CELL_LINE_UP	2.07827	0.00584795	0.025582
GSE7460_TREG_VS_TCONV_ACT_WITH_TGFB_DN	2.07755	0.00204499	0.0255798
GSE14308_TH2_VS_TH17_DN	2.074	0	0.0259983
MORF_ITGA2	2.07119	0.00395257	0.0388387
GSE27291_0H_VS_7D_STIM_GAMMADELTA_TCELL_UP	2.07046	0.00208333	0.0264459
GSE2770_IL12_AND_TGFB_ACT_VS_ACT_CD4_TCELL_6H_UP	2.0695	0.00208333	0.0264922
GSE23984_CTRL_VS_HYPOCALEMIC_VITAMIND_ANALOG_TCELL_DN	2.06942	0.00391389	0.0264056
GSE26351_WNT_VS_BMP_PATHWAY_STIM_HEMATOPOIETIC_PROGENITORS_DN	2.06728	0.00582524	0.0266638
GSE11057_NAIVE_VS_EFF_MEMORY_CD4_TCELL_UP	2.06583	0.00419287	0.0267786
GSE9037_CTRL_VS_LPS_4H_STIM_BMDM_DN	2.06279	0.00212314	0.0272285
GSE2770_TGFB_AND_IL4_VS_TGFB_AND_IL12_TREATED_ACT_CD4_TCELL_2H_UP	2.06115	0.00197628	0.027348
GSE40277_GATA1_AND_SATB1_TRANSDUCED_VS_CTRL_CD4_TCELL_DN	2.05713	0.00194932	0.0279888
GCM_RAB10	2.05704	0.00784314	0.0395769
GSE21063_CTRL_VS_ANTI_IGM_STIM_BCELL_NFATC1_KO_8H_UP	2.05678	0.00782779	0.0279649
GSE16385_ROSIGLITAZONE_IL4_VS_IFNG_TNF_STIM_MACROPHAGE_UP	2.05662	0.00824742	0.0278909
GSE13485_CTRL_VS_DAY21_YF17D_VACCINE_PBMC_UP	2.05587	0.00193424	0.0279398
GSE7348_LPS_VS_TOLERIZED_AND_LPS_STIM_MACROPHAGE_UP	2.05529	0.00437637	0.0279504
MORF_PRKACA	2.05322	0.0020284	0.0384944
PGF_UP.V1_DN	2.05058	0.00412371	0.0459245
GSE21670_TGFB_VS_IL6_TREATED_CD4_TCELL_UP	2.04733	0	0.0291916
GSE24671_CTRL_VS_SENDAI_VIRUS_INFECTED_MOUSE_SPLENOCYTES_DN	2.04719	0.00391389	0.0291017
GSE22432_UNTREATED_VS_TGFB1_TREATED_COMMON_DC_PROGENITOR_UP	2.04633	0.00189036	0.0291581
GSE9988_LOW_LPS_VS_ANTI_TREM1_AND_LPS_MONOCYTE_DN	2.04418	0.0019084	0.0293617
GSE21670_STAT3_KO_VS_WT_CD4_TCELL_TGFB_IL6_TREATED_DN	2.04347	0.00401606	0.0293767
GSE39820_CTRL_VS_IL1B_IL6_IL23A_CD4_TCELL_DN	2.04032	0.00210084	0.0298251
GSE4142_NAIVE_VS_MEMORY_BCELL_UP	2.03237	0.00410678	0.0312044
GSE32034_UNTREATED_VS_ROSIGLIZATONE_TREATED_LY6C_LOW_MONOCYTE_UP	2.03231	0.00578035	0.0311063
MORF_TFDP2	2.03105	0.00408163	0.0421054
VEGF_A_UP.V1_UP	2.03081	0.00806452	0.0427801
GSE37416_12H_VS_24H_F_TULARENSIS_LVS_NEUTROPHIL_DN	2.02823	0.00404858	0.0318498
GSE17974_0H_VS_24H_IN_VITRO_ACT_CD4_TCELL_UP	2.02781	0.0039604	0.031825
GSE13229_IMM_VS_INTMATURE_NKCELL_DN	2.02767	0	0.0317316
GSE15624_CTRL_VS_3H_HALOFUGINONE_TREATED_CD4_TCELL_UP	2.02523	0.00380952	0.0320932
GSE41867_LCMV_ARMSTRONG_VS_CLONE13_DAY15_EFFECTOR_CD8_TCELL_DN	2.02105	0.00612245	0.0328747
GSE45365_WT_VS_IFNAR_KO_CD11B_DC_MCMV_INFECTION_UP	2.01841	0	0.033283
GSE39022_LN_VS_SPLEEN_DC_DN	2.01818	0.00399202	0.0332125
GSE40274_FOXP3_VS_FOXP3_AND_PBX1_TRANSDUCED_ACTIVATED_CD4_TCELL_DN	2.01759	0.0019685	0.0331808
GSE15930_NAIVE_VS_48H_IN_VITRO_STIM_IL12_CD8_TCELL_UP	2.01682	0.0060241	0.0332376
GSE25088_ROSIGLITAZONE_VS_IL4_AND_ROSIGLITAZONE_STIM_MACROPHAGE_DAY10_UP	2.01441	0.0122699	0.0336084
GSE5589_LPS_VS_LPS_AND_IL10_STIM_IL6_KO_MACROPHAGE_45MIN_UP	2.01387	0.00769231	0.0335819
MORF_PAX7	2.01368	0.00787402	0.0446357
GSE6269_FLU_VS_STAPH_AUREUS_INF_PBMC_UP	2.01307	0.00205761	0.0336423
GSE15930_NAIVE_VS_24H_IN_VITRO_STIM_CD8_TCELL_UP	2.01153	0.00422833	0.0338014
GSE21379_TFH_VS_NON_TFH_CD4_TCELL_UP	2.00908	0.00594059	0.0342753
GSE25088_CTRL_VS_IL4_STIM_MACROPHAGE_DN	2.00831	0.00824742	0.0343188
MODULE_123	2.00799	0.00392157	0.0439099
GSE27786_NKCELL_VS_ERYTHROBLAST_UP	2.00714	0.00588235	0.0344396
GSE37533_PPARG1_FOXP3_VS_FOXP3_TRANSDUCED_CD4_TCELL_UP	2.00598	0.00197628	0.0345302
GSE3982_MEMORY_CD4_TCELL_VS_TH1_UP	2.00543	0	0.0345413
GSE14000_UNSTIM_VS_4H_LPS_DC_DN	2.00449	0	0.0346116
GSE13738_RESTING_VS_BYSTANDER_ACTIVATED_CD4_TCELL_UP	2.00407	0.00206186	0.0345655
GSE9988_ANTI_TREM1_VS_LOW_LPS_MONOCYTE_UP	2.00354	0.00196464	0.0345479
HALLMARK_PROTEIN_SECRETION	2.00022	0.00622407	0.0480557
GSE15324_ELF4_KO_VS_WT_NAIVE_CD8_TCELL_UP	1.99918	0.00613497	0.0353173
MORF_TNFRSF25	1.99861	0.00785855	0.044278
GSE46606_IRF4HIGH_VS_IRF4MID_CD40L_IL2_IL5_DAY1_STIMULATED_BCELL_UP	1.99799	0.00790514	0.0354379
GSE36392_TYPE_2_MYELOID_VS_MAC_IL25_TREATED_LUNG_DN	1.99741	0.00817996	0.0354567
GSE19772_CTRL_VS_HCMV_INF_MONOCYTES_DN	1.99649	0.0102041	0.0355616
GSE35543_IN_VIVO_NTREG_VS_IN_VITRO_ITREG_DN	1.9941	0.0117878	0.0360339
GSE15930_NAIVE_VS_24H_IN_VITRO_STIM_INFAB_CD8_TCELL_UP	1.99295	0.00193798	0.0361813
GSE13493_DP_VS_CD4INTCD8POS_THYMOCYTE_UP	1.99273	0.00609756	0.0361372
GSE22140_GERMFREE_VS_SPF_MOUSE_CD4_TCELL_UP	1.99235	0.00205761	0.0360955
MORF_ARL3	1.99229	0.00787402	0.0437833
GSE4748_CTRL_VS_CYANOBACTERIUM_LPSLIKE_STIM_DC_3H_UP	1.99196	0.00396825	0.0360569
GSE13547_WT_VS_ZFX_KO_BCELL_UP	1.9902	0.00414938	0.0364097
GSE6875_TCONV_VS_FOXP3_KO_TREG_DN	1.99014	0.00200401	0.0363078
GSE20198_IL12_VS_IFNA_TREATED_ACT_CD4_TCELL_UP	1.98862	0.015873	0.0364811
GSE21670_UNTREATED_VS_IL6_TREATED_CD4_TCELL_UP	1.98852	0.00584795	0.0363985
GCM_MLL	1.98432	0.00809717	0.0440935
GSE22033_UNTREATED_VS_ROSIGLITAZONE_TREATED_MEF_DN	1.98362	0.00403226	0.0373871
GSE46606_IRF4MID_VS_WT_CD40L_IL2_IL5_DAY1_STIMULATED_BCELL_UP	1.98292	0.00420168	0.0374046
GSE40655_FOXO1_KO_VS_WT_NTREG_UP	1.98219	0.00392927	0.0374353
GSE21063_3H_VS_16H_ANTI_IGM_STIM_BCELL_UP	1.98163	0.0039604	0.0374531
GSE29164_UNTREATED_VS_CD8_TCELL_AND_IL12_TREATED_MELANOMA_DAY3_UP	1.9795	0.00381679	0.0377747
GSE29618_PRE_VS_DAY7_FLU_VACCINE_MDC_DN	1.97897	0.00616016	0.0377776
MORF_ATRX	1.97786	0	0.0440556
GSE20198_UNTREATED_VS_IFNA_TREATED_ACT_CD4_TCELL_UP	1.97691	0.0143737	0.038109
GSE40274_CTRL_VS_FOXP3_TRANSDUCED_ACTIVATED_CD4_TCELL_DN	1.97311	0.00401606	0.0388857
GSE17721_POLYIC_VS_CPG_0.5H_BMDC_UP	1.96917	0.00579151	0.0396213
GSE42724_B1_BCELL_VS_PLASMABLAST_DN	1.9677	0.00582524	0.0398336
GSE21670_STAT3_KO_VS_WT_CD4_TCELL_IL6_TREATED_DN	1.96726	0.00373134	0.0398142
GSE4590_PRE_BCELL_VS_SMALL_PRE_BCELL_UP	1.96593	0.00423729	0.040027
GSE17721_POLYIC_VS_GARDIQUIMOD_2H_BMDC_UP	1.96439	0.00404858	0.0403116
ESC_V6.5_UP_LATE.V1_UP	1.96427	0.00806452	0.0479829
GSE40274_FOXP3_VS_FOXP3_AND_GATA1_TRANSDUCED_ACTIVATED_CD4_TCELL_DN	1.96317	0.00641026	0.0405044
GSE7459_UNTREATED_VS_IL6_TREATED_ACT_CD4_TCELL_UP	1.96274	0.01417	0.0404625
GSE15324_ELF4_KO_VS_WT_ACTIVATED_CD8_TCELL_UP	1.96134	0.0060241	0.0407129
GSE5589_IL6_KO_VS_IL10_KO_LPS_AND_IL6_STIM_MACROPHAGE_45MIN_DN	1.95786	0.00792079	0.0414373
GSE17974_0.5H_VS_72H_IL4_AND_ANTI_IL12_ACT_CD4_TCELL_UP	1.95734	0.00196464	0.0414577
GSE9946_MATURE_STIMULATORY_VS_LISTERIA_INF_MATURE_DC_UP	1.95715	0.00773694	0.041352
GSE36826_WT_VS_IL1R_KO_SKIN_UP	1.9555	0.012474	0.0415612
GSE22103_LPS_VS_GMCSF_AND_IFNG_STIM_NEUTROPHIL_DN	1.94389	0.00808081	0.0443716
GSE29617_CTRL_VS_TIV_FLU_VACCINE_PBMC_2008_UP	1.94308	0.00915751	0.0444615
GSE2770_IL12_AND_TGFB_VS_IL4_TREATED_ACT_CD4_TCELL_2H_DN	1.93872	0.0123711	0.0454998
GSE5589_WT_VS_IL6_KO_LPS_AND_IL10_STIM_MACROPHAGE_45MIN_DN	1.93808	0.0060241	0.0455199
GSE41867_NAIVE_VS_DAY15_LCMV_ARMSTRONG_EFFECTOR_CD8_TCELL_DN	1.93739	0.01002	0.0455927
GSE41176_WT_VS_TAK1_KO_ANTI_IGM_STIM_BCELL_1H_UP	1.92719	0.00811359	0.0482008
GSE12003_MIR223_KO_VS_WT_BM_PROGENITOR_8D_CULTURE_UP	1.92401	0.0114068	0.0489125
GSE9601_UNTREATED_VS_NFKB_INHIBITOR_TREATED_HCMV_INF_MONOCYTE_DN	1.92204	0.00986193	0.0492888
GSE14308_TH2_VS_NATURAL_TREG_DN	1.92155	0.00816326	0.0493099
GSE12484_HEALTHY_VS_PERIDONTITIS_NEUTROPHILS_UP	1.91875	0.0182927	0.0499947
MODULE_122	-1.65981	0.0331263	0.0492234
GNF2_CD1D	-1.66802	0.0316206	0.0473587
MODULE_312	-1.67068	0.0262626	0.0468357
GCM_MAPK10	-1.67248	0.0357143	0.0465865
GNF2_S100A4	-1.67453	0.0392157	0.0462308
MODULE_42	-1.67881	0.0247423	0.045411
MORF_CDC16	-1.68096	0.0205339	0.0450789
HALLMARK_HEDGEHOG_SIGNALING	-1.69017	0.0291262	0.0436454
MODULE_299	-1.69283	0.027833	0.0428083
MODULE_245	-1.69621	0.0377359	0.0422097
GNF2_DNM1	-1.70337	0.0210526	0.0409245
MODULE_149	-1.70637	0.0204918	0.0404319
HALLMARK_SPERMATOGENESIS	-1.70799	0.0323194	0.0406714
GNF2_CASP1	-1.70982	0.0253165	0.0398671
GNF2_RPA1	-1.72996	0.0204082	0.0359163
MODULE_254	-1.73058	0.0205761	0.0359137
MODULE_168	-1.73101	0.0246914	0.0359407
MODULE_387	-1.73361	0.0282828	0.0355144
GNF2_TYK2	-1.73568	0.0326923	0.0352757
MODULE_421	-1.74213	0.0194932	0.0340606
MORF_PPP6C	-1.74509	0.0240964	0.033637
LEE_AGING_CEREBELLUM_DN	-1.74606	0.024	0.0479823
HESS_TARGETS_OF_HOXA9_AND_MEIS1_DN	-1.74626	0.0255403	0.047967
JISON_SICKLE_CELL_DISEASE_UP	-1.74646	0.026	0.0479617
MULLIGHAN_NPM1_MUTATED_SIGNATURE_1_DN	-1.74748	0.0221328	0.0477498
KIM_WT1_TARGETS_8HR_UP	-1.74946	0.0157791	0.0473296
IWANAGA_CARCINOGENESIS_BY_KRAS_PTEN_UP	-1.75165	0.0211132	0.0468528
CHAUHAN_RESPONSE_TO_METHOXYESTRADIOL_DN	-1.75186	0.0114504	0.0468364
FONTAINE_FOLLICULAR_THYROID_ADENOMA_DN	-1.75205	0.0176125	0.0468355
SCHLINGEMANN_SKIN_CARCINOGENESIS_TPA_UP	-1.75518	0.0102881	0.0461361
GNF2_UBE2I	-1.75615	0.015534	0.0318555
REACTOME_SIGNALING_BY_NUCLEAR_RECEPTORS	-1.75623	0.0230769	0.0459078
HALLMARK_HYPOXIA	-1.75659	0.0217822	0.0327157
WESTON_VEGFA_TARGETS_6HR	-1.75661	0.0140281	0.0458633
REACTOME_FGFR2_ALTERNATIVE_SPLICING	-1.75718	0.026694	0.0457919
JI_METASTASIS_REPRESSED_BY_STK11	-1.76103	0.0196078	0.0449522
PLASARI_TGFB1_SIGNALING_VIA_NFIC_10HR_UP	-1.76204	0.0204918	0.0447571
LINDVALL_IMMORTALIZED_BY_TERT_UP	-1.76235	0.0129032	0.0447299
MODULE_303	-1.76256	0.0146138	0.0309582
OSADA_ASCL1_TARGETS_DN	-1.76521	0.0221328	0.0441357
DURAND_STROMA_NS_UP	-1.7654	0.0140845	0.0441439
NOTCH_DN.V1_DN	-1.76672	0.0142276	0.0495447
MULLIGHAN_NPM1_SIGNATURE_3_DN	-1.76825	0.0222672	0.0436533
HALLMARK_APICAL_JUNCTION	-1.76869	0.00795229	0.0316145
REACTOME_O_LINKED_GLYCOSYLATION	-1.76885	0.0190678	0.0435453
HALLMARK_ALLOGRAFT_REJECTION	-1.76904	0.0158103	0.03312
REACTOME_APOPTOTIC_CLEAVAGE_OF_CELLULAR_PROTEINS	-1.76945	0.0226337	0.0434463
BURTON_ADIPOGENESIS_5	-1.77061	0.0261438	0.0432496
DASU_IL6_SIGNALING_UP	-1.77112	0.0177165	0.0431617
REACTOME_REGULATION_OF_TP53_EXPRESSION_AND_DEGRADATION	-1.77186	0.015748	0.0430132
REACTOME_CELL_CELL_JUNCTION_ORGANIZATION	-1.77273	0.0135659	0.0428484
BENPORATH_OCT4_TARGETS	-1.77382	0.0136452	0.0426385
BOYAULT_LIVER_CANCER_SUBCLASS_G123_UP	-1.77389	0.0232558	0.042664
CHESLER_BRAIN_QTL_CIS	-1.77441	0.0208768	0.04261
REACTOME_NONSENSE_MEDIATED_DECAY_NMD	-1.77461	0.0143149	0.0426151
KIM_WT1_TARGETS_12HR_DN	-1.77576	0.0186722	0.0424201
KEGG_HEMATOPOIETIC_CELL_LINEAGE	-1.77811	0.0203252	0.0419311
REACTOME_FORMATION_OF_THE_CORNIFIED_ENVELOPE	-1.77901	0.027957	0.0417495
ESC_V6.5_UP_EARLY.V1_DN	-1.77915	0.0250482	0.0471155
REACTOME_PHOSPHORYLATION_OF_THE_APC_C	-1.77919	0.0187891	0.0417538
PID_AR_NONGENOMIC_PATHWAY	-1.77962	0.0174419	0.0417146
GOTZMANN_EPITHELIAL_TO_MESENCHYMAL_TRANSITION_UP	-1.78032	0.0265306	0.0415923
STEIN_ESRRA_TARGETS	-1.78121	0.0171756	0.0414377
REACTOME_REGULATION_OF_CHOLESTEROL_BIOSYNTHESIS_BY_SREBP_SREBF	-1.78124	0.0232068	0.041474
REACTOME_FORMATION_OF_THE_BETA_CATENIN:TCF_TRANSACTIVATING_COMPLEX	-1.78551	0.0191083	0.0406082
LEF1_UP.V1_DN	-1.78652	0.0120968	0.0460836
REACTOME_INTRACELLULAR_SIGNALING_BY_SECOND_MESSENGERS	-1.7866	0.02079	0.0403924
HALLMARK_MYC_TARGETS_V2	-1.78879	0.016	0.0316459
MIYAGAWA_TARGETS_OF_EWSR1_ETS_FUSIONS_UP	-1.78932	0.0271845	0.0398863
SRC_UP.V1_DN	-1.79046	0.0146138	0.0459975
MYC_UP.V1_DN	-1.79081	0.0164948	0.0469552
MARTORIATI_MDM4_TARGETS_NEUROEPITHELIUM_UP	-1.79128	0.0120968	0.0395252
KLEIN_PRIMARY_EFFUSION_LYMPHOMA_UP	-1.79174	0.0252918	0.0394692
REACTOME_KERATINIZATION	-1.79215	0.0159046	0.039398
CHNG_MULTIPLE_MYELOMA_HYPERPLOID_UP	-1.79331	0.0227273	0.039143
REACTOME_CELL_JUNCTION_ORGANIZATION	-1.79353	0.0260521	0.0391376
KEGG_ANTIGEN_PROCESSING_AND_PRESENTATION	-1.79372	0.0102041	0.0391379
MORF_EIF4E	-1.79423	0.0201207	0.0263437
KEGG_RNA_POLYMERASE	-1.79439	0.0122699	0.039034
GNF2_PPP6C	-1.79444	0.0152381	0.0264063
WAMUNYOKOLI_OVARIAN_CANCER_LMP_UP	-1.79478	0.015625	0.0389931
WILLERT_WNT_SIGNALING	-1.79479	0.0168856	0.0390303
MODULE_155	-1.795	0.0117417	0.0263989
TIEN_INTESTINE_PROBIOTICS_2HR_UP	-1.79553	0.0178571	0.0389261
MODULE_92	-1.79565	0.00845666	0.0263729
REACTOME_SUMOYLATION	-1.79812	0.0249042	0.0384568
GNF2_RTN1	-1.79836	0.0141988	0.0260401
HOSHIDA_LIVER_CANCER_LATE_RECURRENCE_DN	-1.79848	0.0157171	0.0384284
HAHTOLA_MYCOSIS_FUNGOIDES_SKIN_DN	-1.79863	0.0171429	0.0384373
SENESE_HDAC2_TARGETS_UP	-1.79898	0.0193548	0.0384013
REACTOME_CLASS_I_MHC_MEDIATED_ANTIGEN_PROCESSING_PRESENTATION	-1.80174	0.00970874	0.0379078
GSE2405_HEAT_KILLED_LYSATE_VS_LIVE_A_PHAGOCYTOPHILUM_STIM_NEUTROPHIL_24H_UP	-1.80191	0.0164271	0.0496001
GSE25123_CTRL_VS_IL4_STIM_MACROPHAGE_UP	-1.80222	0.0184049	0.0495904
SCHLOSSER_SERUM_RESPONSE_AUGMENTED_BY_MYC	-1.80229	0.008	0.0378492
GSE36888_UNTREATED_VS_IL2_TREATED_TCELL_17H_DN	-1.80235	0.0177165	0.0496002
MARTINEZ_TP53_TARGETS_DN	-1.80259	0.0240964	0.0378245
GSE13522_WT_VS_IFNAR_KO_SKIN_DN	-1.80412	0.00959693	0.0491744
MARZEC_IL2_SIGNALING_UP	-1.80415	0.0137795	0.0375763
PELLICCIOTTA_HDAC_IN_ANTIGEN_PRESENTATION_DN	-1.80415	0.0200803	0.037614
MEISSNER_NPC_HCP_WITH_H3K4ME2_AND_H3K27ME3	-1.80556	0.0114943	0.0373475
GSE22589_HEALTHY_VS_HIV_AND_SIV_INFECTED_DC_UP	-1.8057	0.00421053	0.0488022
MORF_PSMC2	-1.806	0.0123457	0.0249893
GSE46606_UNSTIM_VS_CD40L_IL2_IL5_DAY3_STIMULATED_BCELL_DN	-1.8064	0.00788955	0.0486909
WANG_METASTASIS_OF_BREAST_CANCER_ESR1_UP	-1.80696	0.0176471	0.0371209
GSE13522_CTRL_VS_T_CRUZI_Y_STRAIN_INF_SKIN_IFNG_KO_UP	-1.80743	0.0199601	0.0484916
RICKMAN_TUMOR_DIFFERENTIATED_WELL_VS_POORLY_DN	-1.81012	0.0145228	0.0365767
CROMER_METASTASIS_DN	-1.81027	0.0140562	0.0365881
PRC2_EED_UP.V1_DN	-1.81118	0.00816326	0.042708
GSE17721_CTRL_VS_POLYIC_24H_BMDC_UP	-1.81149	0.00821355	0.0475353
GSE3982_DC_VS_NEUTROPHIL_UP	-1.81247	0.0110375	0.0473353
REACTOME_PHASE_II_CONJUGATION_OF_COMPOUNDS	-1.81292	0.0161616	0.036085
GSE17721_CTRL_VS_PAM3CSK4_0.5H_BMDC_UP	-1.81307	0.010101	0.047215
GSE17812_WT_VS_THPOK_KO_MEMORY_CD8_TCELL_DN	-1.81364	0.0141988	0.0471037
GNF2_MBD4	-1.81366	0.0120482	0.0240867
MODULE_152	-1.81426	0.00970874	0.0240929
REACTOME_GOLGI_ASSOCIATED_VESICLE_BIOGENESIS	-1.81432	0.01222	0.0359025
GSE3982_MAC_VS_EFF_MEMORY_CD4_TCELL_UP	-1.81438	0.0119048	0.046988
GSE45365_WT_VS_IFNAR_KO_CD8A_DC_MCMV_INFECTION_UP	-1.81488	0.00970874	0.0469215
VALK_AML_CLUSTER_4	-1.81511	0.0209125	0.0357794
SCHRAETS_MLL_TARGETS_UP	-1.81656	0.0143149	0.0355568
PETRETTO_CARDIAC_HYPERTROPHY	-1.8166	0.00773694	0.0355763
JOHNSTONE_PARVB_TARGETS_2_DN	-1.81686	0.00992064	0.035567
GSE14769_20MIN_VS_360MIN_LPS_BMDM_UP	-1.81704	0.00773694	0.0464317
PASINI_SUZ12_TARGETS_DN	-1.8178	0.0145833	0.0354192
REACTOME_SIGNALING_BY_FGFR	-1.81795	0.0138889	0.0354235
GSE339_CD8POS_VS_CD4CD8DN_DC_IN_CULTURE_DN	-1.81836	0.0161943	0.0461774
GSE17721_0.5H_VS_24H_PAM3CSK4_BMDC_UP	-1.81909	0.0107066	0.0460617
GSE15750_WT_VS_TRAF6KO_DAY6_EFF_CD8_TCELL_DN	-1.81998	0.0175097	0.045885
GSE33425_CD161_INT_VS_NEG_CD8_TCELL_UP	-1.82015	0.0123711	0.0458947
REACTOME_REGULATION_OF_ACTIN_DYNAMICS_FOR_PHAGOCYTIC_CUP_FORMATION	-1.82021	0.0174757	0.0350381
REACTOME_FORMATION_OF_HIV_ELONGATION_COMPLEX_IN_THE_ABSENCE_OF_HIV_TAT	-1.82059	0.0177866	0.0350026
LEE_EARLY_T_LYMPHOCYTE_DN	-1.82069	0.0119522	0.0350184
GSE45365_NK_CELL_VS_BCELL_UP	-1.82076	0.00976562	0.045789
PEART_HDAC_PROLIFERATION_CLUSTER_DN	-1.8208	0.0204082	0.0350344
SATO_SILENCED_BY_DEACETYLATION_IN_PANCREATIC_CANCER	-1.82088	0.0116505	0.035046
GSE15324_NAIVE_VS_ACTIVATED_CD8_TCELL_DN	-1.82113	0.0136452	0.0457547
REACTOME_RNA_POLYMERASE_I_TRANSCRIPTION	-1.82125	0.00403226	0.0350178
MODULE_95	-1.82254	0.022	0.0231519
GNF2_CDH11	-1.82259	0.00210526	0.0232138
GSE17721_0.5H_VS_8H_CPG_BMDC_UP	-1.82359	0.00957854	0.0452148
GSE43955_TGFB_IL6_VS_TGFB_IL6_IL23_TH17_ACT_CD4_TCELL_52H_DN	-1.82404	0.0263158	0.0451544
MODULE_163	-1.82424	0.0122449	0.0230572
MORF_RAF1	-1.82497	0.0126354	0.0229769
VECCHI_GASTRIC_CANCER_ADVANCED_VS_EARLY_DN	-1.82523	0.0174081	0.0342346
WONG_ADULT_TISSUE_STEM_MODULE	-1.82569	0.0120482	0.0341677
GSE13762_CTRL_VS_125_VITAMIND_DAY12_DC_DN	-1.82572	0.0159681	0.0447989
REACTOME_SIGNAL_TRANSDUCTION_BY_L1	-1.82585	0.0247934	0.0341663
MODULE_121	-1.82691	0.0133333	0.0228712
ROSS_AML_OF_FAB_M7_TYPE	-1.82734	0.0227743	0.0338959
GSE360_HIGH_VS_LOW_DOSE_B_MALAYI_DC_DN	-1.82762	0.0114943	0.0443957
MIKKELSEN_ES_ICP_WITH_H3K4ME3_AND_H3K27ME3	-1.82788	0.00639659	0.0338425
BIOCARTA_CELLCYCLE_PATHWAY	-1.82882	0.00772201	0.0336905
GSE17721_LPS_VS_GARDIQUIMOD_0.5H_BMDC_UP	-1.82923	0.0176991	0.0440221
REACTOME_CLEC7A_DECTIN_1_SIGNALING	-1.8294	0.0119522	0.0336474
GSE3982_MAC_VS_NEUTROPHIL_LPS_STIM_UP	-1.82958	0.00809717	0.0439932
BROWN_MYELOID_CELL_DEVELOPMENT_UP	-1.82983	0.020284	0.0336118
GSE15767_MED_VS_SCS_MAC_LN_UP	-1.83122	0.010101	0.0436564
GSE30971_CTRL_VS_LPS_STIM_MACROPHAGE_WBP7_KO_2H_UP	-1.83125	0.0100402	0.0437024
GSE41867_DAY6_VS_DAY15_LCMV_ARMSTRONG_EFFECTOR_CD8_TCELL_UP	-1.83202	0.00829876	0.0435832
GO_GLOMERULUS_DEVELOPMENT	-1.83313	0.0171103	0.0497949
GSE18281_SUBCAPSULAR_VS_CENTRAL_CORTICAL_REGION_OF_THYMUS_UP	-1.83316	0.0122699	0.0433611
GSE11961_FOLLICULAR_BCELL_VS_GERMINAL_CENTER_BCELL_DAY7_DN	-1.83331	0.00627615	0.0433776
GSE15330_WT_VS_IKAROS_KO_HSC_DN	-1.83366	0.0218688	0.0433506
REACTOME_APC_C:CDC20_MEDIATED_DEGRADATION_OF_CYCLIN_B	-1.83367	0.0126582	0.0329787
GSE360_T_GONDII_VS_M_TUBERCULOSIS_DC_DN	-1.83392	0.00817996	0.0433265
STK33_DN	-1.83436	0.00626305	0.0387957
CHIARADONNA_NEOPLASTIC_TRANSFORMATION_KRAS_DN	-1.83568	0.0141414	0.0326567
GNF2_ICAM3	-1.83575	0.021097	0.0219004
GNF2_NS	-1.83582	0.0181087	0.0219696
GO_HEART_GROWTH	-1.83606	0.0147992	0.049093
GSE360_DC_VS_MAC_B_MALAYI_HIGH_DOSE_DN	-1.83625	0.0157171	0.042834
GO_NUCLEOSOME_BINDING	-1.83632	0.0160321	0.0490945
MODULE_94	-1.83684	0.00580271	0.0218934
GSE5503_PLN_DC_VS_SPLEEN_DC_ACTIVATED_ALLOGENIC_TCELL_UP	-1.83711	0.0142276	0.0426887
GSE31082_DP_VS_CD4_SP_THYMOCYTE_UP	-1.83779	0.0172084	0.0425648
WONG_MITOCHONDRIA_GENE_MODULE	-1.83787	0.0117878	0.0323078
GSE2770_UNTREATED_VS_IL12_TREATED_ACT_CD4_TCELL_2H_UP	-1.83811	0.0164609	0.042515
GO_IMMUNE_RESPONSE_REGULATING_CELL_SURFACE_RECEPTOR_SIGNALING_PATHWAY	-1.83816	0.0163599	0.0486596
GO_RESPIRATORY_ELECTRON_TRANSPORT_CHAIN	-1.83823	0.00770713	0.0487177
GO_PROTEIN_FOLDING_CHAPERONE	-1.83853	0.00764818	0.0487128
GO_REGULATION_OF_G_PROTEIN_COUPLED_RECEPTOR_SIGNALING_PATHWAY	-1.83866	0.00378788	0.0487405
GSE27786_LSK_VS_ERYTHROBLAST_DN	-1.83879	0.0179641	0.0424013
GSE43863_TFH_VS_LY6C_INT_CXCR5POS_EFFECTOR_CD4_TCELL_UP	-1.83941	0.0199601	0.0422942
WILCOX_RESPONSE_TO_PROGESTERONE_DN	-1.83972	0.0125	0.03202
CAIRO_LIVER_DEVELOPMENT_UP	-1.84036	0.0121212	0.0319533
LIANG_SILENCED_BY_METHYLATION_2	-1.8406	0.0078125	0.0319368
GO_ADAPTIVE_IMMUNE_RESPONSE_BASED_ON_SOMATIC_RECOMBINATION_OF_IMMUNE_RECEPTORS_BUILT_FROM_IMMUNOGLOBULIN_SUPERFAMILY_DOMAINS	-1.84065	0.00954198	0.0482454
GUO_TARGETS_OF_IRS1_AND_IRS2	-1.84074	0.0235294	0.0319529
MODULE_44	-1.84098	0.012685	0.0214739
BMI1_DN_MEL18_DN.V1_DN	-1.84102	0.0126582	0.0383364
PEREZ_TP63_TARGETS	-1.84109	0.0219124	0.0319319
RADMACHER_AML_PROGNOSIS	-1.84123	0.014	0.0319449
GSE5503_MLN_DC_VS_SPLEEN_DC_ACTIVATED_ALLOGENIC_TCELL_DN	-1.84134	0.0141129	0.0419297
GO_DNA_POLYMERASE_BINDING	-1.84156	0.0100604	0.0480938
GNF2_ITGB2	-1.84222	0.00852879	0.0214484
REACTOME_DNA_DOUBLE_STRAND_BREAK_RESPONSE	-1.84244	0.00816326	0.0317714
VANTVEER_BREAST_CANCER_POOR_PROGNOSIS	-1.84245	0.0168067	0.0318044
GO_NUCLEOBASE_CONTAINING_SMALL_MOLECULE_INTERCONVERSION	-1.84268	0.00831601	0.0478352
GO_CANONICAL_WNT_SIGNALING_PATHWAY	-1.84273	0.0144928	0.0479008
HAMAI_APOPTOSIS_VIA_TRAIL_DN	-1.84356	0.0059761	0.0316082
LIANG_HEMATOPOIESIS_STEM_CELL_NUMBER_SMALL_VS_HUGE_DN	-1.84385	0.0149893	0.0315915
GSE18281_CORTICAL_THYMOCYTE_VS_WHOLE_CORTEX_THYMUS_UP	-1.84432	0.01222	0.0413335
GSE20366_TREG_VS_NAIVE_CD4_TCELL_DN	-1.84484	0.0040404	0.0412477
GO_SOMATIC_DIVERSIFICATION_OF_IMMUNE_RECEPTORS	-1.84503	0.0164271	0.0473471
PID_BARD1_PATHWAY	-1.84503	0.0176471	0.0313805
GO_RRNA_BINDING	-1.84512	0.00604839	0.0474017
GNF2_HCK	-1.84514	0.00398406	0.021182
GO_PLATELET_AGGREGATION	-1.84526	0.0224033	0.0474195
GO_HISTONE_MRNA_METABOLIC_PROCESS	-1.84559	0.0173077	0.0474146
GO_PROTEIN_TRANSPORTER_ACTIVITY	-1.84619	0.0136986	0.0473163
GSE17721_ALL_VS_24H_PAM3CSK4_BMDC_UP	-1.84651	0.0170778	0.040929
GSE22886_DAY0_VS_DAY1_MONOCYTE_IN_CULTURE_UP	-1.84653	0.0121212	0.0409699
KUNINGER_IGF1_VS_PDGFB_TARGETS_UP	-1.84695	0.00788955	0.0310786
GSE3982_MAST_CELL_VS_BASOPHIL_UP	-1.84707	0.00828157	0.0409082
RAMASWAMY_METASTASIS_UP	-1.84739	0.008	0.0310458
CAMPS_COLON_CANCER_COPY_NUMBER_UP	-1.84786	0.00790514	0.030994
CHESLER_BRAIN_HIGHEST_EXPRESSION	-1.8486	0.00592885	0.0308967
GO_CELLULAR_RESPONSE_TO_TOXIC_SUBSTANCE	-1.84872	0.0158416	0.04674
GO_MACROPHAGE_MIGRATION	-1.84891	0.0141988	0.0467754
GO_NCRNA_EXPORT_FROM_NUCLEUS	-1.84928	0.00753296	0.0467483
BURTON_ADIPOGENESIS_9	-1.8495	0.0194175	0.0307792
REACTOME_RNA_POLYMERASE_II_TRANSCRIBES_SNRNA_GENES	-1.84965	0.0140562	0.0307802
VANLOO_SP3_TARGETS_DN	-1.85009	0.0106838	0.0307155
TAKEDA_TARGETS_OF_NUP98_HOXA9_FUSION_6HR_UP	-1.85027	0.00824742	0.0307039
GO_POSITIVE_REGULATION_OF_FIBROBLAST_PROLIFERATION	-1.85058	0.0104167	0.0464878
JECHLINGER_EPITHELIAL_TO_MESENCHYMAL_TRANSITION_UP	-1.85089	0.00790514	0.0306122
GO_EMBRYO_DEVELOPMENT_ENDING_IN_BIRTH_OR_EGG_HATCHING	-1.85107	0.00617284	0.0464086
REACTOME_SUMOYLATION_OF_RNA_BINDING_PROTEINS	-1.8513	0.00976562	0.0305769
GSE38304_MYC_NEG_VS_POS_GC_BCELL_DN	-1.8514	0.0101215	0.0399952
GSE360_LOW_DOSE_B_MALAYI_VS_M_TUBERCULOSIS_MAC_DN	-1.85175	0.0225873	0.0399704
JAZAERI_BREAST_CANCER_BRCA1_VS_BRCA2_UP	-1.85209	0.0131579	0.0304977
MODULE_86	-1.85212	0.0134875	0.0204423
GO_MORPHOGENESIS_OF_AN_EPITHELIUM	-1.85294	0.0122699	0.046016
REACTOME_CENTROSOME_MATURATION	-1.85295	0.0102459	0.0304233
GSE42021_TCONV_PLN_VS_CD24HI_TCONV_THYMUS_DN	-1.85297	0.00994036	0.0397715
MODULE_308	-1.85354	0.013834	0.0203817
RAY_TUMORIGENESIS_BY_ERBB2_CDC25A_UP	-1.85399	0.00400802	0.0302897
GSE21360_SECONDARY_VS_QUATERNARY_MEMORY_CD8_TCELL_DN	-1.85408	0.0134875	0.0395847
HOFMANN_MYELODYSPLASTIC_SYNDROM_LOW_RISK_DN	-1.85413	0.00806452	0.0303012
REACTOME_HOST_INTERACTIONS_WITH_INFLUENZA_FACTORS	-1.85417	0.0147368	0.0303287
GSE41176_UNSTIM_VS_ANTI_IGM_STIM_BCELL_3H_UP	-1.85468	0.0137525	0.0394977
GSE2770_TGFB_AND_IL4_VS_TGFB_AND_IL12_TREATED_ACT_CD4_TCELL_6H_UP	-1.85472	0.022449	0.0395385
GSE27786_LIN_NEG_VS_BCELL_UP	-1.85529	0.00970874	0.0394759
GSE32423_IL7_VS_IL7_IL4_MEMORY_CD8_TCELL_DN	-1.85587	0.0123711	0.0393896
GO_RUFFLE_ASSEMBLY	-1.85598	0.011257	0.0453577
GO_REGULATION_OF_PROTEIN_IMPORT	-1.85601	0.00838574	0.0454188
GSE40274_CTRL_VS_FOXP3_AND_SATB1_TRANSDUCED_ACTIVATED_CD4_TCELL_UP	-1.85638	0.008	0.0393252
GSE22886_NAIVE_VS_MEMORY_TCELL_DN	-1.85699	0.0119048	0.0392357
GSE40277_EOS_AND_LEF1_TRANSDUCED_VS_GATA1_AND_SATB1_TRANSDUCED_CD4_TCELL_DN	-1.85724	0.0159363	0.0392377
GO_NUCLEIC_ACID_PHOSPHODIESTER_BOND_HYDROLYSIS	-1.85727	0.0115607	0.0451766
GSE41867_LCMV_ARMSTRONG_VS_CLONE13_DAY8_EFFECTOR_CD8_TCELL_DN	-1.85876	0.012685	0.038974
GO_SMN_SM_PROTEIN_COMPLEX	-1.85916	0.008	0.0448157
GSE17974_CTRL_VS_ACT_IL4_AND_ANTI_IL12_12H_CD4_TCELL_DN	-1.85948	0.0149254	0.0388727
LENAOUR_DENDRITIC_CELL_MATURATION_UP	-1.85959	0.0114723	0.0295103
GO_TRANSLATION_REGULATOR_ACTIVITY_NUCLEIC_ACID_BINDING	-1.86034	0.011811	0.0446007
MODULE_320	-1.86084	0.0149813	0.0196031
DAVICIONI_MOLECULAR_ARMS_VS_ERMS_DN	-1.86086	0.0136452	0.0293147
GO_POSITIVE_REGULATION_OF_LIPASE_ACTIVITY	-1.86104	0.0138614	0.0444767
GSE42088_2H_VS_24H_LEISHMANIA_INF_DC_UP	-1.86181	0.00974659	0.0384095
GSE17721_CTRL_VS_LPS_24H_BMDC_DN	-1.86199	0.0106383	0.0384105
GSE6566_STRONG_VS_WEAK_DC_STIMULATED_CD4_TCELL_UP	-1.86211	0.0138889	0.0384267
GSE17721_0.5H_VS_24H_LPS_BMDC_UP	-1.86215	0.0142857	0.038464
MODULE_76	-1.86262	0.00974659	0.0195072
MODULE_43	-1.86263	0.00388349	0.01958
GSE3982_CTRL_VS_LPS_48H_DC_UP	-1.86304	0.00618557	0.038336
GO_CELLULAR_RESPONSE_TO_BIOTIC_STIMULUS	-1.8631	0.00998004	0.044079
GO_REGULATION_OF_PHOSPHOLIPASE_ACTIVITY	-1.86354	0.0101215	0.0440157
GSE22886_NAIVE_CD4_TCELL_VS_NEUTROPHIL_DN	-1.8637	0.00992064	0.0382388
GSE15330_LYMPHOID_MULTIPOTENT_VS_GRANULOCYTE_MONOCYTE_PROGENITOR_UP	-1.8638	0.0158416	0.0382593
REACTOME_NUCLEOBASE_BIOSYNTHESIS	-1.86391	0.00811359	0.0288279
GO_CARTILAGE_DEVELOPMENT_INVOLVED_IN_ENDOCHONDRAL_BONE_MORPHOGENESIS	-1.86477	0.0174081	0.0437952
KYNG_RESPONSE_TO_H2O2_VIA_ERCC6_DN	-1.86504	0.0124481	0.0286494
GO_POSITIVE_REGULATION_OF_IMMUNE_SYSTEM_PROCESS	-1.86532	0.0147992	0.0436952
GO_CELLULAR_RESPONSE_TO_KETONE	-1.8657	0.00638298	0.0436652
GSE11057_NAIVE_VS_EFF_MEMORY_CD4_TCELL_DN	-1.86602	0.00785855	0.0378456
GSE1791_CTRL_VS_NEUROMEDINU_IN_T_CELL_LINE_6H_DN	-1.86632	0.0119284	0.0378178
GSE16385_IFNG_TNF_VS_ROSIGLITAZONE_STIM_MACROPHAGE_UP	-1.86638	0.0140562	0.0378519
GO_PROTEIN_C_TERMINUS_BINDING	-1.86732	0.0117878	0.0433242
GO_CELLULAR_RESPONSE_TO_INORGANIC_SUBSTANCE	-1.86738	0.01417	0.0433874
GO_POSITIVE_REGULATION_OF_VIRAL_GENOME_REPLICATION	-1.86806	0.0113636	0.0432862
SNF5_DN.V1_UP	-1.86844	0.0120482	0.0342089
GSE40274_CTRL_VS_LEF1_TRANSDUCED_ACTIVATED_CD4_TCELL_DN	-1.86885	0.0173745	0.0373307
GO_RESPONSE_TO_CHEMOKINE	-1.86911	0.00819672	0.0431025
GO_SULFUR_COMPOUND_BIOSYNTHETIC_PROCESS	-1.87022	0.00984252	0.0429144
GSE17721_POLYIC_VS_CPG_8H_BMDC_DN	-1.87044	0.00804829	0.0370537
GSE42088_UNINF_VS_LEISHMANIA_INF_DC_2H_UP	-1.87105	0.00636943	0.0369781
REACTOME_HIV_ELONGATION_ARREST_AND_RECOVERY	-1.87109	0.0151515	0.0277075
GO_VASCULAR_ENDOTHELIAL_GROWTH_FACTOR_PRODUCTION	-1.87168	0.0105708	0.0426571
REACTOME_TRANSPORT_OF_SMALL_MOLECULES	-1.8717	0.0137255	0.0276415
ONDER_CDH1_SIGNALING_VIA_CTNNB1	-1.87174	0.00587084	0.0276679
GO_SPINDLE_MICROTUBULE	-1.87206	0.0116732	0.0426422
GO_ACTIVATION_OF_INNATE_IMMUNE_RESPONSE	-1.87209	0.0132827	0.0427071
GSE34156_UNTREATED_VS_24H_NOD2_AND_TLR1_TLR2_LIGAND_TREATED_MONOCYTE_UP	-1.87314	0.00421941	0.0366137
SCHRAETS_MLL_TARGETS_DN	-1.87322	0.00787402	0.0274192
WINZEN_DEGRADED_VIA_KHSRP	-1.87325	0.0119048	0.0274422
GNF2_TPT1	-1.87358	0.0094697	0.0185016
GSE42088_UNINF_VS_LEISHMANIA_INF_DC_2H_DN	-1.87422	0.0143443	0.0364455
TURASHVILI_BREAST_DUCTAL_CARCINOMA_VS_LOBULAR_NORMAL_UP	-1.87427	0.00397614	0.0273197
GSE22282_HYPOXIA_VS_NORMOXIA_MYELOID_DC_UP	-1.87535	0.00814664	0.0362623
GSE41867_DAY6_VS_DAY15_LCMV_CLONE13_EFFECTOR_CD8_TCELL_DN	-1.87563	0.00606061	0.0362692
GSE17974_1.5H_VS_72H_IL4_AND_ANTI_IL12_ACT_CD4_TCELL_DN	-1.87563	0.00392157	0.0363144
GSE3982_MAST_CELL_VS_NEUTROPHIL_UP	-1.87577	0.0118812	0.0363399
GO_REGULATION_OF_LIPASE_ACTIVITY	-1.87581	0.00986193	0.0418555
MORF_BAG5	-1.87588	0.00970874	0.018291
HOSHIDA_LIVER_CANCER_SUBCLASS_S3	-1.87623	0.0174081	0.0270978
GO_APOPTOTIC_MITOCHONDRIAL_CHANGES	-1.87634	0.0144628	0.0418089
GO_NEGATIVE_REGULATION_OF_CELL_ACTIVATION	-1.87742	0.00787402	0.0415709
GSE28726_NAIVE_CD4_TCELL_VS_NAIVE_NKTCELL_UP	-1.87746	0.00760456	0.0360575
GSE5589_UNSTIM_VS_45MIN_LPS_AND_IL10_STIM_MACROPHAGE_DN	-1.87751	0.00391389	0.0360912
WIERENGA_STAT5A_TARGETS_DN	-1.87848	0.0162933	0.0267965
GO_FC_EPSILON_RECEPTOR_SIGNALING_PATHWAY	-1.87873	0.0151515	0.0413436
GO_TELOMERASE_RNA_LOCALIZATION	-1.87876	0.00829876	0.0414025
BROWNE_HCMV_INFECTION_48HR_UP	-1.879	0.0114723	0.0267485
RAF_UP.V1_UP	-1.87916	0.0040568	0.0331058
GSE45739_NRAS_KO_VS_WT_ACD3_ACD28_STIM_CD4_TCELL_UP	-1.88009	0.0152672	0.0356981
GSE2770_TGFB_AND_IL4_VS_IL4_TREATED_ACT_CD4_TCELL_6H_DN	-1.88043	0.00798403	0.0356755
GO_LYMPHOCYTE_ACTIVATION	-1.88052	0.0165631	0.0410259
GSE2770_UNTREATED_VS_ACT_CD4_TCELL_6H_UP	-1.88074	0.0151515	0.03564
GSE20754_WT_VS_TCF1_KO_MEMORY_CD8_TCELL_DN	-1.88081	0.00816326	0.0356676
GO_REACTIVE_OXYGEN_SPECIES_METABOLIC_PROCESS	-1.88154	0.01002	0.0408214
MODULE_164	-1.88195	0.0206186	0.0178057
SCHAEFFER_PROSTATE_DEVELOPMENT_48HR_UP	-1.88231	0.00948767	0.0263099
GSE33292_DN3_THYMOCYTE_VS_TCELL_LYMPHOMA_FROM_TCF1_KO_UP	-1.88234	0.00980392	0.035383
YAUCH_HEDGEHOG_SIGNALING_PARACRINE_DN	-1.88257	0.00199601	0.026295
HAHTOLA_SEZARY_SYNDROM_DN	-1.88271	0.0019802	0.0263106
MEISSNER_NPC_HCP_WITH_H3K4ME2	-1.88277	0.0156556	0.0263341
GSE13493_DP_VS_CD4INTCD8POS_THYMOCYTE_DN	-1.88293	0.00988142	0.0352822
TAKAO_RESPONSE_TO_UVB_RADIATION_DN	-1.88374	0.00814664	0.0262197
KEGG_UBIQUITIN_MEDIATED_PROTEOLYSIS	-1.88414	0.00578035	0.0261965
GO_LEUKOCYTE_PROLIFERATION	-1.88421	0.00590551	0.0402583
KRAS.PROSTATE_UP.V1_DN	-1.88426	0.00761905	0.0330856
MODULE_201	-1.88427	0.0149533	0.0176188
ZHU_CMV_ALL_DN	-1.88488	0.0159363	0.0261059
GO_MULTI_ORGANISM_LOCALIZATION	-1.88539	0.00627615	0.0400772
GSE17721_LPS_VS_POLYIC_4H_BMDC_UP	-1.88541	0.00976562	0.0348521
GO_MEMBRANE_REGION	-1.8857	0.00796813	0.0400535
HALLMARK_IL2_STAT5_SIGNALING	-1.88603	0.0176125	0.0208684
MCBRYAN_PUBERTAL_BREAST_3_4WK_UP	-1.88652	0.0101833	0.0258757
GO_REGULATION_OF_TRANSCRIPTION_BY_RNA_POLYMERASE_I	-1.88694	0.0077821	0.0398097
GSE15930_STIM_VS_STIM_AND_IFNAB_24H_CD8_T_CELL_UP	-1.88697	0.00795229	0.0346107
GSE24142_EARLY_THYMIC_PROGENITOR_VS_DN2_THYMOCYTE_DN	-1.88728	0.016129	0.0346097
GO_REGULATION_OF_ACTIN_FILAMENT_ORGANIZATION	-1.88779	0.00616016	0.0396705
GSE37605_C57BL6_VS_NOD_FOXP3_IRES_GFP_TREG_UP	-1.88939	0.010101	0.0342766
SENESE_HDAC1_AND_HDAC2_TARGETS_UP	-1.8897	0.00621118	0.0254499
GO_REGULATION_OF_PEPTIDASE_ACTIVITY	-1.89025	0.0133843	0.0392198
HALLMARK_ANDROGEN_RESPONSE	-1.89033	0.0103734	0.0215537
KEGG_PROGESTERONE_MEDIATED_OOCYTE_MATURATION	-1.89039	0.00574713	0.0253916
CORRE_MULTIPLE_MYELOMA_UP	-1.89199	0.00402414	0.0251824
GO_ACTIN_FILAMENT_ORGANIZATION	-1.89236	0.00205339	0.0387829
GSE17721_0.5H_VS_12H_POLYIC_BMDC_UP	-1.8926	0.00619835	0.033713
GO_TRANSLATION_INITIATION_FACTOR_ACTIVITY	-1.8931	0.00816326	0.0386586
SWEET_KRAS_TARGETS_UP	-1.89335	0.0116732	0.0250108
GSE339_EX_VIVO_VS_IN_CULTURE_CD4CD8DN_DC_UP	-1.89337	0.00199601	0.0335993
BANDRES_RESPONSE_TO_CARMUSTIN_MGMT_48HR_DN	-1.89343	0.0100402	0.0250284
GSE28237_FOLLICULAR_VS_LATE_GC_BCELL_DN	-1.89406	0.00978474	0.0334955
GSE14413_UNSTIM_VS_IFNB_STIM_RAW264_CELLS_DN	-1.89486	0.0158416	0.0333712
MORF_MBD4	-1.89504	0.00788955	0.0167069
REACTOME_SYNTHESIS_OF_ACTIVE_UBIQUITIN:_ROLES_OF_E1_AND_E2_ENZYMES	-1.89511	0.00998004	0.0248264
GSE14908_RESTING_VS_HDM_STIM_CD4_TCELL_ATOPIC_PATIENT_UP	-1.89516	0.019685	0.0333731
GSE11924_TH1_VS_TH2_CD4_TCELL_UP	-1.89536	0.00972763	0.0333765
GO_NEGATIVE_REGULATION_OF_G_PROTEIN_COUPLED_RECEPTOR_SIGNALING_PATHWAY	-1.89537	0.01222	0.0382521
GO_NUCLEOSOMAL_DNA_BINDING	-1.89539	0.0155945	0.0383117
GSE22886_NAIVE_CD8_TCELL_VS_DC_DN	-1.89594	0.00766283	0.0333113
REACTOME_SIGNALING_BY_HEDGEHOG	-1.89599	0.00594059	0.0247442
GSE41867_DAY6_VS_DAY15_LCMV_CLONE13_EFFECTOR_CD8_TCELL_UP	-1.89604	0.00961539	0.0333335
HAHTOLA_CTCL_CUTANEOUS	-1.89672	0.012024	0.0246718
GO_PROTEIN_O_LINKED_GLYCOSYLATION	-1.89728	0.0148699	0.0379674
GO_NUCLEUS_ORGANIZATION	-1.89747	0.00632911	0.0379866
MCDOWELL_ACUTE_LUNG_INJURY_DN	-1.89754	0.0118812	0.0245994
GSE15930_STIM_VS_STIM_AND_IFNAB_72H_CD8_T_CELL_UP	-1.89797	0.0135397	0.033044
GSE17721_PAM3CSK4_VS_CPG_12H_BMDC_UP	-1.89814	0	0.0330628
KEGG_GLYCOLYSIS_GLUCONEOGENESIS	-1.8982	0.010352	0.0245563
GO_ANAPHASE_PROMOTING_COMPLEX	-1.89884	0.014	0.0377698
GSE18804_SPLEEN_MACROPHAGE_VS_BRAIN_TUMORAL_MACROPHAGE_DN	-1.89885	0.0122449	0.0329868
MIYAGAWA_TARGETS_OF_EWSR1_ETS_FUSIONS_DN	-1.89919	0.0119522	0.0244459
GSE5099_DAY3_VS_DAY7_MCSF_TREATED_MACROPHAGE_DN	-1.89927	0.0100604	0.0329529
LAIHO_COLORECTAL_CANCER_SERRATED_UP	-1.90102	0.0130719	0.0242241
HONRADO_BREAST_CANCER_BRCA1_VS_BRCA2	-1.90122	0.0122449	0.0242131
GO_ANTIMICROBIAL_HUMORAL_IMMUNE_RESPONSE_MEDIATED_BY_ANTIMICROBIAL_PEPTIDE	-1.90226	0.00411523	0.0371194
BIOCARTA_G1_PATHWAY	-1.90249	0.0118577	0.0240793
GSE16385_ROSIGLITAZONE_IL4_VS_ROSIGLITAZONE_ALONE_STIM_MACROPHAGE_UP	-1.90264	0.008	0.032416
GO_CHONDROCYTE_DEVELOPMENT	-1.90268	0.0161943	0.0370906
GSE46242_TH1_VS_ANERGIC_TH1_CD4_TCELL_WITH_EGR2_DELETED_DN	-1.90282	0.0147059	0.0324297
GSE360_DC_VS_MAC_B_MALAYI_HIGH_DOSE_UP	-1.9033	0.00598802	0.0323643
PID_DELTA_NP63_PATHWAY	-1.90454	0.00592885	0.0238071
GO_VENTRICULAR_SEPTUM_MORPHOGENESIS	-1.90459	0	0.036719
CERVERA_SDHB_TARGETS_2	-1.90477	0.00779727	0.0237908
GO_NEPHRON_DEVELOPMENT	-1.90497	0.00636943	0.0366891
GSE19374_UNINF_VS_LISTERIA_INFECTED_MACROPHAGE_UP	-1.90505	0.00406504	0.0321139
GSE22103_UNSTIM_VS_GMCSF_AND_IFNG_STIM_NEUTROPHIL_UP	-1.90516	0.00823045	0.0321289
GO_SNRNA_TRANSCRIPTION	-1.90529	0.00963391	0.0366773
SMID_BREAST_CANCER_BASAL_DN	-1.90621	0.00980392	0.0236181
GSE17721_CTRL_VS_LPS_6H_BMDC_DN	-1.90651	0.00632911	0.0319488
SAKAI_CHRONIC_HEPATITIS_VS_LIVER_CANCER_UP	-1.90671	0.0158103	0.0235567
GO_CORNIFICATION	-1.90687	0.00990099	0.0363644
GO_ENDONUCLEASE_ACTIVITY	-1.90709	0.006	0.036386
SMITH_LIVER_CANCER	-1.90756	0.00773694	0.0234559
GSE40685_NAIVE_CD4_TCELL_VS_FOXP3_KO_TREG_PRECURSOR_DN	-1.90788	0.00967118	0.0317458
LIANG_HEMATOPOIESIS_STEM_CELL_NUMBER_LARGE_VS_TINY_UP	-1.90795	0.0115163	0.0234294
GSE25085_FETAL_LIVER_VS_FETAL_BM_SP4_THYMIC_IMPLANT_UP	-1.90796	0.00398406	0.0317782
GSE39820_CTRL_VS_TGFBETA1_IL6_CD4_TCELL_UP	-1.90802	0.0101215	0.0318077
MEL18_DN.V1_DN	-1.90808	0.00387597	0.029479
GNF2_MYD88	-1.90847	0.00770713	0.0154896
GO_NEGATIVE_REGULATION_OF_CELLULAR_COMPONENT_ORGANIZATION	-1.90907	0.00572519	0.0360802
BOSCO_EPITHELIAL_DIFFERENTIATION_MODULE	-1.91012	0.0133843	0.023181
KEGG_PENTOSE_PHOSPHATE_PATHWAY	-1.91031	0.00817996	0.0231885
VART_KSHV_INFECTION_ANGIOGENIC_MARKERS_UP	-1.91034	0.016	0.0232109
GSE360_L_DONOVANI_VS_T_GONDII_DC_DN	-1.91034	0.00589391	0.0314131
SANSOM_APC_TARGETS_UP	-1.91036	0.0159363	0.0232368
GO_REGENERATION	-1.91043	0.00200803	0.0358292
GO_RESPONSE_TO_IONIZING_RADIATION	-1.91111	0.00408998	0.0357205
REACTOME_NUCLEAR_PORE_COMPLEX_NPC_DISASSEMBLY	-1.91197	0.0117878	0.0230358
GO_REGULATION_OF_T_CELL_MEDIATED_IMMUNITY	-1.91236	0.00798403	0.0355117
GSE42088_UNINF_VS_LEISHMANIA_INF_DC_24H_DN	-1.91265	0.0100604	0.0310329
GSE17721_POLYIC_VS_GARDIQUIMOD_8H_BMDC_DN	-1.91306	0.00851064	0.0309989
GSE13887_RESTING_VS_NO_TREATED_CD4_TCELL_DN	-1.91415	0.002	0.0308739
GSE17721_LPS_VS_PAM3CSK4_24H_BMDC_DN	-1.91465	0.00573614	0.0308263
GO_RESPONSE_TO_AMINE	-1.91539	0.0165746	0.0349025
GSE46606_DAY1_VS_DAY3_CD40L_IL2_IL5_STIMULATED_BCELL_DN	-1.91542	0.00813008	0.0307608
GSE41978_WT_VS_ID2_KO_AND_BIM_KO_KLRG1_LOW_EFFECTOR_CD8_TCELL_UP	-1.9155	0.0133843	0.0307862
GSE43863_TFH_VS_LY6C_LOW_CXCR5NEG_EFFECTOR_CD4_TCELL_DN	-1.91565	0.00635593	0.0307996
MEISSNER_BRAIN_HCP_WITH_H3K27ME3	-1.9166	0.00769231	0.0224829
GSE18804_BRAIN_VS_COLON_TUMORAL_MACROPHAGE_DN	-1.9168	0.00199203	0.0306069
GSE5589_LPS_VS_LPS_AND_IL10_STIM_IL10_KO_MACROPHAGE_45MIN_DN	-1.91684	0.0101833	0.0306397
GO_HORMONE_METABOLIC_PROCESS	-1.9169	0.00604839	0.03466
KOHOUTEK_CCNT2_TARGETS	-1.91753	0.00404858	0.0223732
PID_AURORA_A_PATHWAY	-1.91762	0.0121951	0.02238
GSE15324_ELF4_KO_VS_WT_NAIVE_CD8_TCELL_DN	-1.91771	0.0040568	0.03051
REACTOME_INTERLEUKIN_10_SIGNALING	-1.91775	0.00766283	0.0223819
GSE27786_CD4_TCELL_VS_MONO_MAC_DN	-1.91779	0.00828157	0.0305171
GO_REGULATION_OF_RNA_SPLICING	-1.91836	0.00801603	0.0344081
PLASARI_TGFB1_TARGETS_10HR_UP	-1.91861	0.0131004	0.0223052
GO_SOMATIC_DIVERSIFICATION_OF_IMMUNE_RECEPTORS_VIA_GERMLINE_RECOMBINATION_WITHIN_A_SINGLE_LOCUS	-1.91995	0.00968992	0.0341481
VART_KSHV_INFECTION_ANGIOGENIC_MARKERS_DN	-1.91999	0.00954198	0.0221868
MORF_MTA1	-1.92035	0.00819672	0.0146161
GSE3982_EFF_MEMORY_VS_CENT_MEMORY_CD4_TCELL_UP	-1.92063	0.00407332	0.0300848
ICHIBA_GRAFT_VERSUS_HOST_DISEASE_35D_UP	-1.92065	0.00978474	0.0221283
SMID_BREAST_CANCER_RELAPSE_IN_BONE_UP	-1.92183	0.00408163	0.0219973
GSE25088_IL4_VS_IL4_AND_ROSIGLITAZONE_STIM_MACROPHAGE_DAY10_UP	-1.92196	0.00588235	0.0299021
MODULE_329	-1.92252	0.0109689	0.0144778
GSE3982_BASOPHIL_VS_EFF_MEMORY_CD4_TCELL_DN	-1.92261	0.00792079	0.0298314
REACTOME_RNA_POLYMERASE_II_TRANSCRIPTION_ELONGATION	-1.92298	0.00562852	0.0218457
GSE7852_TREG_VS_TCONV_THYMUS_UP	-1.92326	0.0059761	0.0297405
GSE22601_IMMATURE_CD4_SINGLE_POSITIVE_VS_DOUBLE_POSITIVE_THYMOCYTE_UP	-1.92427	0.00764818	0.0296209
GSE19401_PLN_VS_PEYERS_PATCH_FOLLICULAR_DC_DN	-1.92429	0.0115607	0.0296589
GCM_RAD21	-1.9259	0.0121457	0.0142787
GSE11924_TFH_VS_TH1_CD4_TCELL_DN	-1.92616	0.00875273	0.0293679
GO_HOMOTYPIC_CELL_CELL_ADHESION	-1.92797	0.0140562	0.03275
JOSEPH_RESPONSE_TO_SODIUM_BUTYRATE_UP	-1.9289	0.00408163	0.0211094
GO_DEVELOPMENT_OF_PRIMARY_SEXUAL_CHARACTERISTICS	-1.92928	0.00811359	0.0325457
GSE41176_UNSTIM_VS_ANTI_IGM_STIM_TAK1_KO_BCELL_6H_DN	-1.92974	0.00388349	0.0288213
TURASHVILI_BREAST_LOBULAR_CARCINOMA_VS_LOBULAR_NORMAL_UP	-1.93007	0.0019685	0.020974
BAE_BRCA1_TARGETS_DN	-1.93012	0.010101	0.0209943
GO_MALE_MEIOTIC_NUCLEAR_DIVISION	-1.93115	0.00767754	0.0322145
GO_REGULATION_OF_LEUKOCYTE_MIGRATION	-1.93125	0.00622407	0.0322524
ZHOU_INFLAMMATORY_RESPONSE_LIVE_UP	-1.93133	0.0114943	0.0208383
GSE32986_UNSTIM_VS_GMCSF_STIM_DC_DN	-1.93156	0.012024	0.0285437
GO_MITOCHONDRIAL_GENE_EXPRESSION	-1.93159	0.00581395	0.0322535
ALONSO_METASTASIS_EMT_UP	-1.93214	0.00412371	0.0207695
YAMASHITA_LIVER_CANCER_STEM_CELL_DN	-1.93216	0.015873	0.0207863
MODULE_77	-1.93283	0.00440529	0.0137775
GSE33424_CD161_HIGH_VS_INT_CD8_TCELL_UP	-1.93286	0.0102881	0.0283666
REACTOME_INHIBITION_OF_THE_PROTEOLYTIC_ACTIVITY_OF_APC_C_REQUIRED_FOR_THE_ONSET_OF_ANAPHASE_BY_MITOTIC_SPINDLE_CHECKPOINT_COMPONENTS	-1.93338	0.00401606	0.0206652
GSE29617_CTRL_VS_TIV_FLU_VACCINE_PBMC_2008_DN	-1.93348	0.00423729	0.0282883
GSE5455_EX_VIVO_VS_POST_24H_INCUBATION_MONOCYTES_FROM_TUMOR_BEARING_MOUSE_UP	-1.93361	0.00988142	0.0283018
MODULE_33	-1.9338	0.0019305	0.0137486
GSE19923_E2A_KO_VS_E2A_AND_HEB_KO_DP_THYMOCYTE_UP	-1.93386	0.0102459	0.0282892
GO_CYTOKINESIS	-1.93421	0.00603622	0.0318493
GROSS_HIF1A_TARGETS_DN	-1.93448	0.00849257	0.0205669
MEISSNER_NPC_HCP_WITH_H3_UNMETHYLATED	-1.93484	0.0112782	0.0205479
GO_CARBOHYDRATE_CATABOLIC_PROCESS	-1.93488	0.0060241	0.0317854
GSE26488_CTRL_VS_PEPTIDE_INJECTION_HDAC7_DELTAP_TG_OT2_THYMOCYTE_UP	-1.93507	0.00790514	0.0281245
GO_POSITIVE_REGULATION_OF_PROTEIN_IMPORT	-1.93566	0.00387597	0.031696
GSE360_HIGH_DOSE_B_MALAYI_VS_M_TUBERCULOSIS_DC_UP	-1.93623	0	0.0279516
GSE4748_CTRL_VS_LPS_AND_CYANOBACTERIUM_LPSLIKE_STIM_DC_3H_DN	-1.9363	0.00963391	0.0279801
REACTOME_ABORTIVE_ELONGATION_OF_HIV_1_TRANSCRIPT_IN_THE_ABSENCE_OF_TAT	-1.93745	0.00187617	0.0202249
GSE22611_NOD2_VS_CTRL_TRANSDUCED_HEK293T_CELL_DN	-1.93767	0.00574713	0.0278111
GO_PLATELET_ALPHA_GRANULE	-1.93769	0.0102459	0.0313851
GO_I_BAND	-1.93854	0.00201613	0.0312876
FLECHNER_PBL_KIDNEY_TRANSPLANT_OK_VS_DONOR_UP	-1.9387	0.00589391	0.0200988
GO_RESPONSE_TO_TESTOSTERONE	-1.93937	0.00390625	0.0312149
GSE3039_ALPHAALPHA_VS_ALPHABETA_CD8_TCELL_UP	-1.93965	0.0162602	0.0274998
GSE7831_UNSTIM_VS_CPG_STIM_PDC_1H_UP	-1.93972	0.0117417	0.0275214
TENEDINI_MEGAKARYOCYTE_MARKERS	-1.93978	0.00998004	0.0200352
MODULE_399	-1.93981	0.0164271	0.0132727
GSE43863_TH1_VS_LY6C_INT_CXCR5POS_MEMORY_CD4_TCELL_DN	-1.94073	0.00824742	0.0273879
GSE43955_TH0_VS_TGFB_IL6_IL23_TH17_ACT_CD4_TCELL_60H_DN	-1.94081	0.00650759	0.0274127
GO_CHEMOKINE_RECEPTOR_BINDING	-1.94097	0.0164609	0.0309787
GO_REGULATION_OF_CENTRIOLE_REPLICATION	-1.94183	0.00394477	0.0308962
GSE17721_POLYIC_VS_GARDIQUIMOD_16H_BMDC_DN	-1.94209	0.00583658	0.0272246
MCMURRAY_TP53_HRAS_COOPERATION_RESPONSE_UP	-1.94321	0.00591716	0.0196519
REACTOME_CARBOXYTERMINAL_POST_TRANSLATIONAL_MODIFICATIONS_OF_TUBULIN	-1.94324	0.00787402	0.0196676
NADLER_OBESITY_DN	-1.9434	0.0143149	0.0196731
MEISSNER_NPC_HCP_WITH_H3K4ME3_AND_H3K27ME3	-1.94373	0.00994036	0.0196565
GO_AORTA_MORPHOGENESIS	-1.94375	0.00804829	0.0305779
KIM_RESPONSE_TO_TSA_AND_DECITABINE_UP	-1.94451	0.00416667	0.0195948
GO_LUMENAL_SIDE_OF_MEMBRANE	-1.94487	0.00410678	0.0304308
GO_CELL_SURFACE_RECEPTOR_SIGNALING_PATHWAY_INVOLVED_IN_CELL_CELL_SIGNALING	-1.94523	0.00782779	0.0304404
GO_ANIMAL_ORGAN_FORMATION	-1.94533	0.002	0.0304807
GO_CONNECTIVE_TISSUE_DEVELOPMENT	-1.94567	0.00613497	0.0304812
GO_RNA_HELICASE_ACTIVITY	-1.94599	0.01002	0.0304815
KRASNOSELSKAYA_ILF3_TARGETS_DN	-1.94609	0.00601202	0.019448
GAVIN_FOXP3_TARGETS_CLUSTER_T7	-1.9468	0.0100806	0.0193729
GO_NUCLEOTIDYLTRANSFERASE_ACTIVITY	-1.94686	0.00782779	0.0303808
RODWELL_AGING_KIDNEY_NO_BLOOD_UP	-1.94711	0.0120724	0.0193558
GSE22601_DOUBLE_NEGATIVE_VS_CD4_SINGLE_POSITIVE_THYMOCYTE_DN	-1.94773	0.0101215	0.026376
RUTELLA_RESPONSE_TO_CSF2RB_AND_IL4_UP	-1.94785	0.00414938	0.0192838
GO_RESPONSE_TO_CAMP	-1.94824	0.00746269	0.0301997
GSE17721_0.5H_VS_8H_POLYIC_BMDC_UP	-1.94849	0.00813008	0.026281
SU_TESTIS	-1.94914	0.00209644	0.0191755
GSE3982_EOSINOPHIL_VS_DC_DN	-1.9497	0.0104384	0.0261326
GO_CHAPERONE_COMPLEX	-1.95002	0.00982318	0.0299459
GSE20366_CD103_POS_VS_CD103_KLRG1_DP_TREG_DN	-1.95027	0	0.0260685
KRAS.600.LUNG.BREAST_UP.V1_DN	-1.95039	0.00380952	0.0232147
TARTE_PLASMA_CELL_VS_PLASMABLAST_UP	-1.95046	0.0041841	0.0190858
KRAS.DF.V1_UP	-1.95055	0.0060241	0.023878
GO_CYTOSKELETAL_PROTEIN_BINDING	-1.95086	0.0020284	0.0298333
REACTOME_ANTIVIRAL_MECHANISM_BY_IFN_STIMULATED_GENES	-1.95101	0.00845666	0.0190356
REACTOME_ADAPTIVE_IMMUNE_SYSTEM	-1.95129	0.00819672	0.0190215
GO_NUCLEOSIDE_MONOPHOSPHATE_BIOSYNTHETIC_PROCESS	-1.95145	0.00622407	0.0297974
MODULE_371	-1.9517	0.00572519	0.0124529
MODULE_11	-1.95254	0	0.0124418
GSE360_LOW_DOSE_B_MALAYI_VS_M_TUBERCULOSIS_DC_DN	-1.95259	0.0142566	0.0257693
KENNY_CTNNB1_TARGETS_UP	-1.95269	0	0.0188403
SEMENZA_HIF1_TARGETS	-1.95296	0.00784314	0.0188363
GSE15624_CTRL_VS_6H_HALOFUGINONE_TREATED_CD4_TCELL_DN	-1.95299	0.00398406	0.0257559
GO_RESPONSE_TO_NUTRIENT	-1.95312	0.0060241	0.0295736
OKUMURA_INFLAMMATORY_RESPONSE_LPS	-1.95314	0	0.0188341
MOOTHA_GLUCONEOGENESIS	-1.95338	0.0040404	0.0188317
REACTOME_RUNX1_REGULATES_GENES_INVOLVED_IN_MEGAKARYOCYTE_DIFFERENTIATION_AND_PLATELET_FUNCTION	-1.95351	0.00410678	0.0188398
GO_RESPONSE_TO_BRONCHODILATOR	-1.95412	0.0020202	0.0294057
REACTOME_REGULATION_OF_TP53_ACTIVITY_THROUGH_PHOSPHORYLATION	-1.95519	0.00588235	0.0186966
GSE360_L_MAJOR_VS_B_MALAYI_LOW_DOSE_DC_DN	-1.95566	0.00623701	0.0254103
POMEROY_MEDULLOBLASTOMA_PROGNOSIS_DN	-1.95566	0.00877193	0.0186628
GSE23505_UNTREATED_VS_4DAY_IL6_IL1_TREATED_CD4_TCELL_UP	-1.95604	0.008	0.0253981
GO_EXTRACELLULAR_MATRIX_STRUCTURAL_CONSTITUENT	-1.9564	0.00207039	0.0290259
CAIRO_HEPATOBLASTOMA_UP	-1.95715	0.0019685	0.0185381
GNF2_CD33	-1.95791	0.00784314	0.0121393
LIEN_BREAST_CARCINOMA_METAPLASTIC_VS_DUCTAL_UP	-1.95813	0.00992064	0.0184504
GO_ENDOPEPTIDASE_REGULATOR_ACTIVITY	-1.95813	0.00391389	0.0288045
GSE14026_TH1_VS_TH17_DN	-1.95815	0.00828157	0.025144
GSE21063_CTRL_VS_ANTI_IGM_STIM_BCELL_NFATC1_KO_16H_UP	-1.95824	0.0119522	0.0251629
BECKER_TAMOXIFEN_RESISTANCE_UP	-1.95845	0.0100604	0.0184353
BURTON_ADIPOGENESIS_PEAK_AT_8HR	-1.95847	0.00584795	0.0184552
GO_TRANSLATIONAL_ELONGATION	-1.95863	0.00767754	0.0287783
OSWALD_HEMATOPOIETIC_STEM_CELL_IN_COLLAGEN_GEL_UP	-1.95931	0.00416667	0.0183892
REACTOME_ASSEMBLY_OF_COLLAGEN_FIBRILS_AND_OTHER_MULTIMERIC_STRUCTURES	-1.95943	0.0039604	0.0184039
GSE7218_UNSTIM_VS_ANTIGEN_STIM_THROUGH_IGG_BCELL_DN	-1.95959	0.00428265	0.0249706
KEGG_BASE_EXCISION_REPAIR	-1.96026	0.0118343	0.0183277
GSE22886_NAIVE_TCELL_VS_NEUTROPHIL_UP	-1.96095	0.00628931	0.0247902
QI_HYPOXIA_TARGETS_OF_HIF1A_AND_FOXA2	-1.96096	0.0138614	0.0182807
BROWNE_HCMV_INFECTION_18HR_DN	-1.96143	0.00561798	0.0182516
MMS_MOUSE_LYMPH_HIGH_4HRS_UP	-1.96159	0.00796813	0.0182557
GO_INNER_MITOCHONDRIAL_MEMBRANE_PROTEIN_COMPLEX	-1.96355	0.00603622	0.0280024
GCM_TPT1	-1.96363	0.0104167	0.0118571
KUMAR_TARGETS_OF_MLL_AF9_FUSION	-1.96371	0.00996016	0.0180575
GSE13411_IGM_MEMORY_BCELL_VS_PLASMA_CELL_DN	-1.96388	0.00589391	0.0243847
GSE7768_OVA_WITH_LPS_VS_OVA_WITH_MPL_IMMUNIZED_MOUSE_WHOLE_SPLEEN_6H_UP	-1.9642	0.0060241	0.0243694
GSE17974_2H_VS_72H_UNTREATED_IN_VITRO_CD4_TCELL_DN	-1.96424	0.00617284	0.0243938
EPPERT_CE_HSC_LSC	-1.96467	0.008	0.0179486
GSE411_100MIN_VS_400MIN_IL6_STIM_MACROPHAGE_DN	-1.96476	0.00601202	0.0243548
GO_COFACTOR_METABOLIC_PROCESS	-1.96477	0.0104603	0.0278763
GO_POSITIVE_REGULATION_OF_CELL_CYCLE_G1_S_PHASE_TRANSITION	-1.96539	0.00403226	0.0278049
REACTOME_AMYLOID_FIBER_FORMATION	-1.96623	0.00813008	0.0178059
GHANDHI_DIRECT_IRRADIATION_UP	-1.9664	0.00610998	0.0178129
GCM_TPR	-1.96657	0	0.0116982
GO_RIBOSOME_ASSEMBLY	-1.96659	0.00988142	0.0276872
GO_REGULATION_OF_B_CELL_ACTIVATION	-1.96662	0.00770713	0.0277337
GO_T_CELL_RECEPTOR_SIGNALING_PATHWAY	-1.96718	0.00756144	0.027705
GO_NEURON_SPINE	-1.96729	0.00770713	0.0277223
GO_ACTIVATION_OF_CYSTEINE_TYPE_ENDOPEPTIDASE_ACTIVITY_INVOLVED_IN_APOPTOTIC_PROCESS	-1.96734	0.00801603	0.027769
RAGHAVACHARI_PLATELET_SPECIFIC_GENES	-1.96761	0.00388349	0.0177121
GSE19941_IL10_KO_VS_IL10_KO_AND_NFKBP50_KO_LPS_STIM_MACROPHAGE_DN	-1.96871	0.00204918	0.0238384
GO_AZUROPHIL_GRANULE_LUMEN	-1.96933	0.00992064	0.0275303
SNF5_DN.V1_DN	-1.96977	0.00607288	0.0221517
GSE13738_RESTING_VS_TCR_ACTIVATED_CD4_TCELL_DN	-1.96986	0.00386847	0.023698
REACTOME_E2F_MEDIATED_REGULATION_OF_DNA_REPLICATION	-1.97013	0.00990099	0.0174713
GO_REGULATION_OF_ADAPTIVE_IMMUNE_RESPONSE	-1.97023	0.00583658	0.0274501
GO_ACTIN_FILAMENT_BINDING	-1.9707	0.00584795	0.0274261
GSE19198_1H_VS_6H_IL21_TREATED_TCELL_UP	-1.97078	0.0118812	0.0236195
FARMER_BREAST_CANCER_APOCRINE_VS_LUMINAL	-1.97081	0.00606061	0.0174088
GSE22140_GERMFREE_VS_SPF_MOUSE_CD4_TCELL_DN	-1.97097	0.00998004	0.0236239
GO_NEGATIVE_REGULATION_OF_LEUKOCYTE_MIGRATION	-1.97099	0.00587084	0.0274311
REACTOME_TRANSLESION_SYNTHESIS_BY_Y_FAMILY_DNA_POLYMERASES_BYPASSES_LESIONS_ON_DNA_TEMPLATE	-1.97137	0.01	0.0173783
GSE36078_WT_VS_IL1R_KO_LUNG_DC_AFTER_AD5_INF_UP	-1.97143	0.00811359	0.0235993
GO_MONOCYTE_CHEMOTAXIS	-1.9731	0.00583658	0.0271049
REACTOME_REGULATION_OF_TP53_ACTIVITY_THROUGH_ACETYLATION	-1.97322	0.00612245	0.0172051
GSE12392_IFNAR_KO_VS_IFNB_KO_CD8_NEG_SPLEEN_DC_DN	-1.97335	0.00197239	0.0233912
GO_NUCLEOSIDE_PHOSPHATE_METABOLIC_PROCESS	-1.97362	0.00581395	0.0270752
MODULE_127	-1.97364	0.00842105	0.0113843
GO_DNA_DAMAGE_RESPONSE_SIGNAL_TRANSDUCTION_BY_P53_CLASS_MEDIATOR	-1.97392	0.0056926	0.0270746
ENK_UV_RESPONSE_EPIDERMIS_UP	-1.97413	0	0.0171241
GSE34515_CD16_NEG_VS_POS_MONOCYTE_UP	-1.97419	0.00788955	0.0233168
GO_POSITIVE_REGULATION_OF_CELL_ACTIVATION	-1.97442	0.00613497	0.0270715
GO_OLIGODENDROCYTE_DIFFERENTIATION	-1.97475	0.00808081	0.0270709
IL21_UP.V1_UP	-1.97477	0.00610998	0.0223332
GO_AEROBIC_RESPIRATION	-1.97524	0.00589391	0.0270604
GSE45365_NK_CELL_VS_CD8A_DC_UP	-1.97528	0.00431035	0.0231988
GO_ZINC_ION_HOMEOSTASIS	-1.97618	0	0.0269707
HAMAI_APOPTOSIS_VIA_TRAIL_UP	-1.9769	0.00598802	0.0168471
KYNG_WERNER_SYNDROM_AND_NORMAL_AGING_DN	-1.97713	0	0.0168478
GO_MODIFICATION_OF_MORPHOLOGY_OR_PHYSIOLOGY_OF_OTHER_ORGANISM	-1.97728	0.00402414	0.0268662
GO_REGULATION_OF_PROTEIN_COMPLEX_DISASSEMBLY	-1.97786	0.01	0.0268207
GO_REGULATION_OF_BONE_REMODELING	-1.97848	0.010142	0.0267794
GO_MITOCHONDRIAL_ELECTRON_TRANSPORT_NADH_TO_UBIQUINONE	-1.97911	0.00411523	0.0266882
GO_SMAD_PROTEIN_SIGNAL_TRANSDUCTION	-1.98028	0.0060241	0.0265869
GO_REGULATION_OF_TUBE_SIZE	-1.98077	0.00625	0.0265627
REACTOME_SIGNALING_BY_NOTCH	-1.98141	0.00636943	0.0164287
GO_MISMATCH_REPAIR	-1.98179	0.00616016	0.0264353
GSE2706_2H_VS_8H_R848_AND_LPS_STIM_DC_UP	-1.98182	0.0122449	0.022359
MODULE_337	-1.98234	0.00998004	0.0108514
GNF2_PRDX2	-1.98258	0.00627615	0.0108835
GO_ANTIGEN_RECEPTOR_MEDIATED_SIGNALING_PATHWAY	-1.98297	0.00610998	0.0262748
GO_TISSUE_MORPHOGENESIS	-1.983	0.00397614	0.0263231
BROWN_MYELOID_CELL_DEVELOPMENT_DN	-1.98308	0.00204918	0.0162999
GOZGIT_ESR1_TARGETS_UP	-1.98326	0.0117188	0.0163106
KHETCHOUMIAN_TRIM24_TARGETS_UP	-1.9835	0.00790514	0.016307
GSE42021_CD24LO_TREG_VS_CD24LO_TCONV_THYMUS_DN	-1.98446	0.00392927	0.0220585
REACTOME_ESR_MEDIATED_SIGNALING	-1.98464	0.00591716	0.0162384
RAMALHO_STEMNESS_UP	-1.98469	0.0104384	0.0162527
HADDAD_T_LYMPHOCYTE_AND_NK_PROGENITOR_DN	-1.98495	0.0114068	0.0162526
WONG_ENDMETRIUM_CANCER_DN	-1.98526	0.00410678	0.0162383
GSE1460_INTRATHYMIC_T_PROGENITOR_VS_DP_THYMOCYTE_UP	-1.98659	0.00195695	0.0218076
GO_NUCLEAR_EXPORT	-1.98671	0.006	0.0257742
GO_EXTRACELLULAR_STRUCTURE_ORGANIZATION	-1.98674	0.00564972	0.0258192
GSE40666_UNTREATED_VS_IFNA_STIM_STAT4_KO_EFFECTOR_CD8_TCELL_90MIN_UP	-1.98848	0.00401606	0.0215701
GO_TRANSCRIPTION_ELONGATION_FROM_RNA_POLYMERASE_II_PROMOTER	-1.98882	0.00190114	0.0255216
GSE29618_MONOCYTE_VS_MDC_DAY7_FLU_VACCINE_DN	-1.98923	0.00397614	0.02151
REACTOME_INTERCONVERSION_OF_NUCLEOTIDE_DI_AND_TRIPHOSPHATES	-1.98925	0.00207039	0.0158554
GSE17721_POLYIC_VS_PAM3CSK4_6H_BMDC_DN	-1.98961	0	0.0214887
ELVIDGE_HIF1A_TARGETS_UP	-1.98961	0.00613497	0.0158422
REACTOME_FATTY_ACYL_COA_BIOSYNTHESIS	-1.99215	0.00594059	0.0156396
GSE36078_UNTREATED_VS_AD5_T425A_HEXON_INF_MOUSE_LUNG_DC_DN	-1.99224	0.00796813	0.0211686
GSE4984_GALECTIN1_VS_LPS_STIM_DC_DN	-1.99234	0.00617284	0.0211843
HAHTOLA_MYCOSIS_FUNGOIDES_SKIN_UP	-1.9924	0.0060241	0.0156368
GO_CYTOSOLIC_SMALL_RIBOSOMAL_SUBUNIT	-1.99322	0	0.024947
HOLLMANN_APOPTOSIS_VIA_CD40_UP	-1.99354	0.010395	0.0155326
GSE7768_OVA_ALONE_VS_OVA_WITH_MPL_IMMUNIZED_MOUSE_WHOLE_SPLEEN_6H_UP	-1.99372	0.00575816	0.0210432
GSE17721_CPG_VS_GARDIQUIMOD_1H_BMDC_DN	-1.99396	0.00397614	0.0210311
GO_BLASTOCYST_DEVELOPMENT	-1.99419	0.00616016	0.0248486
GO_KERATINIZATION	-1.99421	0.00444444	0.0248923
GSE3920_UNTREATED_VS_IFNG_TREATED_FIBROBLAST_UP	-1.99426	0.00392927	0.0210237
VIETOR_IFRD1_TARGETS	-1.9943	0.00385357	0.0154953
GSE3720_UNSTIM_VS_PMA_STIM_VD2_GAMMADELTA_TCELL_DN	-1.99456	0.004	0.0210196
GO_ENERGY_DERIVATION_BY_OXIDATION_OF_ORGANIC_COMPOUNDS	-1.99459	0.0142566	0.0248749
GSE411_WT_VS_SOCS3_KO_MACROPHAGE_IL6_STIM_100MIN_UP	-1.99527	0.00208768	0.0209517
HALLMARK_UV_RESPONSE_UP	-1.99534	0.00595238	0.0122487
GO_RESPONSE_TO_X_RAY	-1.9954	0.00402414	0.0248164
GSE42021_CD24HI_TREG_VS_CD24HI_TCONV_THYMUS_UP	-1.99547	0.00823045	0.0209523
REACTOME_DUAL_INCISION_IN_TC_NER	-1.99562	0.0100604	0.0153783
REACTOME_PLATELET_ACTIVATION_SIGNALING_AND_AGGREGATION	-1.99573	0.0039604	0.0153752
GSE25123_ROSIGLITAZONE_VS_IL4_AND_ROSIGLITAZONE_STIM_PPARG_KO_MACROPHAGE_DAY10_UP	-1.99649	0	0.0208432
REACTOME_TRNA_PROCESSING_IN_THE_NUCLEUS	-1.99651	0.002	0.0153264
MORF_SART1	-1.99668	0.00401606	0.010073
GSE14908_ATOPIC_VS_NONATOPIC_PATIENT_HDM_STIM_CD4_TCELL_UP	-1.99825	0.00609756	0.0206336
KARLSSON_TGFB1_TARGETS_DN	-1.99849	0.00954198	0.0151486
GO_POSITIVE_REGULATION_OF_LYMPHOCYTE_MEDIATED_IMMUNITY	-1.99862	0.0020284	0.0243805
GO_HUMORAL_IMMUNE_RESPONSE	-1.99935	0.00394477	0.0243182
GO_NCRNA_METABOLIC_PROCESS	-1.99953	0.00627615	0.0243251
GSE27092_WT_VS_HDAC7_PHOSPHO_DEFICIENT_CD8_TCELL_DN	-2.00069	0.003861	0.0203491
GSE2770_IL12_AND_TGFB_ACT_VS_ACT_CD4_TCELL_6H_DN	-2.00107	0.00406504	0.0203257
REACTOME_APC_CDC20_MEDIATED_DEGRADATION_OF_NEK2A	-2.00131	0.00206612	0.0149098
BILBAN_B_CLL_LPL_DN	-2.00134	0.00792079	0.0149245
GSE24142_DN2_VS_DN3_THYMOCYTE_UP	-2.00135	0.00606061	0.0203288
GO_GLYCOLYTIC_PROCESS	-2.0017	0.00646552	0.0240311
GO_POSITIVE_REGULATION_OF_CELL_CYCLE_ARREST	-2.00279	0.00779727	0.0239141
MARSON_FOXP3_TARGETS_UP	-2.00376	0.00408163	0.0147431
GSE2770_UNTREATED_VS_IL4_TREATED_ACT_CD4_TCELL_2H_UP	-2.00398	0.013834	0.0200445
REACTOME_O_LINKED_GLYCOSYLATION_OF_MUCINS	-2.00446	0.0040404	0.0146897
GO_MITOCHONDRIAL_TRANSLATION	-2.00494	0	0.0236663
GSE22611_UNSTIM_VS_2H_MDP_STIM_MUTANT_NOD2_TRANSDUCED_HEK293T_CELL_DN	-2.0055	0.00590551	0.0198899
PID_PLK1_PATHWAY	-2.00557	0.006	0.0146144
GO_ACTIN_MEDIATED_CELL_CONTRACTION	-2.00606	0.00591716	0.0235247
GSE3982_MAST_CELL_VS_TH1_DN	-2.0074	0.00575816	0.0196882
SEITZ_NEOPLASTIC_TRANSFORMATION_BY_8P_DELETION_UP	-2.00847	0.00200803	0.0143986
GNF2_BUB3	-2.00881	0.00816326	0.00940137
GSE22432_MULTIPOTENT_VS_COMMON_DC_PROGENITOR_UNTREATED_DN	-2.00947	0.00614754	0.0195022
GO_RESPONSE_TO_TOXIC_SUBSTANCE	-2.01176	0.00986193	0.0228107
MODULE_306	-2.01248	0.00572519	0.00917392
GO_FIBROBLAST_GROWTH_FACTOR_RECEPTOR_SIGNALING_PATHWAY	-2.01264	0.002	0.0227396
SERVITJA_ISLET_HNF1A_TARGETS_UP	-2.01451	0	0.013876
GAUSSMANN_MLL_AF4_FUSION_TARGETS_F_UP	-2.01492	0.00753296	0.0138523
GSE2826_WT_VS_BTK_KO_BCELL_DN	-2.01601	0.00402414	0.0187757
GSE29618_MONOCYTE_VS_PDC_UP	-2.01605	0.0020202	0.0187965
YAO_TEMPORAL_RESPONSE_TO_PROGESTERONE_CLUSTER_8	-2.01611	0.00387597	0.01379
GCM_AQP4	-2.01629	0.00809717	0.00900935
GO_SPLICEOSOMAL_COMPLEX_ASSEMBLY	-2.01745	0.00826446	0.0221165
GSE20727_DNFB_ALLERGEN_VS_ROS_INH_AND_DNFB_ALLERGEN_TREATED_DC_DN	-2.01767	0.00192678	0.0186468
NABA_ECM_GLYCOPROTEINS	-2.01799	0.00200401	0.0136445
BERENJENO_TRANSFORMED_BY_RHOA_REVERSIBLY_DN	-2.01839	0.00204082	0.0136283
GSE40274_CTRL_VS_LEF1_TRANSDUCED_ACTIVATED_CD4_TCELL_UP	-2.01866	0.00200803	0.0185504
DAIRKEE_CANCER_PRONE_RESPONSE_BPA	-2.01887	0.00414938	0.0136119
GSE41176_WT_VS_TAK1_KO_ANTI_IGM_STIM_BCELL_3H_DN	-2.01902	0.0117878	0.0185407
PID_MYC_ACTIV_PATHWAY	-2.01914	0.0063425	0.0135992
RIZ_ERYTHROID_DIFFERENTIATION_CCNE1	-2.0195	0.0019305	0.0135958
GSE27670_CTRL_VS_LMP1_TRANSDUCED_GC_BCELL_UP	-2.01977	0.004	0.0184689
MORF_PHB	-2.01996	0.00396825	0.00887228
SCHAEFFER_PROSTATE_DEVELOPMENT_48HR_DN	-2.0201	0.00397614	0.0135644
GO_ATP_METABOLIC_PROCESS	-2.02012	0	0.0217484
GO_MOLECULAR_TRANSDUCER_ACTIVITY	-2.02031	0.00568182	0.0217717
GO_COFACTOR_CATABOLIC_PROCESS	-2.02044	0.00793651	0.0217975
REACTOME_RESPONSE_TO_ELEVATED_PLATELET_CYTOSOLIC_CA2PLUS	-2.02105	0.00408163	0.0135051
GO_SUPEROXIDE_METABOLIC_PROCESS	-2.02138	0.011583	0.021719
GSE17721_0.5H_VS_24H_CPG_BMDC_UP	-2.02154	0.00194553	0.0183216
GO_CELL_CHEMOTAXIS	-2.02159	0	0.0217105
MOOTHA_VOXPHOS	-2.02204	0.002079	0.0134512
FERRANDO_T_ALL_WITH_MLL_ENL_FUSION_UP	-2.02216	0.00575816	0.0134587
GNF2_ST13	-2.02261	0.00618557	0.00873024
GSE7548_DAY7_VS_DAY28_PCC_IMMUNIZATION_CD4_TCELL_DN	-2.02308	0.00204082	0.0181752
CHEN_LUNG_CANCER_SURVIVAL	-2.02322	0.0019685	0.0134045
GO_ERK1_AND_ERK2_CASCADE	-2.02338	0	0.0215495
NAKAMURA_CANCER_MICROENVIRONMENT_DN	-2.02435	0.00643777	0.0133222
GO_SARCOMERE_ORGANIZATION	-2.02471	0.00785855	0.0213712
POOLA_INVASIVE_BREAST_CANCER_DN	-2.02482	0.00401606	0.0132828
REACTOME_E3_UBIQUITIN_LIGASES_UBIQUITINATE_TARGET_PROTEINS	-2.02506	0.00206186	0.0132828
GO_PROTEIN_STABILIZATION	-2.02569	0	0.0212851
GSE14000_TRANSLATED_RNA_VS_MRNA_DC_UP	-2.02613	0.00199203	0.0178773
GO_REGULATION_OF_STEROID_BIOSYNTHETIC_PROCESS	-2.02615	0.00194932	0.0212602
GO_VIRAL_LIFE_CYCLE	-2.02654	0.00601202	0.0212454
GSE3720_UNSTIM_VS_PMA_STIM_VD1_GAMMADELTA_TCELL_UP	-2.02667	0.00974659	0.0178379
GO_REGULATION_OF_LYMPHOCYTE_ACTIVATION	-2.02729	0.00389864	0.021207
MORF_JUND	-2.02739	0.00406504	0.00849782
GO_ENDOPEPTIDASE_ACTIVITY	-2.0278	0.00829876	0.0211522
GSE339_EX_VIVO_VS_IN_CULTURE_CD8POS_DC_UP	-2.02814	0.00197628	0.0176907
GO_EMBRYO_DEVELOPMENT	-2.02814	0.00201207	0.0211531
LIU_CMYB_TARGETS_UP	-2.02875	0.00192308	0.0129677
TAKEDA_TARGETS_OF_NUP98_HOXA9_FUSION_16D_DN	-2.02884	0.00190476	0.0129764
GSE25087_FETAL_VS_ADULT_TCONV_UP	-2.02921	0.0020202	0.0176024
GSE3920_IFNB_VS_IFNG_TREATED_ENDOTHELIAL_CELL_DN	-2.03005	0.00588235	0.0175356
HERNANDEZ_MITOTIC_ARREST_BY_DOCETAXEL_1_DN	-2.0309	0.00384615	0.0128483
GSE7568_IL4_TGFB_DEXAMETHASONE_VS_IL4_TGFB_TREATED_MACROPHAGE_UP	-2.03102	0	0.0174634
REACTOME_RESOLUTION_OF_ABASIC_SITES_AP_SITES	-2.03259	0.00574713	0.0127103
GSE29164_CD8_TCELL_VS_CD8_TCELL_AND_IL12_TREATED_MELANOMA_DAY3_DN	-2.03348	0.00612245	0.0171994
GSE1112_OT1_VS_HY_CD8AB_THYMOCYTE_RTOC_CULTURE_DN	-2.03385	0.00389864	0.0171928
REACTOME_SMOOTH_MUSCLE_CONTRACTION	-2.03401	0.00607288	0.0126206
GSE6259_CD4_TCELL_VS_CD8_TCELL_UP	-2.03447	0.0040404	0.0171571
GO_CHROMATIN_BINDING	-2.03515	0.00553505	0.020281
GO_RESPONSE_TO_HORMONE	-2.03525	0.00208333	0.0203098
GO_NUCLEOSIDE_BISPHOSPHATE_BIOSYNTHETIC_PROCESS	-2.03542	0	0.0203227
WANG_SMARCE1_TARGETS_UP	-2.03546	0.00843882	0.0125286
REACTOME_DEFECTIVE_TPR_MAY_CONFER_SUSCEPTIBILITY_TOWARDS_THYROID_PAPILLARY_CARCINOMA_TPC	-2.0358	0.00380952	0.0125295
GO_ATP_SYNTHESIS_COUPLED_ELECTRON_TRANSPORT	-2.03584	0	0.0203063
GSE39820_TGFBETA3_IL6_VS_TGFBETA3_IL6_IL23A_TREATED_CD4_TCELL_UP	-2.03614	0.00819672	0.0170069
GO_ANTIGEN_BINDING	-2.03625	0.00403226	0.0202814
LANDIS_ERBB2_BREAST_TUMORS_324_UP	-2.03653	0.00403226	0.0124755
REACTOME_DUAL_INCISION_IN_GG_NER	-2.03748	0.0019305	0.0124324
MORF_USP5	-2.0375	0.00207469	0.00798769
SMIRNOV_CIRCULATING_ENDOTHELIOCYTES_IN_CANCER_UP	-2.03773	0	0.0124388
GO_NADH_DEHYDROGENASE_COMPLEX_ASSEMBLY	-2.03786	0.00851064	0.020146
GO_CENTROSOME_DUPLICATION	-2.03842	0.0059761	0.0201288
GO_TRANSLATION_REGULATOR_ACTIVITY	-2.0386	0.002079	0.0201606
GO_ORGAN_GROWTH	-2.03886	0.00426439	0.0201653
JI_RESPONSE_TO_FSH_UP	-2.0395	0.00579151	0.0123101
GO_POSITIVE_REGULATION_OF_PHOSPHOLIPASE_ACTIVITY	-2.03984	0.00394477	0.020066
GSE17186_BLOOD_VS_CORD_BLOOD_CD21HIGH_TRANSITIONAL_BCELL_UP	-2.04035	0.0019685	0.0166227
GSE36888_STAT5_AB_KNOCKIN_VS_WT_TCELL_IL2_TREATED_6H_DN	-2.04065	0.00196078	0.0166221
GO_POSITIVE_REGULATION_OF_PROTEIN_LOCALIZATION_TO_NUCLEUS	-2.04133	0	0.0199171
GSE18893_TCONV_VS_TREG_24H_CULTURE_DN	-2.04167	0.00208333	0.0165324
GSE17580_TREG_VS_TEFF_S_MANSONI_INF_UP	-2.04174	0.00784314	0.0165401
WHITFIELD_CELL_CYCLE_M_G1	-2.04191	0.00636943	0.0121412
GO_NUCLEAR_CHROMATIN	-2.04217	0.00614754	0.0198419
GO_MITOCHONDRIAL_ENVELOPE	-2.04225	0.00402414	0.0198706
REACTOME_BINDING_AND_UPTAKE_OF_LIGANDS_BY_SCAVENGER_RECEPTORS	-2.04249	0.00204499	0.012115
MODULE_19	-2.04253	0.00193424	0.00772216
GAUSSMANN_MLL_AF4_FUSION_TARGETS_A_DN	-2.04315	0.00208768	0.0120868
YAO_TEMPORAL_RESPONSE_TO_PROGESTERONE_CLUSTER_10	-2.04464	0	0.0120028
MODULE_397	-2.04476	0.0020284	0.00759839
GO_REGULATION_OF_BLOOD_CIRCULATION	-2.04482	0.00406504	0.0196115
GSE17721_LPS_VS_PAM3CSK4_6H_BMDC_DN	-2.04489	0.00831601	0.0162437
GO_PROTEIN_LOCALIZATION_TO_CHROMOSOME_CENTROMERIC_REGION	-2.04508	0.00206612	0.0196341
GSE21360_NAIVE_VS_TERTIARY_MEMORY_CD8_TCELL_UP	-2.0452	0.00630252	0.0162477
GSE21379_WT_VS_SAP_KO_CD4_TCELL_UP	-2.0456	0.00414938	0.016224
GSE40274_FOXP3_VS_FOXP3_AND_IRF4_TRANSDUCED_ACTIVATED_CD4_TCELL_DN	-2.046	0.00200401	0.0162123
GO_POSITIVE_REGULATION_OF_LEUKOCYTE_MEDIATED_IMMUNITY	-2.04639	0.00613497	0.0194995
GSE21774_CD62L_POS_CD56_DIM_VS_CD62L_NEG_CD56_DIM_NK_CELL_DN	-2.04719	0.00412371	0.0161245
GSE20727_CTRL_VS_ROS_INHIBITOR_TREATED_DC_UP	-2.04769	0.0077821	0.0160971
REACTOME_FC_EPSILON_RECEPTOR_FCERI_SIGNALING	-2.04811	0.00580271	0.0117662
GSE37301_LYMPHOID_PRIMED_MPP_VS_RAG2_KO_NK_CELL_UP	-2.04815	0.00386847	0.0160853
REACTOME_METABOLISM_OF_FAT_SOLUBLE_VITAMINS	-2.04815	0.0019802	0.0117775
GO_CELL_CELL_ADHERENS_JUNCTION	-2.04865	0.00619835	0.0192678
GSE9006_HEALTHY_VS_TYPE_1_DIABETES_PBMC_1MONTH_POST_DX_UP	-2.04932	0.00211864	0.0159797
GSE36891_UNSTIM_VS_POLYIC_TLR3_STIM_PERITONEAL_MACROPHAGE_UP	-2.05006	0.00407332	0.0159311
GO_IMMUNE_RESPONSE_REGULATING_SIGNALING_PATHWAY	-2.0507	0.00380228	0.0190178
KOKKINAKIS_METHIONINE_DEPRIVATION_48HR_UP	-2.05266	0.00631579	0.0114958
GO_PROTEIN_IMPORT	-2.05284	0.00412371	0.0187597
GO_MYELOID_LEUKOCYTE_MIGRATION	-2.05291	0	0.0187922
GO_OSSIFICATION	-2.05302	0.004	0.0188137
GSE19198_1H_VS_6H_IL21_TREATED_TCELL_DN	-2.05317	0.00410678	0.0156575
GO_NUCLEOBASE_CONTAINING_SMALL_MOLECULE_BIOSYNTHETIC_PROCESS	-2.05369	0.0020284	0.0187598
GARGALOVIC_RESPONSE_TO_OXIDIZED_PHOSPHOLIPIDS_TURQUOISE_DN	-2.05382	0.00198807	0.0114381
BOYLAN_MULTIPLE_MYELOMA_C_D_DN	-2.05503	0.00382409	0.0113449
GO_GRANULOCYTE_MIGRATION	-2.05567	0.0105485	0.0186021
JIANG_AGING_CEREBRAL_CORTEX_UP	-2.05583	0.00392927	0.0113054
GSE18893_CTRL_VS_TNF_TREATED_TCONV_2H_DN	-2.056	0.00380952	0.0154231
MARTINEZ_RESPONSE_TO_TRABECTEDIN_DN	-2.05652	0.003861	0.0112698
GSE24634_NAIVE_CD4_TCELL_VS_DAY10_IL4_CONV_TREG_DN	-2.05654	0.00613497	0.0153805
GNF2_CARD15	-2.05675	0.00207039	0.00699486
HOUSTIS_ROS	-2.05727	0.00204082	0.0112286
GO_NUCLEOSIDE_PHOSPHATE_CATABOLIC_PROCESS	-2.05754	0.00606061	0.0183875
GO_ATTACHMENT_OF_SPINDLE_MICROTUBULES_TO_KINETOCHORE	-2.05764	0.00194932	0.0184083
PROVENZANI_METASTASIS_DN	-2.05805	0.00204499	0.0111932
GO_CYSTEINE_TYPE_PEPTIDASE_ACTIVITY	-2.05839	0.00583658	0.0183419
GO_DNA_SYNTHESIS_INVOLVED_IN_DNA_REPAIR	-2.05858	0	0.0183461
GO_SIDE_OF_MEMBRANE	-2.05876	0.00199203	0.0183472
GO_REGULATION_OF_MRNA_SPLICING_VIA_SPLICEOSOME	-2.05926	0.00572519	0.0183251
MORF_BECN1	-2.0613	0.0021322	0.00686759
MODULE_280	-2.06172	0.00790514	0.00687854
GO_FATTY_ACID_DERIVATIVE_BIOSYNTHETIC_PROCESS	-2.06237	0.00400802	0.0180335
GO_SIGNAL_TRANSDUCTION_INVOLVED_IN_CELL_CYCLE_CHECKPOINT	-2.06259	0.00194932	0.0180369
KAAB_HEART_ATRIUM_VS_VENTRICLE_UP	-2.06264	0.00829876	0.0108983
GSE3982_DC_VS_CENT_MEMORY_CD4_TCELL_UP	-2.06275	0	0.0148224
GO_NUCLEAR_ENVELOPE	-2.06289	0.00401606	0.0180488
MAYBURD_RESPONSE_TO_L663536_DN	-2.06291	0.00404858	0.0108969
GSE9509_LPS_VS_LPS_AND_IL10_STIM_IL10_KO_MACROPHAGE_30MIN_DN	-2.0633	0.00567108	0.0147961
GO_MUSCLE_CELL_MIGRATION	-2.06415	0	0.0179551
GO_DAMAGED_DNA_BINDING	-2.06446	0.00604839	0.0179611
REACTOME_DEGRADATION_OF_THE_EXTRACELLULAR_MATRIX	-2.06446	0	0.0108065
TOMLINS_PROSTATE_CANCER_DN	-2.06509	0.00811359	0.010778
GSE25147_UNSTIM_VS_HELIOBACTER_PYLORI_LPS_STIM_MKN45_CELL_UP	-2.06539	0.00204082	0.0146114
GO_G1_DNA_DAMAGE_CHECKPOINT	-2.06559	0.00598802	0.017884
GSE339_CD4POS_VS_CD4CD8DN_DC_IN_CULTURE_DN	-2.0659	0.00204918	0.0145934
GO_HOMOLOGOUS_CHROMOSOME_SEGREGATION	-2.06604	0.00575816	0.0178644
GSE29949_CD8_NEG_DC_SPLEEN_VS_MONOCYTE_BONE_MARROW_UP	-2.06627	0.00598802	0.0145771
GSE22886_DAY0_VS_DAY7_MONOCYTE_IN_CULTURE_DN	-2.06628	0.0105042	0.0145996
REACTOME_RNA_POLYMERASE_II_TRANSCRIPTION_TERMINATION	-2.06661	0.00407332	0.0106988
GO_REGULATION_OF_HEART_RATE	-2.06732	0.00195695	0.0177643
ENK_UV_RESPONSE_KERATINOCYTE_UP	-2.06941	0	0.0104928
GSE18281_PERIMEDULLARY_CORTICAL_REGION_VS_WHOLE_CORTEX_THYMUS_UP	-2.06985	0.00608519	0.0143594
FLECHNER_PBL_KIDNEY_TRANSPLANT_REJECTED_VS_OK_UP	-2.0701	0.00798403	0.0104423
MODULE_375	-2.07026	0.0020202	0.00655895
DARWICHE_SKIN_TUMOR_PROMOTER_UP	-2.07102	0.00384615	0.0103899
GO_G_PROTEIN_COUPLED_RECEPTOR_BINDING	-2.07131	0.00196464	0.0173941
MODULE_524	-2.07151	0.00663717	0.0065201
GSE17974_0H_VS_6H_IN_VITRO_ACT_CD4_TCELL_DN	-2.07151	0.00601202	0.0142362
GO_NEGATIVE_REGULATION_OF_CELL_CYCLE_G1_S_PHASE_TRANSITION	-2.07179	0.00413223	0.0173668
GO_REGULATION_OF_HEART_GROWTH	-2.07179	0.00196078	0.0174035
PID_SYNDECAN_1_PATHWAY	-2.07191	0	0.0103448
SASSON_RESPONSE_TO_GONADOTROPHINS_UP	-2.07192	0	0.0103565
GO_MATERNAL_PROCESS_INVOLVED_IN_FEMALE_PREGNANCY	-2.0722	0.00823045	0.0174082
GO_ENDOCHONDRAL_BONE_MORPHOGENESIS	-2.07225	0.00201207	0.0174334
TURASHVILI_BREAST_LOBULAR_CARCINOMA_VS_DUCTAL_NORMAL_DN	-2.07237	0.00195695	0.0103484
GO_RRNA_METABOLIC_PROCESS	-2.07314	0.00408163	0.0173828
GO_POSITIVE_REGULATION_OF_ADAPTIVE_IMMUNE_RESPONSE	-2.0734	0	0.0173963
GSE1460_CD4_THYMOCYTE_VS_NAIVE_CD4_TCELL_CORD_BLOOD_UP	-2.07402	0.00606061	0.0140227
GO_SIGNAL_TRANSDUCTION_IN_RESPONSE_TO_DNA_DAMAGE	-2.07404	0.00809717	0.0173664
SPIELMAN_LYMPHOBLAST_EUROPEAN_VS_ASIAN_DN	-2.07425	0.0100604	0.0102244
HALLMARK_COMPLEMENT	-2.0748	0.00202429	0.00776474
XU_HGF_TARGETS_REPRESSED_BY_AKT1_DN	-2.07603	0.00608519	0.0101275
GO_NEGATIVE_REGULATION_OF_CHEMOTAXIS	-2.0762	0	0.0171598
GO_TAXIS	-2.07669	0	0.0171555
GROSS_HYPOXIA_VIA_ELK3_AND_HIF1A_DN	-2.0771	0.00386847	0.0100761
GO_RIBOSE_PHOSPHATE_BIOSYNTHETIC_PROCESS	-2.07734	0.00403226	0.0171308
GO_ARTERY_MORPHOGENESIS	-2.07752	0.00595238	0.0171412
REACTOME_TRANSPORT_OF_MATURE_MRNAS_DERIVED_FROM_INTRONLESS_TRANSCRIPTS	-2.07784	0.00631579	0.0100481
GSE7460_CTRL_VS_TGFB_TREATED_ACT_FOXP3_HET_TCONV_UP	-2.07819	0.00392157	0.0136846
GO_ESTABLISHMENT_OF_PROTEIN_LOCALIZATION_TO_ENDOPLASMIC_RETICULUM	-2.0786	0.0108696	0.0170835
PID_ILK_PATHWAY	-2.07875	0.00394477	0.010014
GSE19888_CTRL_VS_A3R_ACTIVATION_MAST_CELL_DN	-2.07919	0.00196464	0.0136419
GSE9006_HEALTHY_VS_TYPE_1_DIABETES_PBMC_AT_DX_DN	-2.07937	0.00195312	0.0136382
ZHENG_IL22_SIGNALING_UP	-2.07946	0.00571429	0.00998557
GSE2770_IL12_AND_TGFB_ACT_VS_ACT_CD4_TCELL_2H_UP	-2.08009	0.00199203	0.0136113
REACTOME_ACTIVATION_OF_AMPK_DOWNSTREAM_OF_NMDARS	-2.08078	0.00209644	0.00992918
GSE9988_ANTI_TREM1_AND_LPS_VS_VEHICLE_TREATED_MONOCYTES_DN	-2.08125	0.00204918	0.0135115
GO_PEPTIDYL_PROLINE_MODIFICATION	-2.08138	0.00194553	0.0168414
GO_ESTABLISHMENT_OF_PROTEIN_LOCALIZATION_TO_CHROMOSOME	-2.082	0.00594059	0.0168156
GSE3982_MAST_CELL_VS_NKCELL_UP	-2.08209	0	0.0134808
REACTOME_G0_AND_EARLY_G1	-2.08252	0.00208768	0.00981419
GO_HOMOPHILIC_CELL_ADHESION_VIA_PLASMA_MEMBRANE_ADHESION_MOLECULES	-2.08269	0	0.0167716
REACTOME_RHO_GTPASES_ACTIVATE_PKNS	-2.08357	0.002	0.0097721
KEGG_OXIDATIVE_PHOSPHORYLATION	-2.08373	0.0020284	0.00977524
GSE29164_CD8_TCELL_VS_CD8_TCELL_AND_IL12_TREATED_MELANOMA_DAY7_DN	-2.0843	0	0.0133357
MODULE_102	-2.08467	0	0.00598796
GSE18281_SUBCAPSULAR_CORTICAL_REGION_VS_WHOLE_CORTEX_THYMUS_DN	-2.08496	0	0.0133029
GSE27786_LIN_NEG_VS_NKCELL_UP	-2.08609	0	0.0132433
GSE3982_MAST_CELL_VS_CENT_MEMORY_CD4_TCELL_UP	-2.08783	0	0.0131113
GO_CELLULAR_PROTEIN_CATABOLIC_PROCESS	-2.08853	0.00595238	0.0161946
BOHN_PRIMARY_IMMUNODEFICIENCY_SYNDROM_DN	-2.08881	0.00204918	0.00942908
MGGAAGTG_GABP_B	-2.08906	0.00601202	0.0382776
LEE_LIVER_CANCER_MYC_UP	-2.08921	0.00380952	0.00940985
WINTER_HYPOXIA_UP	-2.09064	0	0.00934485
GSE360_CTRL_VS_T_GONDII_MAC_DN	-2.09071	0.00408163	0.0129121
REACTOME_BIOLOGICAL_OXIDATIONS	-2.09096	0.00994036	0.00933751
GSE29618_MONOCYTE_VS_MDC_DN	-2.09191	0	0.0128312
DEURIG_T_CELL_PROLYMPHOCYTIC_LEUKEMIA_UP	-2.09258	0.0020284	0.00927197
GO_SISTER_CHROMATID_COHESION	-2.09327	0.00573614	0.0157354
GO_ACTIN_FILAMENT	-2.09368	0	0.0157219
GO_SECRETORY_VESICLE	-2.09393	0.003861	0.0157264
GSE45365_HEALTHY_VS_MCMV_INFECTION_BCELL_IFNAR_KO_UP	-2.09407	0.0019802	0.0127156
GO_CELLULAR_RESPONSE_TO_HEAT	-2.09411	0.00817996	0.015737
TAKEDA_TARGETS_OF_NUP98_HOXA9_FUSION_16D_UP	-2.09497	0.0020284	0.00915252
GSE39916_B_CELL_SPLEEN_VS_PLASMA_CELL_BONE_MARROW_DN	-2.09542	0.00398406	0.0126219
GSE360_CTRL_VS_B_MALAYI_LOW_DOSE_DC_UP	-2.09558	0.00194932	0.012622
WEINMANN_ADAPTATION_TO_HYPOXIA_DN	-2.09589	0.0019685	0.00911279
REACTOME_DNA_DAMAGE_TELOMERE_STRESS_INDUCED_SENESCENCE	-2.09663	0.00369004	0.00909705
WOOD_EBV_EBNA1_TARGETS_DN	-2.09691	0	0.00909307
GSE4142_PLASMA_CELL_VS_MEMORY_BCELL_UP	-2.09696	0	0.0125511
GO_CELLULAR_COMPONENT_ASSEMBLY_INVOLVED_IN_MORPHOGENESIS	-2.0982	0	0.0153877
GSE19923_WT_VS_HEB_KO_DP_THYMOCYTE_DN	-2.09828	0.00203252	0.012473
GSE19401_UNSTIM_VS_RETINOIC_ACID_STIM_FOLLICULAR_DC_UP	-2.0984	0.0040404	0.0124856
GO_ELECTRON_TRANSFER_ACTIVITY	-2.09845	0	0.0153915
BANDRES_RESPONSE_TO_CARMUSTIN_WITHOUT_MGMT_48HR_DN	-2.09936	0.00414938	0.00895053
MUELLER_METHYLATED_IN_GLIOBLASTOMA	-2.09943	0.00207039	0.00896069
GSE2770_UNTREATED_VS_ACT_CD4_TCELL_48H_UP	-2.10013	0.00746269	0.0123777
GO_REGULATION_OF_CELL_CYCLE_CHECKPOINT	-2.10052	0.00206612	0.0152009
SCHAEFFER_PROSTATE_DEVELOPMENT_6HR_DN	-2.10079	0	0.00889797
WHITFIELD_CELL_CYCLE_S	-2.10109	0.00410678	0.00889171
GO_MITOTIC_SPINDLE	-2.10115	0.00622407	0.0151585
GO_TRABECULA_MORPHOGENESIS	-2.10146	0.00413223	0.0151706
REACTOME_NEGATIVE_EPIGENETIC_REGULATION_OF_RRNA_EXPRESSION	-2.10261	0.00194553	0.00880477
GO_POSITIVE_REGULATION_OF_CARDIAC_MUSCLE_CELL_PROLIFERATION	-2.10264	0	0.0150637
REACTOME_SLC_TRANSPORTER_DISORDERS	-2.10328	0.00404858	0.00878017
KRIEG_HYPOXIA_NOT_VIA_KDM3A	-2.10328	0	0.00879215
GSE17721_CTRL_VS_CPG_12H_BMDC_UP	-2.10346	0.004	0.0121695
REACTOME_ASSEMBLY_AND_CELL_SURFACE_PRESENTATION_OF_NMDA_RECEPTORS	-2.10346	0	0.00879407
GSE18791_CTRL_VS_NEWCASTLE_VIRUS_DC_16H_UP	-2.1043	0.00606061	0.0121213
GSE339_EX_VIVO_VS_IN_CULTURE_CD4POS_DC_DN	-2.10509	0.00403226	0.0120785
GO_REGULATION_OF_RNA_METABOLIC_PROCESS	-2.1051	0.004	0.0148706
AAAYWAACM_HFH4_01	-2.10514	0	0.0359884
APRELIKOVA_BRCA1_TARGETS	-2.10516	0.00821355	0.00870234
HARRIS_BRAIN_CANCER_PROGENITORS	-2.1062	0.004	0.00865744
BOQUEST_STEM_CELL_UP	-2.10696	0.00388349	0.00864045
SHETH_LIVER_CANCER_VS_TXNIP_LOSS_PAM3	-2.10696	0.00395257	0.00865232
GO_REGULATION_OF_ACTIN_FILAMENT_BASED_PROCESS	-2.10799	0.00194553	0.0146215
GO_RESPONSE_TO_ORGANOPHOSPHORUS	-2.10816	0	0.0146327
STK33_SKM_DN	-2.10832	0.00373134	0.0108202
GSE41087_WT_VS_FOXP3_MUT_ANTI_CD3_CD28_STIM_CD4_TCELL_DN	-2.1085	0.00406504	0.0118737
GO_STEROID_DEHYDROGENASE_ACTIVITY_ACTING_ON_THE_CH_OH_GROUP_OF_DONORS_NAD_OR_NADP_AS_ACCEPTOR	-2.10867	0	0.0146251
GSE9946_IMMATURE_VS_PROSTAGLANDINE2_TREATED_MATURE_DC_DN	-2.10885	0	0.0118582
GO_GLYCOLYTIC_PROCESS_THROUGH_FRUCTOSE_6_PHOSPHATE	-2.10925	0.00184843	0.0145961
REACTOME_AURKA_ACTIVATION_BY_TPX2	-2.10961	0.00590551	0.0085186
GSE31082_DN_VS_DP_THYMOCYTE_UP	-2.10984	0.00643777	0.0118053
GO_PROTEIN_LOCALIZATION_TO_NUCLEUS	-2.11077	0	0.014449
REACTOME_L1CAM_INTERACTIONS	-2.11091	0	0.00843402
MODULE_169	-2.11097	0	0.00501697
GSE40225_WT_VS_RIP_B7X_DIABETIC_MOUSE_PANCREATIC_CD8_TCELL_DN	-2.11117	0.00191205	0.0117413
GO_REGULATION_OF_CELLULAR_KETONE_METABOLIC_PROCESS	-2.11126	0.0019305	0.0144413
GO_NEGATIVE_REGULATION_OF_DNA_DEPENDENT_DNA_REPLICATION	-2.11181	0.00201613	0.0144397
GO_NUCLEAR_TRANSCRIBED_MRNA_CATABOLIC_PROCESS	-2.11198	0.0021097	0.0144538
GSE10240_IL22_VS_IL17_STIM_PRIMARY_BRONCHIAL_EPITHELIAL_CELLS_UP	-2.1129	0.00587084	0.0116327
GO_MICROTUBULE_ORGANIZING_CENTER_ORGANIZATION	-2.11319	0	0.0144244
GSE557_CIITA_KO_VS_I_AB_KO_DC_DN	-2.11341	0	0.0116182
MORF_CCNF	-2.11375	0.0040568	0.00489873
GO_ORGANELLAR_LARGE_RIBOSOMAL_SUBUNIT	-2.11411	0	0.0143885
GSE14000_4H_VS_16H_LPS_DC_TRANSLATED_RNA_UP	-2.11418	0.00387597	0.0115779
GSE17721_POLYIC_VS_GARDIQUIMOD_12H_BMDC_DN	-2.11481	0	0.0115669
GO_REGULATION_OF_DEFENSE_RESPONSE	-2.11569	0	0.0142457
REACTOME_RNA_POLYMERASE_II_PRE_TRANSCRIPTION_EVENTS	-2.11698	0.00614754	0.00813989
GSE22886_NAIVE_BCELL_VS_BLOOD_PLASMA_CELL_DN	-2.11702	0	0.0114141
GSE3982_MAC_VS_NEUTROPHIL_UP	-2.11732	0.0114504	0.011403
GO_RESPONSE_TO_ZINC_ION	-2.11734	0.00564972	0.0141742
YAGI_AML_FAB_MARKERS	-2.11746	0.00195312	0.00812848
GSE26030_UNSTIM_VS_RESTIM_TH17_DAY15_POST_POLARIZATION_UP	-2.11761	0	0.011403
GCM_RAF1	-2.11838	0.00204499	0.00479093
BOYLAN_MULTIPLE_MYELOMA_C_UP	-2.11864	0.00203252	0.00809854
PICCALUGA_ANGIOIMMUNOBLASTIC_LYMPHOMA_UP	-2.11869	0	0.00810777
GSE5679_PPARG_LIGAND_ROSIGLITAZONE_VS_RARA_AGONIST_AM580_TREATED_DC_UP	-2.1191	0.00404858	0.0113044
CHIBA_RESPONSE_TO_TSA_UP	-2.11912	0.0020202	0.00809633
GSE15930_STIM_VS_STIM_AND_IL12_24H_CD8_T_CELL_UP	-2.11921	0.00400802	0.0113098
ZHU_CMV_ALL_UP	-2.11945	0	0.00808295
JAK2_DN.V1_UP	-2.11968	0.00619835	0.0104945
GO_ACTIVATION_OF_IMMUNE_RESPONSE	-2.1211	0.00626305	0.013894
GO_T_CELL_MEDIATED_CYTOTOXICITY	-2.12112	0.00398406	0.013926
GO_SITE_OF_DOUBLE_STRAND_BREAK	-2.12117	0	0.0139487
GSE360_LOW_DOSE_B_MALAYI_VS_M_TUBERCULOSIS_DC_UP	-2.12202	0.0040404	0.0111204
GSE12845_IGD_POS_BLOOD_VS_DARKZONE_GC_TONSIL_BCELL_DN	-2.12228	0.00203252	0.0111142
GNF2_MSN	-2.12249	0.004	0.00466404
GO_REGULATION_OF_GENE_SILENCING	-2.12272	0.00205761	0.0138095
GO_DRUG_METABOLIC_PROCESS	-2.12415	0.0020284	0.0137309
GO_POSITIVE_REGULATION_OF_T_CELL_PROLIFERATION	-2.12457	0.00603622	0.0137183
GO_MODIFICATION_DEPENDENT_MACROMOLECULE_CATABOLIC_PROCESS	-2.12553	0.0039604	0.0136578
GO_REGULATION_OF_SYNAPTIC_TRANSMISSION_GLUTAMATERGIC	-2.12591	0.00191205	0.0136419
GO_POSITIVE_REGULATION_OF_HISTONE_METHYLATION	-2.12609	0.00208333	0.0136544
REACTOME_MEIOTIC_SYNAPSIS	-2.12664	0.00197628	0.00768346
GSE17721_PAM3CSK4_VS_GADIQUIMOD_12H_BMDC_UP	-2.12665	0.00392927	0.0108263
GSE17721_PAM3CSK4_VS_CPG_8H_BMDC_UP	-2.12732	0	0.0107838
GSE15330_WT_VS_IKAROS_KO_MEGAKARYOCYTE_ERYTHROID_PROGENITOR_UP	-2.12758	0.0019685	0.0107829
KAECH_DAY15_EFF_VS_MEMORY_CD8_TCELL_UP	-2.12891	0.00380952	0.0106984
GSE13738_RESTING_VS_BYSTANDER_ACTIVATED_CD4_TCELL_DN	-2.12915	0	0.0106991
MODULE_40	-2.12966	0	0.00443635
GSE3982_EOSINOPHIL_VS_MAST_CELL_DN	-2.13033	0.00215517	0.0106239
GSE21033_CTRL_VS_POLYIC_STIM_DC_24H_DN	-2.13049	0	0.0106397
REACTOME_NONHOMOLOGOUS_END_JOINING_NHEJ	-2.13086	0.00583658	0.00750358
GO_REGULATION_OF_SYSTEM_PROCESS	-2.13098	0.0037037	0.0132748
GSE37532_TREG_VS_TCONV_CD4_TCELL_FROM_VISCERAL_ADIPOSE_TISSUE_UP	-2.13119	0.00574713	0.0106061
GSE7218_UNSTIM_VS_ANTIGEN_STIM_THROUGH_IGG_BCELL_UP	-2.1312	0.00187266	0.0106219
GO_REGULATION_OF_LYMPHOCYTE_MEDIATED_IMMUNITY	-2.13172	0.00191571	0.0132447
TAKEDA_TARGETS_OF_NUP98_HOXA9_FUSION_8D_DN	-2.1335	0.0019685	0.00739208
GO_VASCULAR_PROCESS_IN_CIRCULATORY_SYSTEM	-2.13356	0	0.0131362
GSE5542_IFNG_VS_IFNA_TREATED_EPITHELIAL_CELLS_24H_UP	-2.13363	0.00197628	0.010489
MCDOWELL_ACUTE_LUNG_INJURY_UP	-2.13366	0.00201207	0.00739833
GO_OUTFLOW_TRACT_MORPHOGENESIS	-2.1342	0	0.0131117
MCBRYAN_PUBERTAL_BREAST_4_5WK_UP	-2.13453	0	0.00736692
GSE32986_UNSTIM_VS_CURDLAN_LOWDOSE_STIM_DC_UP	-2.13553	0.00199601	0.0103785
REACTOME_TRANSCRIPTION_OF_THE_HIV_GENOME	-2.13604	0.00198413	0.00728994
GO_ACTOMYOSIN	-2.13618	0.00200803	0.0129673
PEDERSEN_METASTASIS_BY_ERBB2_ISOFORM_4	-2.13636	0	0.00729376
YOSHIMURA_MAPK8_TARGETS_UP	-2.13663	0.00198807	0.00728733
ZHONG_SECRETOME_OF_LUNG_CANCER_AND_ENDOTHELIUM	-2.13707	0	0.00727637
GO_SINGLE_STRANDED_DNA_BINDING	-2.13791	0.00199601	0.0128687
GO_CELLULAR_DETOXIFICATION	-2.13893	0	0.0128278
GSE15930_NAIVE_VS_72H_IN_VITRO_STIM_IL12_CD8_TCELL_DN	-2.13947	0.0020202	0.0101154
REACTOME_ACTIVATION_OF_HOX_GENES_DURING_DIFFERENTIATION	-2.13947	0.00203252	0.00716967
GSE41867_DAY15_EFFECTOR_VS_DAY30_EXHAUSTED_CD8_TCELL_LCMV_CLONE13_DN	-2.1397	0	0.0101055
ROZANOV_MMP14_TARGETS_UP	-2.14083	0.00194932	0.00712107
GO_RESPONSE_TO_BIOTIC_STIMULUS	-2.14121	0	0.0126691
KEGG_HUNTINGTONS_DISEASE	-2.14149	0.00195695	0.00711239
BRUNO_HEMATOPOIESIS	-2.14164	0.00373832	0.0071141
GSE16450_IMMATURE_VS_MATURE_NEURON_CELL_LINE_DN	-2.14226	0	0.00994361
GSE11961_PLASMA_CELL_DAY7_VS_MEMORY_BCELL_DAY40_UP	-2.14237	0	0.0099508
MIKKELSEN_MEF_HCP_WITH_H3_UNMETHYLATED	-2.1426	0.00798403	0.00707553
LENAOUR_DENDRITIC_CELL_MATURATION_DN	-2.14338	0.0020284	0.00705596
GSE23505_IL6_IL1_VS_IL6_IL1_TGFB_TREATED_CD4_TCELL_DN	-2.14353	0	0.00988833
GO_POSITIVE_REGULATION_OF_VIRAL_PROCESS	-2.14375	0.00393701	0.0125456
REACTOME_CLASS_B_2_SECRETIN_FAMILY_RECEPTORS	-2.14396	0.00211864	0.00701737
GSE5503_LIVER_DC_VS_MLN_DC_ACTIVATED_ALLOGENIC_TCELL_UP	-2.14403	0.00207469	0.0098683
MODULE_197	-2.14465	0	0.00410574
GO_NEGATIVE_REGULATION_OF_WNT_SIGNALING_PATHWAY	-2.14497	0.00406504	0.0125008
SCHLOSSER_SERUM_RESPONSE_DN	-2.14504	0	0.00696171
GO_MUSCLE_CELL_PROLIFERATION	-2.14557	0.00382409	0.0125046
GSE27786_LIN_NEG_VS_MONO_MAC_UP	-2.14619	0	0.00978275
DAVICIONI_TARGETS_OF_PAX_FOXO1_FUSIONS_UP	-2.14644	0.00389105	0.00691838
SARRIO_EPITHELIAL_MESENCHYMAL_TRANSITION_DN	-2.14651	0.00198413	0.00692825
REACTOME_PROTEIN_UBIQUITINATION	-2.14661	0	0.00693395
GSE22103_LPS_VS_GMCSF_AND_IFNG_STIM_NEUTROPHIL_UP	-2.14755	0	0.00972364
GSE37532_TREG_VS_TCONV_PPARG_KO_CD4_TCELL_FROM_LN_UP	-2.1477	0.00201613	0.0097286
MARSHALL_VIRAL_INFECTION_RESPONSE_DN	-2.14788	0.00409836	0.00689705
KEGG_RIBOSOME	-2.14824	0.00187617	0.00688971
GSE369_SOCS3_KO_VS_WT_LIVER_UP	-2.14831	0	0.00970048
ANASTASSIOU_MULTICANCER_INVASIVENESS_SIGNATURE	-2.14869	0	0.00688224
P53_DN.V1_UP	-2.14886	0	0.00905464
GO_RESPONSE_TO_FIBROBLAST_GROWTH_FACTOR	-2.14894	0	0.0122175
KATSANOU_ELAVL1_TARGETS_DN	-2.14926	0	0.00687525
GOZGIT_ESR1_TARGETS_DN	-2.14994	0.0019802	0.0068552
GNF2_SERPINB5	-2.15072	0.00196464	0.00402264
YAO_TEMPORAL_RESPONSE_TO_PROGESTERONE_CLUSTER_7	-2.15097	0.00198413	0.00681561
GO_RESPONSE_TO_ACID_CHEMICAL	-2.15159	0.00377358	0.0119981
GO_NEGATIVE_REGULATION_OF_COAGULATION	-2.15211	0.00591716	0.0119773
GSE5679_CTRL_VS_PPARG_LIGAND_ROSIGLITAZONE_AND_RARA_AGONIST_AM580_TREATED_DC_DN	-2.15253	0	0.00945532
GSE22935_UNSTIM_VS_12H_MBOVIS_BCG_STIM_MYD88_KO_MACROPHAGE_DN	-2.15261	0.00414079	0.0094676
GSE18281_SUBCAPSULAR_CORTICAL_REGION_VS_WHOLE_MEDULLA_THYMUS_DN	-2.15293	0	0.00947606
GO_OXIDATIVE_PHOSPHORYLATION	-2.15376	0.00397614	0.0118927
GO_REGULATION_OF_HISTONE_H3_K4_METHYLATION	-2.15386	0.00385357	0.011905
GSE21927_SPLEEN_VS_4T1_TUMOR_MONOCYTE_BALBC_DN	-2.15502	0	0.00936083
NAKAMURA_METASTASIS_MODEL_DN	-2.15586	0	0.00657966
GO_REGULATION_OF_POSTTRANSCRIPTIONAL_GENE_SILENCING	-2.15599	0	0.0117562
GSE34156_NOD2_LIGAND_VS_NOD2_AND_TLR1_TLR2_LIGAND_6H_TREATED_MONOCYTE_DN	-2.15618	0.0041841	0.00932031
JOHNSTONE_PARVB_TARGETS_2_UP	-2.15654	0	0.00656971
GO_NADH_DEHYDROGENASE_ACTIVITY	-2.15694	0	0.0117049
GO_MITOTIC_METAPHASE_PLATE_CONGRESSION	-2.15766	0	0.0116664
GO_CELL_CELL_ADHESION	-2.15853	0.0019685	0.011631
GSE360_HIGH_VS_LOW_DOSE_B_MALAYI_MAC_UP	-2.16002	0	0.0090592
GSE11961_MARGINAL_ZONE_BCELL_VS_PLASMA_CELL_DAY7_DN	-2.16032	0.006	0.00906498
REACTOME_KINESINS	-2.16042	0.00401606	0.00641781
MORF_EIF4A2	-2.1606	0.00387597	0.00379249
GSE45837_WT_VS_GFI1_KO_PDC_DN	-2.16154	0.00604839	0.00902358
REACTOME_TERMINATION_OF_TRANSLESION_DNA_SYNTHESIS	-2.16221	0	0.00635388
REACTOME_SUMOYLATION_OF_UBIQUITINYLATION_PROTEINS	-2.16237	0.00199203	0.00635873
GSE22611_NOD2_VS_CTRL_TRANSDUCED_HEK293T_CELL_UP	-2.16248	0.002	0.00898582
GO_LEUKOCYTE_CHEMOTAXIS	-2.16282	0	0.0113462
HILLION_HMGA1B_TARGETS	-2.1635	0.00203666	0.00632257
BIOCARTA_G2_PATHWAY	-2.16404	0	0.00632519
GO_EPITHELIAL_CELL_DIFFERENTIATION	-2.16416	0.00610998	0.0112791
GSE24142_DN2_VS_DN3_THYMOCYTE_FETAL_UP	-2.16418	0	0.00890844
MILI_PSEUDOPODIA_HAPTOTAXIS_DN	-2.16439	0.00408163	0.00632342
COLIN_PILOCYTIC_ASTROCYTOMA_VS_GLIOBLASTOMA_UP	-2.16492	0.00200803	0.00631969
MODULE_189	-2.16508	0.00199601	0.00370895
PROVENZANI_METASTASIS_UP	-2.16536	0	0.00630953
GO_DEVELOPMENTAL_PROCESS_INVOLVED_IN_REPRODUCTION	-2.16539	0	0.0112117
GSE8921_UNSTIM_VS_TLR1_2_STIM_MONOCYTE_6H_DN	-2.16558	0.00208333	0.00884071
GSE5679_PPARG_LIGAND_ROSIGLITAZONE_VS_ROSIGLITAZONE_AND_RARA_AGONIST_AM580_TREATED_DC_UP	-2.1659	0.00392927	0.00884025
SENGUPTA_NASOPHARYNGEAL_CARCINOMA_WITH_LMP1_UP	-2.16689	0	0.00625799
GO_G_PROTEIN_COUPLED_RECEPTOR_SIGNALING_PATHWAY_COUPLED_TO_CYCLIC_NUCLEOTIDE_SECOND_MESSENGER	-2.1674	0	0.0111302
MODULE_129	-2.16785	0.00200803	0.00364343
GSE11961_FOLLICULAR_BCELL_VS_PLASMA_CELL_DAY7_UP	-2.16817	0	0.00872429
GO_POSITIVE_REGULATION_OF_DNA_REPLICATION	-2.16827	0.004	0.0110798
GNF2_G22P1	-2.16834	0.00207039	0.00364019
GO_REGULATION_OF_WNT_SIGNALING_PATHWAY	-2.16862	0.00204499	0.0110867
GSE10273_HIGH_IL7_VS_HIGH_IL7_AND_IRF4_IN_IRF4_8_NULL_PRE_BCELL_UP	-2.16893	0.0019802	0.00869195
SLEBOS_HEAD_AND_NECK_CANCER_WITH_HPV_UP	-2.169	0.00408163	0.0062061
GO_RIBOSOMAL_LARGE_SUBUNIT_BIOGENESIS	-2.1691	0.00194175	0.0110661
GSE1112_OT1_CD8AB_VS_HY_CD8AA_THYMOCYTE_RTOC_CULTURE_UP	-2.16937	0.00191571	0.00867719
GO_CELL_CELL_SIGNALING_BY_WNT	-2.17048	0.00383142	0.0110146
GO_MITOCHONDRIAL_RESPIRATORY_CHAIN_COMPLEX_I	-2.17065	0	0.0110251
GO_NEUTROPHIL_MIGRATION	-2.1712	0.00416667	0.0110112
GSE23114_WT_VS_SLE2C1_MOUSE_SPLEEN_B1A_BCELL_UP	-2.17196	0.00390625	0.00855601
HALLMARK_ESTROGEN_RESPONSE_LATE	-2.17233	0.00619835	0.00488866
ZHU_CMV_24_HR_DN	-2.17264	0	0.0060758
REACTOME_DETOXIFICATION_OF_REACTIVE_OXYGEN_SPECIES	-2.17282	0	0.0060805
TAKAO_RESPONSE_TO_UVB_RADIATION_UP	-2.17327	0	0.00606765
REACTOME_REGULATION_OF_TP53_ACTIVITY	-2.17335	0.00197239	0.00607444
GO_CELL_COMMUNICATION_INVOLVED_IN_CARDIAC_CONDUCTION	-2.17388	0	0.0108445
GO_TRANSFERASE_COMPLEX_TRANSFERRING_PHOSPHORUS_CONTAINING_GROUPS	-2.176	0	0.0107023
GO_POSITIVE_REGULATION_OF_CHROMATIN_ORGANIZATION	-2.17602	0	0.0107294
REACTOME_HSF1_ACTIVATION	-2.17696	0.0039604	0.00592956
REACTOME_G_ALPHA_I_SIGNALLING_EVENTS	-2.17804	0	0.00588534
GSE27786_LSK_VS_LIN_NEG_CELL_DN	-2.17855	0.00201613	0.00821177
GSE6674_UNSTIM_VS_ANTI_IGM_STIM_BCELL_DN	-2.17858	0	0.00822428
ZHU_CMV_24_HR_UP	-2.17879	0.0020202	0.00585224
GSE26727_WT_VS_KLF2_KO_LPS_STIM_MACROPHAGE_DN	-2.17889	0.00210526	0.00821456
GSE17301_CTRL_VS_48H_ACD3_ACD28_IFNA2_STIM_CD8_TCELL_UP	-2.17963	0.00194553	0.00818476
P53_DN.V1_DN	-2.1797	0.0041841	0.00782604
RB_P130_DN.V1_UP	-2.17986	0	0.00810554
HALLMARK_FATTY_ACID_METABOLISM	-2.18021	0.00410678	0.00498544
GO_WOUND_HEALING	-2.18048	0.00199601	0.01041
GSE32164_RESTING_DIFFERENTIATED_VS_CMYC_INHIBITED_MACROPHAGE_UP	-2.1808	0.00397614	0.00813887
EGFR_UP.V1_UP	-2.18108	0.00401606	0.00840575
REACTOME_GLOBAL_GENOME_NUCLEOTIDE_EXCISION_REPAIR_GG_NER	-2.18134	0.00411523	0.00578599
REACTOME_VIRAL_MESSENGER_RNA_SYNTHESIS	-2.1815	0.00186916	0.00578568
HOOI_ST7_TARGETS_DN	-2.18154	0.0040568	0.00579429
GSE42021_CD24HI_VS_CD24LOW_TCONV_THYMUS_UP	-2.1826	0.00400802	0.00804804
KEGG_LEUKOCYTE_TRANSENDOTHELIAL_MIGRATION	-2.18265	0	0.00577624
KANG_IMMORTALIZED_BY_TERT_DN	-2.18355	0.00199203	0.00576061
GSE14000_TRANSLATED_RNA_VS_MRNA_4H_LPS_DC_UP	-2.18469	0.00194175	0.00795681
GO_EPIDERMAL_CELL_DIFFERENTIATION	-2.18498	0	0.0100418
GSE8921_UNSTIM_0H_VS_TLR1_2_STIM_MONOCYTE_24H_UP	-2.1852	0	0.00793862
GO_ELECTRON_TRANSPORT_CHAIN	-2.18538	0.0059761	0.010043
GO_MRNA_EXPORT_FROM_NUCLEUS	-2.18562	0.00199203	0.010051
TONKS_TARGETS_OF_RUNX1_RUNX1T1_FUSION_HSC_UP	-2.18599	0.00204082	0.00565359
GSE20727_CTRL_VS_ROS_INHIBITOR_TREATED_DC_DN	-2.18625	0	0.00788195
REACTOME_TRANSCRIPTIONAL_REGULATION_BY_RUNX3	-2.18752	0.00209205	0.00558605
TIEN_INTESTINE_PROBIOTICS_6HR_UP	-2.18755	0.00414079	0.00559443
ALFANO_MYC_TARGETS	-2.1877	0	0.00559832
BURTON_ADIPOGENESIS_7	-2.1886	0	0.00557302
REACTOME_RECRUITMENT_OF_NUMA_TO_MITOTIC_CENTROSOMES	-2.18869	0	0.00557915
GO_PEPTIDASE_REGULATOR_ACTIVITY	-2.18887	0.0037594	0.0098082
REACTOME_OTHER_INTERLEUKIN_SIGNALING	-2.19085	0	0.00552243
KEGG_GLUTATHIONE_METABOLISM	-2.19223	0	0.00548574
MODULE_99	-2.19245	0	0.00313044
ONO_FOXP3_TARGETS_DN	-2.19266	0.00195312	0.00547153
GO_REGULATION_OF_ION_TRANSMEMBRANE_TRANSPORT	-2.19284	0.00199203	0.0095929
KIM_WT1_TARGETS_DN	-2.19291	0.00376648	0.00547534
PID_FOXM1_PATHWAY	-2.19372	0	0.00546339
GSE45365_CTRL_VS_MCMV_INFECTION_NK_CELL_DN	-2.19395	0.00396825	0.00745607
GO_MITOTIC_DNA_INTEGRITY_CHECKPOINT	-2.19431	0.00401606	0.00948232
SRF_01	-2.19443	0.00412371	0.0220711
GO_MICROTUBULE_CYTOSKELETON_ORGANIZATION	-2.19544	0	0.00942093
FLECHNER_BIOPSY_KIDNEY_TRANSPLANT_REJECTED_VS_OK_UP	-2.19568	0	0.0054132
RAHMAN_TP53_TARGETS_PHOSPHORYLATED	-2.19594	0.00583658	0.00541697
GSE22611_NOD2_TRANSD_VS_CTRL_TRANSD_HEK293_MDP_STIM_2H_DN	-2.19604	0	0.00736753
MORF_CCNI	-2.19638	0	0.00306694
GSE36826_WT_VS_IL1R_KO_SKIN_DN	-2.19654	0.0019084	0.00736419
MCBRYAN_PUBERTAL_BREAST_6_7WK_DN	-2.19731	0.00198807	0.00538914
GSE43957_UNTREATED_VS_NACL_TREATED_ANTI_CD3_CD28_STIM_CD4_TCELL_UP	-2.1977	0.00204918	0.00732217
GSE17721_PAM3CSK4_VS_CPG_24H_BMDC_UP	-2.19942	0	0.00726375
GSE19401_PAM2CSK4_VS_RETINOIC_ACID_STIM_FOLLICULAR_DC_UP	-2.19987	0	0.00725417
GSE24726_WT_VS_E2_22_KO_PDC_DAY4_POST_DELETION_DN	-2.20083	0	0.00721574
GO_NCRNA_TRANSCRIPTION	-2.20107	0	0.00903911
GSE17721_CTRL_VS_POLYIC_8H_BMDC_UP	-2.20133	0.00190476	0.00720415
GSE17721_0.5H_VS_12H_LPS_BMDC_UP	-2.20136	0	0.0072172
GSE22432_MULTIPOTENT_VS_COMMON_DC_PROGENITOR_UNTREATED_UP	-2.20153	0	0.00722205
GSE12507_PDC_CELL_LINE_VS_IMMATUE_T_CELL_LINE_UP	-2.20162	0.00395257	0.00722695
GSE42088_UNINF_VS_LEISHMANIA_INF_DC_8H_UP	-2.20179	0.00193424	0.00723596
GO_CELLULAR_RESPIRATION	-2.20222	0.00207469	0.00894438
GO_CELL_CELL_ADHESION_VIA_PLASMA_MEMBRANE_ADHESION_MOLECULES	-2.20234	0	0.00896774
GO_RESPONSE_TO_ORGANIC_CYCLIC_COMPOUND	-2.20265	0.00426439	0.00897693
GSE24634_IL4_VS_CTRL_TREATED_NAIVE_CD4_TCELL_DAY5_UP	-2.2029	0	0.00719705
GSE32901_TH17_EMRICHED_VS_TH17_NEG_CD4_TCELL_UP	-2.20341	0	0.00718931
ROESSLER_LIVER_CANCER_METASTASIS_UP	-2.2036	0	0.00513614
GSE27786_LIN_NEG_VS_CD4_TCELL_UP	-2.20383	0.00211864	0.00718582
PUJANA_BREAST_CANCER_LIT_INT_NETWORK	-2.20486	0.00204499	0.00511919
SESTO_RESPONSE_TO_UV_C7	-2.20516	0	0.00511548
GHANDHI_BYSTANDER_IRRADIATION_UP	-2.20548	0.0020284	0.0051119
REACTOME_SUMOYLATION_OF_DNA_DAMAGE_RESPONSE_AND_REPAIR_PROTEINS	-2.20646	0.00193798	0.00506934
GROSS_HYPOXIA_VIA_ELK3_ONLY_DN	-2.20753	0	0.00504289
GSE14415_INDUCED_TREG_VS_FAILED_INDUCED_TREG_DN	-2.20758	0	0.00702334
GSE15139_GMCSF_TREATED_VS_UNTREATED_NEUTROPHILS_UP	-2.2076	0.00200401	0.00703204
GSE12392_CD8A_POS_VS_NEG_SPLEEN_IFNB_KO_DC_DN	-2.20786	0.004158	0.00702607
GO_POSITIVE_REGULATION_OF_INTRACELLULAR_TRANSPORT	-2.20809	0	0.00869422
DARWICHE_PAPILLOMA_RISK_LOW_UP	-2.20981	0.00623701	0.00497304
GSE5589_WT_VS_IL6_KO_LPS_AND_IL6_STIM_MACROPHAGE_45MIN_UP	-2.20984	0.0019305	0.00695277
VERHAAK_GLIOBLASTOMA_MESENCHYMAL	-2.21012	0	0.00496917
GSE21927_GMCSF_IL6_VS_GMCSF_GCSF_TREATED_BONE_MARROW_DN	-2.2104	0.00198807	0.00693617
PYEON_CANCER_HEAD_AND_NECK_VS_CERVICAL_UP	-2.21041	0	0.00497002
KYNG_DNA_DAMAGE_DN	-2.21096	0	0.00495244
GO_REGULATION_OF_GENE_EXPRESSION_EPIGENETIC	-2.21108	0.00623701	0.00854409
CLASPER_LYMPHATIC_VESSELS_DURING_METASTASIS_DN	-2.21244	0	0.00490013
GSE39820_IL1B_IL6_VS_IL1B_IL6_IL23A_TREATED_CD4_TCELL_DN	-2.2128	0.00210526	0.00684552
GO_NUCLEOSIDE_PHOSPHATE_BIOSYNTHETIC_PROCESS	-2.21285	0.00581395	0.00849039
GSE25123_ROSIGLITAZONE_VS_IL4_AND_ROSIGLITAZONE_STIM_MACROPHAGE_DAY10_UP	-2.21313	0	0.00683479
REACTOME_NUCLEAR_ENVELOPE_BREAKDOWN	-2.21444	0.00203252	0.00484329
GSE360_T_GONDII_VS_B_MALAYI_HIGH_DOSE_MAC_UP	-2.21613	0	0.00673094
GSE21063_WT_VS_NFATC1_KO_BCELL_UP	-2.21663	0.00196464	0.00672228
GSE5589_UNSTIM_VS_45MIN_LPS_STIM_MACROPHAGE_UP	-2.21719	0.00195695	0.00670284
PUIFFE_INVASION_INHIBITED_BY_ASCITES_UP	-2.2173	0.00196078	0.00479039
MODULE_79	-2.21852	0.00209205	0.00259403
GSE27786_LIN_NEG_VS_ERYTHROBLAST_DN	-2.21872	0.00197628	0.0066514
GO_REGULATION_OF_ORGAN_GROWTH	-2.21874	0	0.00811763
ZWANG_TRANSIENTLY_UP_BY_2ND_EGF_PULSE_ONLY	-2.21949	0.00193424	0.00471508
GSE3920_IFNA_VS_IFNG_TREATED_FIBROBLAST_DN	-2.22069	0	0.00658067
REACTOME_CYCLIN_A_B1_B2_ASSOCIATED_EVENTS_DURING_G2_M_TRANSITION	-2.2207	0.00209205	0.0046714
GO_ORGANIC_HYDROXY_COMPOUND_BIOSYNTHETIC_PROCESS	-2.22114	0.00201613	0.00801209
GO_STRUCTURAL_CONSTITUENT_OF_NUCLEAR_PORE	-2.22211	0	0.00795671
MODULE_62	-2.22276	0.002	0.00254154
GO_INCLUSION_BODY_ASSEMBLY	-2.2239	0	0.00787557
MORF_PPP2R4	-2.2241	0.00193798	0.00251991
REACTOME_RESPIRATORY_ELECTRON_TRANSPORT_ATP_SYNTHESIS_BY_CHEMIOSMOTIC_COUPLING_AND_HEAT_PRODUCTION_BY_UNCOUPLING_PROTEINS	-2.22424	0.00197239	0.00459469
BOSCO_TH1_CYTOTOXIC_MODULE	-2.22437	0.00200401	0.00459955
GSE8678_IL7R_LOW_VS_HIGH_EFF_CD8_TCELL_UP	-2.22605	0	0.00636842
GO_NEGATIVE_REGULATION_OF_DNA_REPLICATION	-2.22661	0.00199203	0.00770635
MODULE_128	-2.2272	0	0.00247349
HONMA_DOCETAXEL_RESISTANCE	-2.22727	0	0.00453003
NAKAYAMA_SOFT_TISSUE_TUMORS_PCA1_UP	-2.22738	0.0020284	0.00453244
GO_POSITIVE_REGULATION_OF_MULTI_ORGANISM_PROCESS	-2.22767	0	0.00766818
REACTOME_INTERACTIONS_OF_VPR_WITH_HOST_CELLULAR_PROTEINS	-2.22797	0.00398406	0.0045254
GO_FATTY_ACYL_COA_BIOSYNTHETIC_PROCESS	-2.22817	0	0.00764819
PYEON_HPV_POSITIVE_TUMORS_UP	-2.22823	0	0.00452327
GSE37532_WT_VS_PPARG_KO_VISCERAL_ADIPOSE_TISSUE_TCONV_DN	-2.2305	0	0.0061959
KEGG_CYTOKINE_CYTOKINE_RECEPTOR_INTERACTION	-2.23086	0	0.00446501
GO_TRANSCRIPTION_COUPLED_NUCLEOTIDE_EXCISION_REPAIR	-2.23086	0	0.00750991
GSE17721_CPG_VS_GARDIQUIMOD_24H_BMDC_DN	-2.23131	0	0.00616475
GSE13306_TREG_VS_TCONV_DN	-2.23144	0	0.00616991
KEGG_P53_SIGNALING_PATHWAY	-2.2325	0.00204082	0.00440634
WIELAND_UP_BY_HBV_INFECTION	-2.23303	0	0.00438507
GSE22935_WT_VS_MYD88_KO_MACROPHAGE_UP	-2.23314	0	0.00612776
GSE43863_TH1_VS_LY6C_INT_CXCR5POS_MEMORY_CD4_TCELL_UP	-2.23341	0	0.00612423
GSE21927_BALBC_VS_C57BL6_MONOCYTE_TUMOR_UP	-2.23439	0	0.00609247
REACTOME_RESPIRATORY_ELECTRON_TRANSPORT	-2.23496	0	0.00431892
GSE2770_TGFB_AND_IL4_VS_TGFB_AND_IL12_TREATED_ACT_CD4_TCELL_2H_DN	-2.2353	0	0.00608465
GSE26351_UNSTIM_VS_BMP_PATHWAY_STIM_HEMATOPOIETIC_PROGENITORS_UP	-2.23589	0.0020284	0.00607009
GSE22196_HEALTHY_VS_OBESE_MOUSE_SKIN_GAMMADELTA_TCELL_DN	-2.23596	0.00192678	0.00607944
REACTOME_POSITIVE_EPIGENETIC_REGULATION_OF_RRNA_EXPRESSION	-2.23623	0	0.00427663
GO_REGULATION_OF_CELL_CYCLE_ARREST	-2.23634	0	0.007219
GSE21546_WT_VS_SAP1A_KO_AND_ELK1_KO_ANTI_CD3_STIM_DP_THYMOCYTES_DN	-2.23667	0.00194175	0.00606497
GO_RESPONSE_TO_METAL_ION	-2.23716	0	0.00720518
GO_SKIN_DEVELOPMENT	-2.23825	0	0.00716867
WOO_LIVER_CANCER_RECURRENCE_UP	-2.23861	0.00204082	0.00423151
WESTON_VEGFA_TARGETS_3HR	-2.2388	0	0.00423344
GO_MEIOTIC_CHROMOSOME_SEPARATION	-2.23923	0.00200401	0.00715432
GO_SPINDLE_MIDZONE	-2.23927	0	0.00717013
GO_OXIDOREDUCTASE_ACTIVITY_ACTING_ON_CH_OH_GROUP_OF_DONORS	-2.24047	0	0.00713681
GO_LYMPHOCYTE_MEDIATED_IMMUNITY	-2.24168	0.0019802	0.00711162
GO_REPRODUCTIVE_SYSTEM_DEVELOPMENT	-2.24184	0.00201207	0.00712013
GO_PROTEIN_DEPOLYMERIZATION	-2.24192	0	0.00713221
REACTOME_SRP_DEPENDENT_COTRANSLATIONAL_PROTEIN_TARGETING_TO_MEMBRANE	-2.24194	0.00207039	0.00410913
GSE13485_DAY1_VS_DAY7_YF17D_VACCINE_PBMC_DN	-2.24322	0.00390625	0.00583215
GSE24142_EARLY_THYMIC_PROGENITOR_VS_DN2_THYMOCYTE_FETAL_DN	-2.24383	0.0021322	0.00582352
GO_CYTOKINE_ACTIVITY	-2.24422	0	0.0070037
REACTOME_REPRODUCTION	-2.24485	0	0.00404688
REACTOME_ABC_FAMILY_PROTEINS_MEDIATED_TRANSPORT	-2.24506	0	0.00404634
GO_SPLICEOSOMAL_SNRNP_ASSEMBLY	-2.24569	0	0.0069586
GO_PROTEIN_DNA_COMPLEX	-2.24639	0.00201613	0.00694356
MIKKELSEN_NPC_HCP_WITH_H3K4ME3_AND_H3K27ME3	-2.24683	0.00206612	0.00401711
GO_REGULATION_OF_ALCOHOL_BIOSYNTHETIC_PROCESS	-2.24733	0.00203252	0.00694377
REACTOME_EXPORT_OF_VIRAL_RIBONUCLEOPROTEINS_FROM_NUCLEUS	-2.24735	0	0.00399977
GSE411_UNSTIM_VS_400MIN_IL6_STIM_MACROPHAGE_DN	-2.24813	0	0.00564602
REACTOME_BASE_EXCISION_REPAIR_AP_SITE_FORMATION	-2.24839	0.00209205	0.0039656
ZHANG_GATA6_TARGETS_DN	-2.2508	0.00389105	0.00390462
GO_ACTIN_FILAMENT_BASED_PROCESS	-2.25156	0	0.00679055
REACTOME_NUCLEAR_IMPORT_OF_REV_PROTEIN	-2.25362	0.0020202	0.00384577
GO_COTRANSLATIONAL_PROTEIN_TARGETING_TO_MEMBRANE	-2.25366	0	0.00672089
REACTOME_PTEN_REGULATION	-2.25396	0	0.00384472
MODULE_286	-2.25466	0	0.00214126
GO_POSITIVE_REGULATION_OF_CELL_CYCLE_G2_M_PHASE_TRANSITION	-2.25526	0	0.00668206
GSE22229_RENAL_TRANSPLANT_IMMUNOSUPP_THERAPY_VS_HEALTHY_PBMC_UP	-2.25626	0	0.00535994
GO_CATALYTIC_ACTIVITY_ACTING_ON_DNA	-2.25658	0	0.00665067
GO_MUSCLE_CELL_DEVELOPMENT	-2.25742	0	0.00661875
GSE29618_PRE_VS_DAY7_POST_LAIV_FLU_VACCINE_PDC_UP	-2.25773	0	0.00531083
REACTOME_ACTIVATION_OF_THE_MRNA_UPON_BINDING_OF_THE_CAP_BINDING_COMPLEX_AND_EIFS_AND_SUBSEQUENT_BINDING_TO_43S	-2.25805	0.00200803	0.00373756
MORF_CDC10	-2.25854	0	0.00209908
GSE2405_0H_VS_3H_A_PHAGOCYTOPHILUM_STIM_NEUTROPHIL_UP	-2.25858	0	0.00529241
GSE2770_UNTREATED_VS_ACT_CD4_TCELL_2H_DN	-2.26283	0	0.00515686
GO_PURINE_NUCLEOSIDE_MONOPHOSPHATE_BIOSYNTHETIC_PROCESS	-2.26287	0.00201613	0.00633344
IZADPANAH_STEM_CELL_ADIPOSE_VS_BONE_UP	-2.26391	0	0.00359395
GO_GROWTH_PLATE_CARTILAGE_DEVELOPMENT	-2.26395	0	0.00630459
GO_POSITIVE_REGULATION_OF_DEFENSE_RESPONSE	-2.26406	0	0.00631872
GSE45365_NK_CELL_VS_CD11B_DC_MCMV_INFECTION_UP	-2.2642	0	0.00509158
ZHAN_MULTIPLE_MYELOMA_SUBGROUPS	-2.26459	0	0.00358296
KAYO_AGING_MUSCLE_DN	-2.26527	0.00416667	0.00357666
GSE46468_LUNG_INNATE_LYMPHOID_CELL_VS_SPLEEN_CD4_TCELL_DN	-2.26535	0	0.00507268
GSE18791_CTRL_VS_NEWCASTLE_VIRUS_DC_14H_UP	-2.26559	0	0.0050759
GSE41867_DAY6_VS_DAY8_LCMV_ARMSTRONG_EFFECTOR_CD8_TCELL_DN	-2.26599	0	0.00507465
GO_TUMOR_NECROSIS_FACTOR_MEDIATED_SIGNALING_PATHWAY	-2.26613	0.00387597	0.00625794
YAO_TEMPORAL_RESPONSE_TO_PROGESTERONE_CLUSTER_16	-2.26634	0.00194553	0.00354597
REACTOME_TP53_REGULATES_TRANSCRIPTION_OF_CELL_CYCLE_GENES	-2.26775	0	0.00352264
REACTOME_TNFR2_NON_CANONICAL_NF_KB_PATHWAY	-2.26837	0.00194932	0.00351376
REACTOME_FORMATION_OF_TUBULIN_FOLDING_INTERMEDIATES_BY_CCT_TRIC	-2.26909	0	0.00350247
SENGUPTA_NASOPHARYNGEAL_CARCINOMA_DN	-2.26963	0	0.00349345
BURTON_ADIPOGENESIS_6	-2.26976	0	0.0034944
LIM_MAMMARY_LUMINAL_PROGENITOR_UP	-2.27113	0	0.0034757
HU_ANGIOGENESIS_DN	-2.2715	0	0.00347895
GNF2_MMP1	-2.27213	0	0.00192477
GSE14415_INDUCED_TREG_VS_FOXP3_KO_INDUCED_TREG_IL2_CULTURE_UP	-2.27227	0.00192678	0.00486159
GO_POSITIVE_REGULATION_OF_CANONICAL_WNT_SIGNALING_PATHWAY	-2.27233	0	0.00599999
MODULE_199	-2.27253	0.00220751	0.00192011
GSE22886_NEUTROPHIL_VS_MONOCYTE_DN	-2.27267	0	0.00485985
GSE17974_0H_VS_72H_IN_VITRO_ACT_CD4_TCELL_DN	-2.27406	0.00200803	0.00483349
GO_ORGANELLAR_RIBOSOME	-2.27414	0	0.00595356
GSE17721_POLYIC_VS_CPG_12H_BMDC_DN	-2.27437	0	0.00484069
GO_RENAL_SYSTEM_DEVELOPMENT	-2.27568	0	0.00593094
VILLANUEVA_LIVER_CANCER_KRT19_UP	-2.27646	0	0.00338161
GO_REGULATION_OF_DOUBLE_STRAND_BREAK_REPAIR_VIA_HOMOLOGOUS_RECOMBINATION	-2.27716	0	0.00590451
GSE42724_NAIVE_VS_B1_BCELL_DN	-2.27785	0	0.00474216
KEGG_HOMOLOGOUS_RECOMBINATION	-2.27967	0.00408163	0.00332541
GSE40666_UNTREATED_VS_IFNA_STIM_EFFECTOR_CD8_TCELL_90MIN_DN	-2.27977	0	0.00468395
GO_CHROMOSOME_LOCALIZATION	-2.27991	0	0.00577829
GSE12963_UNINF_VS_ENV_AND_NEF_AND_VPR_DEFICIENT_HIV1_INF_CD4_TCELL_DN	-2.27995	0	0.00468412
MODULE_259	-2.28027	0.0039604	0.00181559
GSE24671_BAKIMULC_VS_SENDAI_VIRUS_INFECTED_MOUSE_SPLENOCYTES_DN	-2.28051	0.00189753	0.00467521
GO_POSTREPLICATION_REPAIR	-2.28127	0.00200401	0.00573112
GO_REGULATION_OF_CHROMOSOME_ORGANIZATION	-2.2813	0	0.00574788
GSE37532_TREG_VS_TCONV_PPARG_KO_CD4_TCELL_FROM_LN_DN	-2.28142	0	0.00466419
GO_REGULATION_OF_INNATE_IMMUNE_RESPONSE	-2.28256	0.00195695	0.00572451
GSE13411_NAIVE_VS_IGM_MEMORY_BCELL_DN	-2.28324	0.00202429	0.00463489
GSE26030_TH1_VS_TH17_DAY15_POST_POLARIZATION_DN	-2.28339	0.00404858	0.00463958
GO_RESPIRASOME	-2.28365	0.00195695	0.00570109
REACTOME_SIGNALING_BY_GPCR	-2.28399	0.00203666	0.00324746
GSE4984_UNTREATED_VS_VEHICLE_CTRL_TREATED_DC_DN	-2.28406	0	0.00462604
GO_RNA_EXPORT_FROM_NUCLEUS	-2.28464	0	0.00567349
GO_UROGENITAL_SYSTEM_DEVELOPMENT	-2.28511	0	0.00566611
GSE4590_SMALL_VS_VPREB_POS_LARGE_PRE_BCELL_DN	-2.28523	0	0.00458275
MEK_UP.V1_UP	-2.2866	0.00211416	0.00462116
GO_STEM_CELL_DIFFERENTIATION	-2.28666	0.00203252	0.00565015
GSE7831_1H_VS_4H_CPG_STIM_PDC_DN	-2.28711	0	0.00454833
DANG_REGULATED_BY_MYC_UP	-2.28816	0	0.00317144
GSE40274_CTRL_VS_FOXP3_AND_PBX1_TRANSDUCED_ACTIVATED_CD4_TCELL_DN	-2.28828	0	0.00451874
BENPORATH_ES_2	-2.28904	0	0.00315949
REACTOME_ACTIVATION_OF_GENE_EXPRESSION_BY_SREBF_SREBP	-2.28912	0.00785855	0.00316475
GSE2585_CTEC_VS_THYMIC_DC_DN	-2.28914	0	0.00449113
GSE14350_IL2RB_KO_VS_WT_TEFF_DN	-2.28939	0.00392157	0.00449324
HWANG_PROSTATE_CANCER_MARKERS	-2.29143	0	0.0031181
GSE22919_RESTING_VS_IL2_IL12_IL15_STIM_NK_CELL_UP	-2.29175	0.00414938	0.00441654
KAECH_NAIVE_VS_MEMORY_CD8_TCELL_DN	-2.29265	0.00212766	0.00440241
GSE17721_CTRL_VS_PAM3CSK4_24H_BMDC_DN	-2.29312	0	0.00439735
GO_GENE_SILENCING_BY_RNA	-2.29321	0.00196078	0.00543474
MODULE_289	-2.29412	0	0.00160442
GO_INNATE_IMMUNE_RESPONSE	-2.29416	0	0.00543892
GO_POLYMERIC_CYTOSKELETAL_FIBER	-2.29429	0	0.00544695
GSE1460_CORD_VS_ADULT_BLOOD_NAIVE_CD4_TCELL_UP	-2.29445	0	0.00436676
REACTOME_THE_CITRIC_ACID_TCA_CYCLE_AND_RESPIRATORY_ELECTRON_TRANSPORT	-2.29445	0	0.00306391
KIM_ALL_DISORDERS_CALB1_CORR_UP	-2.2955	0	0.00305164
RICKMAN_HEAD_AND_NECK_CANCER_F	-2.29599	0	0.00303922
GO_POSITIVE_REGULATION_OF_WNT_SIGNALING_PATHWAY	-2.29694	0	0.00536074
SESTO_RESPONSE_TO_UV_C1	-2.29735	0.00408163	0.00300918
GSE27786_NEUTROPHIL_VS_MONO_MAC_DN	-2.29743	0	0.00430816
MARCHINI_TRABECTEDIN_RESISTANCE_UP	-2.2976	0.002	0.00300682
MODULE_392	-2.29808	0	0.00157766
OISHI_CHOLANGIOMA_STEM_CELL_LIKE_DN	-2.29832	0	0.00299207
GSE15330_MEGAKARYOCYTE_ERYTHROID_VS_GRANULOCYTE_MONOCYTE_PROGENITOR_UP	-2.29854	0	0.00427039
GO_CYCLIN_DEPENDENT_PROTEIN_KINASE_HOLOENZYME_COMPLEX	-2.30061	0	0.00520332
GSE17974_0.5H_VS_72H_UNTREATED_IN_VITRO_CD4_TCELL_DN	-2.30127	0	0.00422537
KEGG_VIRAL_MYOCARDITIS	-2.30216	0	0.00289214
GO_STEROID_DEHYDROGENASE_ACTIVITY	-2.30305	0.00207469	0.00516941
ELVIDGE_HYPOXIA_BY_DMOG_DN	-2.30335	0	0.00287442
GO_REGULATION_OF_IMMUNE_RESPONSE	-2.30385	0.00199601	0.00516003
GO_METAPHASE_PLATE_CONGRESSION	-2.30443	0	0.00513831
GO_DNA_HELICASE_ACTIVITY	-2.3052	0	0.00512864
GO_MUSCLE_CONTRACTION	-2.30527	0	0.00514432
PEDERSEN_METASTASIS_BY_ERBB2_ISOFORM_7	-2.30568	0.00198807	0.00285163
BURTON_ADIPOGENESIS_2	-2.3057	0.00192308	0.00285647
GO_RESPONSE_TO_WOUNDING	-2.30687	0	0.00513547
GNF2_CDH3	-2.30692	0.00199203	0.00144158
GSE29164_UNTREATED_VS_CD8_TCELL_AND_IL12_TREATED_MELANOMA_DAY3_DN	-2.30781	0.00194932	0.00403552
DARWICHE_SQUAMOUS_CELL_CARCINOMA_UP	-2.30795	0	0.00283086
GSE37532_TREG_VS_TCONV_CD4_TCELL_FROM_LN_UP	-2.30854	0.00208768	0.00401572
GSE17186_NAIVE_VS_CD21LOW_TRANSITIONAL_BCELL_CORD_BLOOD_DN	-2.30866	0	0.00401936
REACTOME_SENESCENCE_ASSOCIATED_SECRETORY_PHENOTYPE_SASP	-2.30973	0	0.0028052
GSE13411_NAIVE_VS_SWITCHED_MEMORY_BCELL_UP	-2.31002	0.00192308	0.00399936
GO_POST_TRANSLATIONAL_PROTEIN_MODIFICATION	-2.31039	0	0.00502382
GSE22886_NAIVE_BCELL_VS_NEUTROPHIL_DN	-2.31195	0.00201613	0.00392742
GO_XENOBIOTIC_METABOLIC_PROCESS	-2.3122	0	0.00496313
GSE24142_ADULT_VS_FETAL_DN2_THYMOCYTE_DN	-2.31257	0	0.00393082
REACTOME_GAP_JUNCTION_TRAFFICKING_AND_REGULATION	-2.31272	0	0.00275426
GO_MICROTUBULE_CYTOSKELETON_ORGANIZATION_INVOLVED_IN_MITOSIS	-2.31283	0	0.00496561
GO_SMALL_MOLECULE_BIOSYNTHETIC_PROCESS	-2.31341	0	0.00495519
GO_REGULATION_OF_CELLULAR_RESPONSE_TO_HEAT	-2.31417	0.00206186	0.00493628
REACTOME_SUMOYLATION_OF_SUMOYLATION_PROTEINS	-2.31466	0	0.00272601
MODULE_38	-2.31567	0	0.00134519
GO_ACTIN_FILAMENT_DEPOLYMERIZATION	-2.31752	0	0.0048617
GSE2706_LPS_VS_R848_AND_LPS_2H_STIM_DC_DN	-2.32043	0.00205761	0.00373546
GSE36078_UNTREATED_VS_AD5_INF_MOUSE_LUNG_DC_DN	-2.32234	0	0.00370523
ZHAN_EARLY_DIFFERENTIATION_GENES_DN	-2.32255	0	0.0026083
GSE7509_UNSTIM_VS_FCGRIIB_STIM_DC_UP	-2.3227	0	0.00370332
GO_STEROID_BIOSYNTHETIC_PROCESS	-2.32287	0	0.00473895
HALLMARK_DNA_REPAIR	-2.32361	0	0.00178675
GSE3720_VD1_VS_VD2_GAMMADELTA_TCELL_DN	-2.32441	0	0.00367509
REACTOME_CELLULAR_RESPONSE_TO_HEAT_STRESS	-2.32449	0.0040404	0.00257453
TSENG_ADIPOGENIC_POTENTIAL_DN	-2.32468	0	0.00257642
GSE18791_CTRL_VS_NEWCASTLE_VIRUS_DC_18H_UP	-2.32486	0	0.0036756
GO_BLOOD_MICROPARTICLE	-2.3263	0	0.00465038
REACTOME_NONSENSE_MEDIATED_DECAY_NMD_INDEPENDENT_OF_THE_EXON_JUNCTION_COMPLEX_EJC	-2.3268	0	0.00255531
GO_SIGNAL_TRANSDUCTION_BY_P53_CLASS_MEDIATOR	-2.32713	0.00206186	0.00465208
GSE9601_NFKB_INHIBITOR_VS_PI3K_INHIBITOR_TREATED_HCMV_INF_MONOCYTE_DN	-2.32751	0	0.00360923
QI_HYPOXIA	-2.32758	0	0.00255711
GSE21670_STAT3_KO_VS_WT_CD4_TCELL_TGFB_IL6_TREATED_UP	-2.3285	0	0.00360008
GSE21063_CTRL_VS_ANTI_IGM_STIM_BCELL_16H_UP	-2.32904	0	0.00359317
GSE29618_BCELL_VS_MDC_DAY7_FLU_VACCINE_DN	-2.32969	0	0.00357183
GO_RESPONSE_TO_PURINE_CONTAINING_COMPOUND	-2.33019	0	0.00457134
MULLIGHAN_NPM1_MUTATED_SIGNATURE_2_DN	-2.33169	0	0.00248
KEGG_CELL_ADHESION_MOLECULES_CAMS	-2.33201	0	0.00248176
GO_DNA_PACKAGING_COMPLEX	-2.3323	0	0.00449462
NEMETH_INFLAMMATORY_RESPONSE_LPS_UP	-2.33259	0	0.00248098
GSE41867_NAIVE_VS_DAY30_LCMV_ARMSTRONG_MEMORY_CD8_TCELL_DN	-2.33281	0.00196078	0.00348729
GO_MRNA_TRANSPORT	-2.33322	0.00209205	0.00448277
GSE36476_CTRL_VS_TSST_ACT_16H_MEMORY_CD4_TCELL_OLD_DN	-2.33343	0	0.00348255
GO_ORGANIC_HYDROXY_COMPOUND_METABOLIC_PROCESS	-2.33359	0.00195695	0.0044841
MODULE_220	-2.3337	0	0.00122061
REACTOME_TRANSCRIPTIONAL_REGULATION_OF_GRANULOPOIESIS	-2.33451	0.00385357	0.00245178
HILLION_HMGA1_TARGETS	-2.33597	0	0.00243788
LI_DCP2_BOUND_MRNA	-2.33613	0.00198807	0.00243696
GERY_CEBP_TARGETS	-2.33697	0	0.0024281
GSE3982_MAC_VS_CENT_MEMORY_CD4_TCELL_UP	-2.33832	0	0.00338066
GSE17721_POLYIC_VS_PAM3CSK4_16H_BMDC_DN	-2.33862	0.0020202	0.00338538
GO_SITE_OF_DNA_DAMAGE	-2.339	0	0.00433585
REACTOME_GAP_FILLING_DNA_REPAIR_SYNTHESIS_AND_LIGATION_IN_GG_NER	-2.3397	0	0.00238297
MOOTHA_MITOCHONDRIA	-2.33991	0	0.0023846
GO_NADP_BINDING	-2.34087	0	0.00427913
WOOD_EBV_EBNA1_TARGETS_UP	-2.34104	0	0.00237077
GSE3982_EFF_MEMORY_CD4_TCELL_VS_TH1_DN	-2.34128	0	0.00332929
GSE12845_NAIVE_VS_DARKZONE_GC_TONSIL_BCELL_DN	-2.34154	0	0.00333397
REACTOME_MUSCLE_CONTRACTION	-2.34209	0	0.00235927
SCHLOSSER_MYC_TARGETS_REPRESSED_BY_SERUM	-2.34283	0	0.00236084
GSE6259_FLT3L_INDUCED_33D1_POS_DC_VS_BCELL_UP	-2.34339	0.00211864	0.0032948
GSE17580_UNINFECTED_VS_S_MANSONI_INF_TEFF_DN	-2.3437	0	0.00329944
GSE17721_POLYIC_VS_GARDIQUIMOD_6H_BMDC_DN	-2.34447	0	0.00327699
GOTZMANN_EPITHELIAL_TO_MESENCHYMAL_TRANSITION_DN	-2.34505	0	0.00232062
E2F1_Q4	-2.34533	0	0.00937377
PANGAS_TUMOR_SUPPRESSION_BY_SMAD1_AND_SMAD5_DN	-2.34553	0	0.00231937
GO_REGULATION_OF_DNA_TEMPLATED_TRANSCRIPTION_IN_RESPONSE_TO_STRESS	-2.34575	0	0.00414695
GSE3920_UNTREATED_VS_IFNB_TREATED_ENDOTHELIAL_CELL_DN	-2.34604	0	0.00325699
GO_ACTIN_FILAMENT_BUNDLE	-2.34607	0.00200803	0.00416038
GO_ATPASE_ACTIVITY_COUPLED	-2.34619	0.00192678	0.00417388
TONKS_TARGETS_OF_RUNX1_RUNX1T1_FUSION_HSC_DN	-2.34648	0	0.00231031
KUNINGER_IGF1_VS_PDGFB_TARGETS_DN	-2.34699	0	0.0023065
GO_EPIDERMIS_DEVELOPMENT	-2.34829	0.00191571	0.00414287
GSE22432_MULTIPOTENT_PROGENITOR_VS_PDC_DN	-2.34903	0.00197628	0.00319472
GO_PURINE_CONTAINING_COMPOUND_BIOSYNTHETIC_PROCESS	-2.34912	0	0.00414282
GSE1791_CTRL_VS_NEUROMEDINU_IN_T_CELL_LINE_12H_UP	-2.34946	0	0.00319173
SENGUPTA_NASOPHARYNGEAL_CARCINOMA_WITH_LMP1_DN	-2.34979	0.00204918	0.00224966
KEGG_DRUG_METABOLISM_CYTOCHROME_P450	-2.35038	0	0.00225366
GO_OXIDOREDUCTASE_ACTIVITY_ACTING_ON_PEROXIDE_AS_ACCEPTOR	-2.35086	0	0.00410691
MORF_EI24	-2.35119	0	0.00103364
REACTOME_TCR_SIGNALING	-2.35135	0.00203252	0.0022366
GSE27241_WT_VS_RORGT_KO_TH17_POLARIZED_CD4_TCELL_DN	-2.35206	0	0.00313423
GSE7831_UNSTIM_VS_CPG_STIM_PDC_4H_UP	-2.35245	0	0.00312601
GO_CELLULAR_RESPONSE_TO_PROSTAGLANDIN_STIMULUS	-2.3541	0	0.0040253
E2F_01	-2.35448	0	0.00961335
REACTOME_PROTEIN_FOLDING	-2.35494	0	0.00218726
REACTOME_FANCONI_ANEMIA_PATHWAY	-2.35502	0	0.00219117
GSE34179_THPOK_KO_VS_WT_VA14I_NKTCELL_DN	-2.35518	0	0.00306829
IVANOVA_HEMATOPOIESIS_LATE_PROGENITOR	-2.3554	0	0.00219241
GO_RESPONSE_TO_TEMPERATURE_STIMULUS	-2.35567	0.00205761	0.00401143
GSE8685_IL2_ACT_IL2_STARVED_VS_IL21_ACT_IL2_STARVED_CD4_TCELL_UP	-2.35719	0.00199203	0.00302273
GO_CIRCULATORY_SYSTEM_PROCESS	-2.35758	0	0.00397526
GO_NUCLEOBASE_CONTAINING_COMPOUND_TRANSPORT	-2.35821	0	0.00397496
REACTOME_HEDGEHOG_OFF_STATE	-2.35845	0	0.00215136
GSE8921_3H_VS_24H_TLR1_2_STIM_MONOCYTE_DN	-2.35886	0	0.0029893
GO_LEUKOCYTE_MIGRATION	-2.35903	0	0.00396965
WILLIAMS_ESR1_TARGETS_UP	-2.35938	0	0.0021365
KORKOLA_TERATOMA	-2.36056	0.00188324	0.00213229
MODULE_112	-2.36137	0	0.000969499
WENG_POR_TARGETS_LIVER_UP	-2.36137	0	0.00212281
GO_RESPONSE_TO_HEAT	-2.362	0.00205339	0.00389549
GO_STEROID_METABOLIC_PROCESS	-2.36249	0	0.00389478
GO_STRUCTURAL_CONSTITUENT_OF_MUSCLE	-2.36253	0	0.00390337
GNF2_HDAC1	-2.36255	0.00188324	0.000967389
GO_REGULATION_OF_SIGNALING_RECEPTOR_ACTIVITY	-2.36262	0	0.00391656
REACTOME_COMPLEX_I_BIOGENESIS	-2.36351	0	0.0020891
GO_CELLULAR_KETONE_METABOLIC_PROCESS	-2.36391	0	0.0038973
GSE36078_WT_VS_IL1R_KO_LUNG_DC_AFTER_AD5_T425A_HEXON_INF_UP	-2.36447	0	0.002881
GSE5589_WT_VS_IL10_KO_LPS_AND_IL10_STIM_MACROPHAGE_45MIN_UP	-2.36492	0	0.00288483
MODULE_235	-2.36501	0.00194553	0.000950414
MODULE_318	-2.36553	0	0.000955166
NABA_CORE_MATRISOME	-2.36589	0	0.0020715
GNF2_PTX3	-2.36617	0.00208333	0.000959966
GNF2_ELAC2	-2.36629	0.00196078	0.000964814
GO_REGULATION_OF_CYTOSKELETON_ORGANIZATION	-2.36665	0	0.00385404
FONTAINE_PAPILLARY_THYROID_CARCINOMA_UP	-2.3667	0	0.00205089
HELLER_HDAC_TARGETS_UP	-2.36715	0	0.00204119
GO_SUPRAMOLECULAR_FIBER_ORGANIZATION	-2.3674	0	0.00384369
REACTOME_METABOLISM_OF_AMINO_ACIDS_AND_DERIVATIVES	-2.36912	0	0.00202051
GSE14308_TH2_VS_NAIVE_CD4_TCELL_UP	-2.37037	0	0.00280056
GO_LYMPHOCYTE_ACTIVATION_INVOLVED_IN_IMMUNE_RESPONSE	-2.37135	0	0.00376285
WONG_PROTEASOME_GENE_MODULE	-2.37219	0	0.00198368
REACTOME_COOPERATION_OF_PDCL_PHLP1_AND_TRIC_CCT_IN_G_PROTEIN_BETA_FOLDING	-2.37219	0.00198413	0.0019873
REACTOME_HSP90_CHAPERONE_CYCLE_FOR_STEROID_HORMONE_RECEPTORS_SHR	-2.3722	0.00204082	0.00199093
GSE32901_NAIVE_VS_TH1_CD4_TCELL_DN	-2.37403	0	0.00271849
GSE2405_HEAT_KILLED_VS_LIVE_A_PHAGOCYTOPHILUM_STIM_NEUTROPHIL_9H_UP	-2.37422	0.00201613	0.00272452
GO_RESPONSE_TO_NITROGEN_COMPOUND	-2.37485	0	0.0036911
REACTOME_INTERACTIONS_OF_REV_WITH_HOST_CELLULAR_PROTEINS	-2.37605	0	0.00194809
GSE3982_BCELL_VS_TH1_DN	-2.37692	0	0.00269256
REACTOME_RRNA_PROCESSING	-2.37758	0	0.00193263
GSE3039_ALPHAALPHA_CD8_TCELL_VS_B1_BCELL_DN	-2.3776	0	0.00268077
ZHOU_TNF_SIGNALING_30MIN	-2.37826	0.00191571	0.00191704
GSE2770_IL12_AND_TGFB_ACT_VS_ACT_CD4_TCELL_48H_DN	-2.37926	0	0.00265373
REACTOME_TRANSPORT_OF_THE_SLBP_DEPENDANT_MATURE_MRNA	-2.38045	0	0.0019014
GO_REGULATION_OF_CELL_ACTIVATION	-2.38125	0	0.00354714
GO_REGULATION_OF_DNA_METABOLIC_PROCESS	-2.38146	0	0.00355941
GO_RESPONSE_TO_XENOBIOTIC_STIMULUS	-2.3819	0	0.00354807
GSE25123_CTRL_VS_ROSIGLITAZONE_STIM_MACROPHAGE_DN	-2.38339	0.00199203	0.00259058
GO_OXIDOREDUCTASE_ACTIVITY_ACTING_ON_THE_CH_CH_GROUP_OF_DONORS_NAD_OR_NADP_AS_ACCEPTOR	-2.38351	0	0.00355099
DAIRKEE_CANCER_PRONE_RESPONSE_BPA_E2	-2.38462	0	0.0018391
GSE39152_BRAIN_VS_SPLEEN_CD103_NEG_MEMORY_CD8_TCELL_DN	-2.38548	0.00199203	0.00254792
GO_MUSCLE_SYSTEM_PROCESS	-2.38719	0.00192308	0.00347175
GSE2770_UNTREATED_VS_IL12_TREATED_ACT_CD4_TCELL_48H_DN	-2.38841	0	0.00248713
REACTOME_MAPK_FAMILY_SIGNALING_CASCADES	-2.38869	0	0.0017876
GSE36392_TYPE_2_MYELOID_VS_MAC_IL25_TREATED_LUNG_UP	-2.38923	0	0.00247476
GO_CELLULAR_RESPONSE_TO_LIPID	-2.38951	0	0.00344081
GO_ANTIOXIDANT_ACTIVITY	-2.38971	0	0.00345293
GSE4590_SMALL_VS_LARGE_PRE_BCELL_UP	-2.39054	0.00187617	0.00245731
GSE15330_LYMPHOID_MULTIPOTENT_VS_MEGAKARYOCYTE_ERYTHROID_PROGENITOR_IKAROS_KO_DN	-2.39099	0	0.00245264
CAVARD_LIVER_CANCER_MALIGNANT_VS_BENIGN	-2.39123	0.00193798	0.00176343
KEGG_STEROID_BIOSYNTHESIS	-2.39149	0	0.0017667
VANDESLUIS_COMMD1_TARGETS_GROUP_3_UP	-2.39197	0	0.00176731
GO_RESPIRATORY_CHAIN_COMPLEX	-2.3925	0	0.00342645
REACTOME_NUCLEOTIDE_EXCISION_REPAIR	-2.39274	0	0.00175957
GSE17721_ALL_VS_24H_PAM3CSK4_BMDC_DN	-2.39286	0	0.00242459
MODULE_223	-2.39624	0	0.000798785
GO_REGULATION_OF_ION_TRANSPORT	-2.39915	0	0.00326803
GCM_SMARCC1	-2.40074	0	0.000795846
REACTOME_TRANSCRIPTION_COUPLED_NUCLEOTIDE_EXCISION_REPAIR_TC_NER	-2.40148	0	0.00165485
CHEN_LVAD_SUPPORT_OF_FAILING_HEART_DN	-2.40182	0	0.00165794
GO_O_GLYCAN_PROCESSING	-2.403	0	0.00317716
GO_MITOTIC_SPINDLE_ASSEMBLY	-2.4038	0	0.00315888
PEART_HDAC_PROLIFERATION_CLUSTER_UP	-2.40414	0.00196078	0.00162724
GSE17974_0H_VS_48H_IN_VITRO_ACT_CD4_TCELL_DN	-2.40503	0	0.00220462
MORF_RAD54L	-2.40506	0	0.000756295
GO_REGULATION_OF_BODY_FLUID_LEVELS	-2.40536	0.00402414	0.00312638
REACTOME_DEPURINATION	-2.40541	0.0041841	0.00161343
MODULE_170	-2.40608	0	0.000752889
REACTOME_HDR_THROUGH_SINGLE_STRAND_ANNEALING_SSA	-2.40632	0	0.00160791
GSE17721_CTRL_VS_CPG_4H_BMDC_UP	-2.40736	0	0.00217072
GSE22601_IMMATURE_CD4_SINGLE_POSITIVE_VS_CD4_SINGLE_POSITIVE_THYMOCYTE_UP	-2.40815	0	0.00216781
REACTOME_GLUCONEOGENESIS	-2.40856	0	0.00159421
GO_CHROMATIN_ASSEMBLY_OR_DISASSEMBLY	-2.41056	0.00192678	0.003019
SATO_SILENCED_EPIGENETICALLY_IN_PANCREATIC_CANCER	-2.41096	0	0.00155777
HOSHIDA_LIVER_CANCER_SUBCLASS_S1	-2.41116	0	0.00156071
GSE18804_SPLEEN_MACROPHAGE_VS_BRAIN_TUMORAL_MACROPHAGE_UP	-2.41141	0	0.00212809
GSE22033_WT_VS_PPARG_KO_MEF_DN	-2.41193	0	0.0021226
GSE3920_IFNA_VS_IFNG_TREATED_ENDOTHELIAL_CELL_DN	-2.41354	0	0.00209591
BOQUEST_STEM_CELL_CULTURED_VS_FRESH_UP	-2.41384	0.00207469	0.00154073
NABA_SECRETED_FACTORS	-2.41404	0	0.00154366
GILDEA_METASTASIS	-2.41414	0.003861	0.00154099
GSE22886_NEUTROPHIL_VS_DC_DN	-2.41446	0	0.00207173
KEGG_OOCYTE_MEIOSIS	-2.41509	0	0.00153557
GSE6259_FLT3L_INDUCED_DEC205_POS_DC_VS_BCELL_DN	-2.41571	0	0.00205534
GSE24142_EARLY_THYMIC_PROGENITOR_VS_DN2_THYMOCYTE_ADULT_DN	-2.41637	0	0.00204691
GSE17721_0.5H_VS_24H_GARDIQUIMOD_BMDC_UP	-2.41676	0	0.0020464
GO_DNA_INTEGRITY_CHECKPOINT	-2.41685	0	0.0029308
REACTOME_ERCC6_CSB_AND_EHMT2_G9A_POSITIVELY_REGULATE_RRNA_EXPRESSION	-2.41764	0	0.00149584
GO_POSITIVE_REGULATION_OF_DNA_RECOMBINATION	-2.41799	0	0.00291161
GSE37533_UNTREATED_VS_PIOGLIZATONE_TREATED_CD4_TCELL_PPARG1_AND_FOXP3_TRASDUCED_UP	-2.41807	0.00198413	0.00202728
BASSO_B_LYMPHOCYTE_NETWORK	-2.41949	0	0.00149003
GSE24102_GRANULOCYSTIC_MDSC_VS_NEUTROPHIL_DN	-2.41967	0	0.00199745
MODY_HIPPOCAMPUS_NEONATAL	-2.42178	0	0.00147278
GO_IMPORT_INTO_NUCLEUS	-2.42243	0	0.00283739
GSE5503_LIVER_DC_VS_PLN_DC_ACTIVATED_ALLOGENIC_TCELL_DN	-2.42249	0	0.00196482
MORI_SMALL_PRE_BII_LYMPHOCYTE_DN	-2.42378	0	0.00144687
GSE43260_BTLA_POS_VS_NEG_INTRATUMORAL_CD8_TCELL_UP	-2.4239	0	0.00195338
GSE17721_0.5H_VS_12H_CPG_BMDC_UP	-2.42582	0	0.00191785
CHARAFE_BREAST_CANCER_LUMINAL_VS_BASAL_DN	-2.42748	0	0.00141813
MODULE_485	-2.4275	0	0.000674554
GO_NEGATIVE_REGULATION_OF_ORGANELLE_ORGANIZATION	-2.42766	0	0.00271687
YAMASHITA_METHYLATED_IN_PROSTATE_CANCER	-2.42787	0.00198807	0.00141798
GSE3039_NKT_CELL_VS_ALPHABETA_CD8_TCELL_UP	-2.42958	0	0.00187395
GO_UNFOLDED_PROTEIN_BINDING	-2.42978	0	0.00269703
CHEN_HOXA5_TARGETS_9HR_DN	-2.43004	0	0.00140635
GSE27786_LIN_NEG_VS_CD8_TCELL_UP	-2.43028	0	0.00186758
MATTIOLI_MGUS_VS_PCL	-2.43064	0.0020202	0.00140047
GSE40068_CXCR5NEG_BCL6NEG_CD4_TCELL_VS_CXCR5POS_BCL6NEG_TFH_UP	-2.43071	0	0.00186932
E2F1_UP.V1_UP	-2.43264	0	0.00163664
GO_ANTIMICROBIAL_HUMORAL_RESPONSE	-2.43267	0.00210526	0.00263604
GSE10273_HIGH_IL7_VS_HIGH_IL7_AND_IRF4_IN_IRF4_8_NULL_PRE_BCELL_DN	-2.43268	0	0.00184662
GSE19923_WT_VS_HEB_AND_E2A_KO_DP_THYMOCYTE_UP	-2.43324	0	0.00184299
SASSON_RESPONSE_TO_FORSKOLIN_UP	-2.43339	0	0.00135414
GO_RIBOSOME_BIOGENESIS	-2.43421	0	0.00262019
GSE29618_BCELL_VS_MDC_DN	-2.43468	0	0.00182024
HALLMARK_KRAS_SIGNALING_UP	-2.43475	0	0.000647302
MARTENS_TRETINOIN_RESPONSE_DN	-2.43484	0	0.00134519
GSE20198_UNTREATED_VS_IL12_IL18_TREATED_ACT_CD4_TCELL_DN	-2.43549	0	0.00181913
[truncated: 1,450 more rows]
