# Supplementary material for: DNA barcoding reveals ongoing immunoediting of clonal cancer populations during metastatic progression and immunotherapy response
Source: Nat Commun. 2022 Nov 7;13:6539. doi: 10.1038/s41467-022-34041-x (PMC9640547; doi:10.1038/s41467-022-34041-x)
Supplement: Supplementary file 9 — Supplementary Data 6 [file 41467_2022_34041_MOESM9_ESM.xlsx]

## Sheet: Sheet1
Gene	logFC
Soat2	9.58526
Gm2436	7.21804
Gm15413	7.1537
Cdsn	6.53044
Dthd1	6.18305
Npcd	6.08699
Rhbg	6.07919
Zan	5.87352
Angptl6	5.6755
Gdap1l1	5.60284
Fam189b	5.56619
Tmem132b	5.5034
Hlf	5.38868
Snhg15	5.35155
Mmp23	5.31935
Fam71f2	5.07217
Cyp27b1	5.06191
Hgd	5.02108
Ppp1r32	5.00218
Noxred1	4.98326
Zmynd12	4.90691
Galr3	4.90599
Masp2	4.84312
Lims2	4.83959
Napb	4.83868
B4galnt2	4.82458
Sez6l2	4.79754
Opn1sw	4.77414
Col11a2	4.76756
Flrt1	4.70725
Cplx1	4.66342
Ppp1r15a	4.65244
Gadd45g	4.62174
Tmem91	4.54593
Card14	4.51238
Maf	4.50481
A530072M11Rik	4.49017
Disp3	4.45433
Gm26644	4.44421
BC065397	4.44366
1110020A21Rik	4.42986
A530013C23Rik	4.42963
Mmp28	3.93042
P2rx3	3.91933
2610035D17Rik	3.91008
D930016D06Rik	3.79837
Snx22	3.78873
Stbd1	3.78615
H2-K2	3.78477
Plp1	3.76572
Trim46	3.75307
Cox6a2	3.74559
Gm1141	3.70334
Etnk2	3.69319
Ccdc166	3.58391
Nat14	3.53413
Arhgap33	3.53345
Pvt1	3.45934
Dcdc2a	3.43058
E230016M11Rik	3.41049
Fyb2	3.40504
Lta	3.35327
1810026B05Rik	3.34493
1600020E01Rik	3.33049
Adra1b	3.31018
Col20a1	3.29958
Fam171b	3.296
Gtpbp2	3.29567
4933407K13Rik	3.2184
Dnhd1	3.19575
Slc25a27	3.19253
AA467197	3.14
9330179D12Rik	3.12856
Mef2b	3.09015
Gm2237	3.07543
Ciart	3.06767
Slc1a7	3.03551
Cyp4f17	3.01834
6820431F20Rik	3.01353
Xkrx	2.9999
Tmem116	2.97168
Gpr3	2.96951
Cnbd2	2.95471
Sybu	2.91018
Prelid3a	2.90448
Cyb5r1	2.8716
Hid1	2.81496
Chka	2.81115
Ccl20	2.80743
Ccdc137	2.79844
Cybrd1	2.78288
Brd3os	2.77934
Gadd45b	2.76249
Egf	2.75901
Pycr1	2.75505
Zc3h8	2.74119
Syngap1	2.72623
Gm28042	2.72211
Slx1b	2.70983
Rnf32	2.7045
Slc22a21	2.69469
Msi1	2.69371
9330182L06Rik	2.67895
2610005L07Rik	2.67714
Zfp939	2.67052
Atp6v0e2	2.667
Zfand2a	2.65422
Plcxd2	2.62947
Arntl	2.61702
Lime1	2.61079
Rassf1	2.60387
Mx2	2.58197
Man2c1os	2.56338
Ptgds	2.5506
Gm21992	2.54643
Gfra1	2.53144
Orai2	2.51025
Ttll3	2.47788
5430405H02Rik	2.47276
2900076A07Rik	2.45437
Epb41l4aos	2.44989
Adcy9	2.44724
Ftx	2.44586
Parp6	2.43708
Gm10516	2.41103
Arf2	2.40706
Clec2l	2.36561
Gm32591	2.35868
Phyhd1	2.35634
Zfp938	2.35424
Epg5	2.35269
Gpr85	2.31213
Chd2	2.30562
Taf1a	2.29886
Crebrf	2.29497
Bbc3	2.29051
Ern1	2.27096
Trp53	2.26742
Chd5	2.25888
Kansl3	2.23411
Dnajb2	2.21928
Cxcl10	2.21756
Prpf40b	2.20812
Ankrd55	2.2047
Hhipl1	2.18287
Cry1	2.18107
Cacnb1	2.17617
Firre	2.17339
Lemd2	2.16681
Micu3	2.15699
2410131K14Rik	2.15475
Tmem140	2.15082
Rapsn	2.14334
Slc25a53	2.1432
Insyn1	2.13062
Lrig2	2.12769
Erdr1	2.11883
Tom1l2	2.11662
Myom1	2.116
Zfp346	2.11482
Drc3	2.10558
Mettl22	2.10115
Slc25a25	2.09291
Trmt61b	2.09183
Psg17	2.08729
Fut1	2.08331
Tmem150a	2.06052
Phf21b	2.05681
Leprotl1	2.04887
Magef1	2.03198
Zmym6	2.02206
Ppm1k	2.02204
Prkab2	2.01123
Ccdc24	2.00898
Slc24a3	2.00571
Rad9a	2.00235
Cebpg	1.99743
Ormdl3	1.99096
Nckap5	1.98907
Adh7	1.98879
9330104G04Rik	1.98012
Gm45871	1.97742
Igf2bp3	1.97391
Fam129c	1.96776
BC005561	1.95529
Ube2g2	1.93334
Tmem125	1.91693
Cd46	1.91321
Zfp712	1.91129
Dhrs11	1.90944
Prdm9	1.90441
Chrnb2	1.90257
Phospho2	1.89802
Tmem268	1.89018
Rab30	1.88089
Pcsk4	1.87829
Gnpnat1	1.85908
Mrm1	1.84418
Txnrd2	1.84131
Ank1	1.83797
Nmnat3	1.83599
Mknk1	1.83444
Slc25a33	1.83217
Awat2	1.83195
9130008F23Rik	1.82777
Dennd4a	1.82513
Stc2	1.82208
Zfp945	1.82137
3010003L21Rik	1.81949
Arfrp1	1.81843
Mtm1	1.81683
4930590J08Rik	1.81086
Pfkfb3	1.80939
Thap6	1.80606
Zbtb10	1.80497
Tsen15	1.79417
4930520O04Rik	1.79355
Bbs1	1.78729
Tmem245	1.78586
Krt10	1.78355
Rcor3	1.78333
Paqr3	1.78314
Sirt3	1.78259
C030006K11Rik	1.78191
Ppm1l	1.78058
Rmdn1	1.78023
Cbx7	1.77612
Dclk2	1.77226
Dusp8	1.76408
Glce	1.76407
Lyrm1	1.76252
Tmem117	1.75417
Myc	1.74817
E130307A14Rik	1.74785
Lif	1.74439
Npas3	1.74431
Dus4l	1.74179
Bcl7b	1.73172
Trmt13	1.72966
Stk40	1.72948
Crcp	1.72736
Srrm4	1.72605
Map2k3os	1.72222
Nr2c2ap	1.71735
Gm16576	1.71599
Acpp	1.7133
Vps37b	1.71136
Zfp62	1.70994
9430015G10Rik	1.70297
Cxcl11	1.70228
Nf1	1.69725
Lratd2	1.69537
Sirt5	1.69454
Stk19	1.69379
Oasl1	1.6923
Zfp788	1.68942
Myo1h	1.68703
Traf2	1.68106
Dlx4os	1.67751
Ppp1r9a	1.67111
Vamp1	1.67107
Smg1	1.67087
Col8a2	1.66999
Mir22hg	1.66944
Nfil3	1.66571
Sp6	1.6645
Aldh18a1	1.65887
Vegfa	1.65628
AW549877	1.65597
4930503L19Rik	1.65534
C9orf72	1.65247
Lef1	1.65165
Cryzl1	1.64806
Catsper2	1.64649
Arhgef2	1.64463
Npc1	1.64286
Ogfod2	1.64187
Lars	1.64181
1700113A16Rik	1.64027
Slc3a2	1.63599
Cln3	1.63598
Nbeal1	1.63472
Fam50a	1.63326
Tmem218	1.63116
Atp6v0b	1.62389
Riok3	1.62293
Sco1	1.62016
Zfp458	1.61816
Hgh1	1.61165
Eif1	1.60731
Fam110b	1.60731
Per1	1.60647
Gm11423	1.60384
Rtn4r	1.59939
Ino80	1.59288
Ccdc134	1.59274
Zfp952	1.58862
Dact3	1.58116
Zbtb18	1.58088
Mxd1	1.5787
Pdrg1	1.57679
Them4	1.57496
Kantr	1.57123
Mafg	1.57063
Mafk	1.56672
Klf6	1.56663
4732491K20Rik	1.56389
Arsg	1.56376
4632404H12Rik	1.56304
Zfp619	1.55961
Eea1	1.5582
Pdcd2	1.555
Dmtf1	1.55095
Clcn7	1.54575
Tmem167b	1.54512
Clk4	1.54345
Tafa3	1.54344
Nbea	1.54175
Zfp951	1.53971
Mdm4	1.53822
2700099C18Rik	1.53363
Tpk1	1.53156
Hivep1	1.53106
Taf1d	1.53082
Zfp9	1.52934
Zfp729b	1.52933
Dffb	1.52753
Zfp78	1.5271
Kdm6b	1.52691
Reep6	1.52622
Mdp1	1.52303
Cpeb3	1.52234
Mrpl9	1.51953
Ccdc174	1.51844
Zfp593	1.51795
Nr3c1	1.515
Acp6	1.51493
Zfp82	1.513
Fra10ac1	1.51138
Tmem206	1.51006
Fbxl12	1.50726
Gm33989	1.50623
Impact	1.50386
Hdac8	1.50297
Zfp935	1.50268
Elmo1	1.49896
Zbtb21	1.49857
Kdm4c	1.49566
Nrg1	1.49049
Erlin1	1.48867
Decr1	1.4835
Comtd1	1.48329
Dcun1d3	1.48278
Slc25a48	1.48272
Tmem126b	1.48159
Ppcdc	1.48113
Zfp777	1.47866
Per2	1.47708
Agap1	1.47658
Ttl	1.47186
Tnfrsf12a	1.47019
Fnip1	1.46803
Mb21d2	1.46764
Tmem17	1.4676
Naaa	1.4665
Chkb	1.46599
Rbm18	1.46477
Fosl2	1.46389
Kat8	1.46241
Atp8a1	1.46185
Thsd4	1.45949
Hdac4	1.4549
Zfp689	1.45455
Hcn3	1.45324
Fitm2	1.45253
Rchy1	1.44856
Ric1	1.44679
2410002F23Rik	1.44658
Rundc3b	1.44384
Spata6	1.44339
Zfp598	1.43869
Thumpd3	1.43627
Btbd9	1.43533
Ccdc163	1.43516
Fgd3	1.43123
Nedd4l	1.42887
Zfp874a	1.42739
Trub2	1.42638
Slc39a3	1.42599
Slc25a37	1.42369
Mettl2	1.423
AW146154	1.4223
Zfp184	1.4219
Tigd2	1.42129
Zfp738	1.42065
Cln8	1.42023
Krtcap2	1.41983
Epc1	1.41949
2610301B20Rik	1.4189
Zfp941	1.41822
Zfp715	1.41349
Got1	1.41328
Fyn	1.40851
Atf6	1.40476
Arhgef4	1.39804
Pkdcc	1.39726
Mettl1	1.39412
Slc7a5	1.39309
Rwdd3	1.39304
Arhgef28	1.3909
Plk2	1.39022
Tom1	1.38806
Aars	1.38742
Rcan1	1.38311
Nup210	1.38262
Cept1	1.38208
Map3k14	1.3817
Jph4	1.37831
Tsr2	1.37409
Kansl1l	1.37203
Ubxn11	1.37051
Zfp65	1.37028
Pvr	1.37027
Zfp202	1.36315
Zfp759	1.35914
Dus2	1.35829
Trit1	1.35534
Med13l	1.35404
Alg12	1.35397
Klrg2	1.35324
Trpc1	1.34837
Gm5512	1.3473
Wdr7	1.34522
Rhod	1.34074
Vps37c	1.33672
Mettl5	1.3367
Phkg2	1.33591
H2-M3	1.3359
C1ra	1.3357
6230400D17Rik	1.32968
Flot1	1.329
Dip2c	1.32887
Wac	1.32778
Pip5k1a	1.32149
Amz1	1.32148
Zfp960	1.32086
Fam214b	1.31956
Mcc	1.31907
Tmem87a	1.31801
Zfp800	1.314
Slc17a5	1.31033
Rab11fip2	1.30847
Fez2	1.30814
Stambpl1	1.30352
Nfe2l1	1.30278
Elac1	1.30265
Trim39	1.30235
Gm46430	1.30044
Lrrc73	1.299
1110046J04Rik	1.29897
Ccdc47	1.29767
Lins1	1.29402
Zbtb26	1.294
Pisd	1.29315
Zfp532	1.29051
Rad9b	1.28879
Zfr	1.28736
Tor3a	1.2855
Trp53rka	1.28438
Kctd15	1.28389
Ccnl1	1.28308
Glis2	1.28266
Zfp398	1.28162
39873	1.27539
Nlrc3	1.27353
Gpr107	1.27294
Mapk8ip3	1.27133
Klf9	1.27087
Syt17	1.26903
Ndel1	1.26716
4932438A13Rik	1.26555
Zfp236	1.26552
Rnf185	1.26538
Tlk2	1.26112
Mbp	1.25938
Iars	1.25924
2010315B03Rik	1.25546
Bet1l	1.25502
Cage1	1.25444
Rab40c	1.25362
Filip1l	1.25277
B4galt3	1.25274
Dnaja3	1.24894
Amigo3	1.24893
E130311K13Rik	1.24884
Cmc4	1.24865
Dennd6b	1.24709
Socs7	1.24645
Gm15417	1.24478
Rxrb	1.24291
Tatdn1	1.2419
Zswim9	1.24148
Map11	1.23931
Srrd	1.23911
Fam204a	1.23807
Grina	1.23666
Zhx2	1.2359
Rtn4ip1	1.23561
Lysmd4	1.23234
Zfp948	1.2323
Dvl1	1.23199
Scpep1	1.23075
Ankrd12	1.23016
Chrnb1	1.22968
B3gntl1	1.22789
Otub2	1.22783
Abraxas1	1.22729
Smurf1	1.22524
Zfp446	1.22475
Kidins220	1.22286
Yars	1.2226
Mipol1	1.22146
Zfp276	1.22006
Spata1	1.21998
4930402H24Rik	1.21853
4921524J17Rik	1.21822
Unc119b	1.21577
Mob2	1.21112
Bach2	1.21035
Thap2	1.21003
Apbb3	1.20767
Rbpj	1.20614
Rit1	1.204
Ggh	1.20366
Dpp7	1.20348
Atrnl1	1.20199
Zfp651	1.20161
Resf1	1.20096
Prxl2c	1.19872
Khdc4	1.1979
Hectd2	1.19612
Maff	1.19496
Zbtb49	1.19389
Vps72	1.19249
Pex11a	1.19238
Zup1	1.19194
Atp6ap2	1.19191
Xndc1	1.19134
Rusc2	1.19084
Osbpl1a	1.19054
2610306M01Rik	1.18909
Dusp16	1.18905
Jun	1.18851
Cep85l	1.18552
Ppm1j	1.18457
Zfp142	1.18445
Ankrd54	1.181
Snhg6	1.18093
BC017158	1.18001
Cds1	1.17996
Cplane1	1.17979
Abtb2	1.17839
Gtf2ird2	1.17798
Eprs	1.17676
Hspbap1	1.17472
Cpox	1.17437
Tmem42	1.17397
Zfp955b	1.17357
Rragc	1.17346
Creb5	1.17336
Rbsn	1.17105
Flcn	1.17094
Trim68	1.17093
Nfrkb	1.16925
Tfcp2	1.16876
Cep44	1.16857
Zbtb40	1.16776
Prmt3	1.16646
Cth	1.16604
Zfp503	1.16437
Usp36	1.16431
Crebzf	1.16346
Ccdc173	1.16169
1700037C18Rik	1.16136
Sfmbt2	1.15965
Ggnbp2	1.15929
Dnlz	1.1582
Camkk1	1.15809
Rapgef2	1.15788
Amigo1	1.15549
Zbtb6	1.15477
Stx3	1.15409
Pnpo	1.15381
Taf15	1.15376
Ccdc186	1.15273
Zfp68	1.15018
Lonrf1	1.15012
Snx8	1.14742
Bvht	1.14701
Zfp420	1.14537
Hspa9	1.14513
Mycbp2	1.14498
Uvrag	1.1448
Otud3	1.14462
Slc39a11	1.14417
Ntmt1	1.14351
Uros	1.14343
Ano6	1.14179
Qtrt1	1.13806
Plcb4	1.1368
Zgpat	1.13631
Otud7b	1.13601
Braf	1.13512
Cyb5d1	1.13511
A930005H10Rik	1.13459
Katnal1	1.134
Zfp28	1.13389
Zfp12	1.13351
Plk3	1.13073
Tmem87b	1.13042
Lonp1	1.12714
Lin52	1.12548
Epha2	1.12474
Lrrc8d	1.12034
St7	1.12023
Tars	1.11985
Psmg3	1.11963
Prrg4	1.11759
St7l	1.11636
Zfp787	1.11582
Fam219b	1.1154
Gpr19	1.11515
Atp9b	1.1143
Nkapd1	1.1134
D030028A08Rik	1.11266
Cxxc5	1.11146
Gm4767	1.11046
Sepsecs	1.11027
Serac1	1.11017
Zfp639	1.10817
Nars	1.10514
Kif21a	1.10409
Timm22	1.10285
Zfp949	1.10171
Zfp513	1.09957
Gaa	1.09843
Pou4f1	1.0965
Acvr2a	1.0964
Slc7a1	1.09626
Zfp729a	1.09518
Zfp524	1.09406
Nt5dc3	1.09243
Ccpg1os	1.09121
Chchd6	1.09023
Zfp397	1.08916
Hspb8	1.08754
Atad2b	1.08745
Mocs2	1.08721
Habp4	1.08679
Tmem168	1.08627
Dlg1	1.0857
Rps6ka2	1.0853
Mdfic	1.08511
Fosl1	1.085
Ubl3	1.08393
1110065P20Rik	1.08277
Slc25a19	1.07881
Prss16	1.07866
Ensa	1.07549
Samd8	1.07519
Pigh	1.07482
Tcaim	1.07444
Zfp606	1.07396
Synj2	1.07365
Zfp768	1.0733
Tmem11	1.07252
Vti1a	1.07156
Irf2bpl	1.07131
Ap3d1	1.07053
Pigl	1.07033
Rab10os	1.06962
Ttc14	1.06936
Rnf138	1.06854
Pcnx	1.0677
Rasef	1.06714
Asb1	1.06574
Rela	1.06556
Tpp1	1.06265
Noct	1.06185
Snx11	1.06083
Smad7	1.06011
Ngdn	1.05991
Mef2a	1.05949
Whamm	1.05813
Il6st	1.05631
Cdyl	1.05549
Fnip2	1.05418
Tbc1d12	1.05399
Bri3	1.05378
Dnajc18	1.05302
Pqlc1	1.0519
Crebbp	1.05097
Fam129a	1.05062
Exd2	1.04896
Casz1	1.04706
Gm15446	1.0468
Slc30a4	1.04651
D6Wsu163e	1.04449
Cav1	1.04391
Ppp1r12c	1.04304
Picalm	1.04262
Zfp595	1.04212
Enkur	1.04208
Relb	1.04201
Mettl7b	1.04198
Efna1	1.03981
Ctif	1.03848
Mpzl3	1.03839
Kmt2c	1.03704
Slc9a5	1.03465
Herpud2	1.03415
Ndst3	1.03384
Nfxl1	1.03178
Arrdc2	1.03167
Tet3	1.03152
Fgd4	1.03121
Alg2	1.02884
Src	1.02838
Lmo4	1.02827
Rdh13	1.02751
Ube2e2	1.02742
Arl6ip5	1.02721
Pogz	1.02536
Spty2d1	1.02524
Arid5a	1.02415
Cldn12	1.0223
Pan3	1.02201
Zfp26	1.02157
Pqlc2	1.02141
Crlf2	1.01964
Thap1	1.01736
4930581F22Rik	1.01715
Slc35f6	1.01677
Zzz3	1.01602
Fkbp7	1.01591
Ptar1	1.01445
Ttc39b	1.01282
Zfp655	1.01276
Lamtor3	1.01235
Zscan25	1.01219
Nrp2	1.01192
Trmt10b	1.01093
Map3k10	1.01049
Zfp493	1.01006
Scai	1.00937
Gtpbp8	1.00926
Tbck	1.00856
Fam126a	1.00852
Hk2	1.00823
Nr2c1	1.00807
Bbx	1.00751
Rprd1a	1.00734
Mcrip2	1.00619
Klhl8	1.0061
Stx18	1.00572
6030458C11Rik	1.00566
Akr1e1	1.00558
E4f1	1.00284
Mtg2	1.00255
Phf20l1	1.00082
Zfp623	1.00049
Tmem161b	0.999906
Adamts6	0.999809
Vezf1	0.996893
Pkia	0.995982
Dusp11	0.990757
Rbm39	0.990569
Ttc1	0.990091
Rfx5	0.989367
Snx16	0.988215
Ofd1	0.988054
Alkbh1	0.987851
Rpusd4	0.987428
Vps45	0.987271
Tjap1	0.985697
Dgkh	0.985549
Hectd4	0.985513
Aftph	0.984488
4833420G17Rik	0.984387
Gpr63	0.984162
Pigg	0.983478
Arl8a	0.983449
Btbd10	0.982598
Zbtb37	0.982124
Hemk1	0.981403
Tmem251	0.980585
Atp6v1d	0.979894
Arpc5l	0.979781
Hspa5	0.97946
Camk2d	0.979262
Ric8a	0.977516
Coa4	0.975987
Nexn	0.975909
Rab22a	0.975807
4930522L14Rik	0.975019
Trappc8	0.973935
Zscan12	0.973756
Pwwp2b	0.972793
Slc25a38	0.970354
Tma16	0.969255
Zscan26	0.968337
Wipf1	0.968334
Det1	0.968157
Brwd1	0.967726
Ociad1	0.967716
Nob1	0.967423
Zfp930	0.966202
Tiparp	0.965522
Dnajb14	0.965179
Tsc22d2	0.964387
Zfp608	0.964286
Trmu	0.963878
Lpp	0.962852
Zfp566	0.962726
Ss18l2	0.962258
Zfp692	0.962119
Ccdc84	0.961774
Brsk1	0.960342
Surf2	0.959495
Rrm2b	0.957871
Cdcp1	0.957063
Gmeb2	0.956685
Mecp2	0.955997
Faf1	0.95277
Mtmr3	0.952769
4933427D14Rik	0.951895
Rrnad1	0.95145
Pex11b	0.951165
Rhobtb1	0.948858
Zbtb20	0.94807
Zfp771	0.947787
Zfp518a	0.947097
Zfp74	0.946857
Zfp942	0.945827
Tollip	0.945823
Napg	0.945541
Fbxl6	0.945304
Prpf38b	0.944809
2700062C07Rik	0.944373
Atxn7l1	0.94429
Zfp874b	0.94376
Kctd13	0.940039
Pstpip2	0.93901
Ralgapa1	0.938644
Arhgap26	0.937687
Rcc1l	0.935855
Ccdc9	0.934653
Cnbp	0.933946
Gorasp1	0.933936
Ifrd1	0.933776
Marveld1	0.932299
2700054A10Rik	0.930974
Immp2l	0.930711
Ica1	0.930424
Fam8a1	0.929259
Smim13	0.928728
Acer3	0.927449
BC002059	0.926819
Etfdh	0.926269
Rexo5	0.925761
Zfp110	0.925357
Tbpl1	0.92532
Jmjd6	0.925147
Tex264	0.923649
Zc3h7a	0.923625
Fam168b	0.922866
Slc35e4	0.922648
Tmem138	0.920058
Zfp189	0.919226
Slco5a1	0.91735
Hars2	0.917343
Mterf3	0.916821
Mapkapk3	0.916652
Gnptg	0.916469
Phf2	0.915936
Tfeb	0.915578
Zfp131	0.915518
Comt	0.915281
Zfp955a	0.915105
Fip1l1	0.914469
Slc30a1	0.914293
Sos2	0.913523
Zfp119b	0.9131
B230354K17Rik	0.913056
Tmem135	0.91208
Fam135a	0.911325
Cyb561d1	0.911286
Mttp	0.911269
Pak3	0.910929
Rnf14	0.909325
Zkscan5	0.908068
Psenen	0.907316
Gosr1	0.907188
Lamb1	0.906631
Msi2	0.906426
Tmem170b	0.906386
Cdkl2	0.905104
F11r	0.903462
Pusl1	0.903415
Dhps	0.903194
Bcat2	0.902771
Lrsam1	0.902029
Alkbh6	0.901941
Camsap1	0.90108
Lcorl	0.900235
Zeb2	0.899757
Alg1	0.899684
Riok1	0.898542
Nr2c2	0.897996
Sbf2	0.896507
Txnip	0.896429
Cxadr	0.896001
Cdk3	0.893655
Vcpkmt	0.893534
Lias	0.89224
Kctd7	0.892137
Dnmt3a	0.891394
Dnajc27	0.891299
Scaper	0.890135
Atp6ap1	0.888329
Ndst1	0.888273
Ago3	0.886707
Inpp5f	0.884699
Tmem209	0.884586
Uprt	0.883975
Ttc7b	0.883374
Neo1	0.881656
Trak1	0.881427
Rab3gap2	0.881363
Nrg2	0.880716
Coq2	0.880296
Clpb	0.880157
Zfand2b	0.879495
Ppp3ca	0.877675
Qsox2	0.87756
Pggt1b	0.877247
Fbxw17	0.876308
Syne4	0.875366
Tecpr2	0.873926
Bcl2l13	0.873453
Wsb1	0.873257
Clcn3	0.87211
Elp6	0.871309
Map3k2	0.870868
Zfp160	0.869812
Rpgr	0.869766
Mkrn2	0.869247
Aagab	0.869049
Cers2	0.868823
Gab2	0.868411
Rpl22l1	0.867968
Brox	0.867442
Zbtb4	0.867409
LTO1	0.866994
Irs2	0.866147
Dimt1	0.866
Dtx4	0.86595
Sh2b1	0.865601
Arv1	0.864884
Pih1d2	0.864441
Smndc1	0.864363
Aff1	0.86429
Mettl14	0.86387
Ldlrad3	0.863812
Nle1	0.863215
Rubcn	0.863066
Fbxl17	0.862105
S100a3	0.86193
Ears2	0.860525
Pus3	0.860092
Lgmn	0.859686
Zfp84	0.859164
Dph2	0.859123
Dcaf10	0.858405
Atxn1	0.858027
Usp53	0.857559
Bag5	0.856141
Lhfpl2	0.855831
Cobll1	0.85574
Cpne1	0.853209
Pptc7	0.852697
Dyrk1a	0.852176
Gabpb2	0.851647
Rmdn3	0.851514
Xpot	0.850011
Thumpd1	0.849492
Lekr1	0.847564
Rexo4	0.846946
Trmt10c	0.845159
Zfp944	0.844588
Tmem219	0.844393
Zfp97	0.844269
Strn4	0.843938
Atg4c	0.843475
Zfp119a	0.843254
B9d2	0.840553
Ulk3	0.84048
Wasl	0.840349
Uri1	0.840004
N6amt1	0.838272
Dnajb4	0.837994
Inafm2	0.833879
Rnf169	0.833693
Gtpbp6	0.833144
Ppfia3	0.83311
Tmem56	0.832706
Nyap1	0.832649
Neu1	0.832612
Dst	0.832579
Morc2a	0.832397
Sel1l	0.831816
Gatb	0.831237
Dgke	0.830667
Kdm5a	0.830445
Rpl3	0.829644
Etfbkmt	0.82962
Fxr2	0.829521
Nupl2	0.829406
Vps8	0.829387
Dpy19l4	0.829161
2300009A05Rik	0.827971
Plekha5	0.827631
Rnf146	0.826262
Zbtb7b	0.825174
Vps39	0.825052
Rnf121	0.823895
Zfx	0.822961
Plpbp	0.822575
Pitpnm2	0.821676
Zfp516	0.821273
B4galt4	0.820627
Stx1a	0.820489
Itprip	0.819713
Tmem120b	0.819092
Esr1	0.818588
Rps19bp1	0.817914
Lsm14a	0.817839
Arfgef2	0.817635
Rnd1	0.817578
Cwc27	0.817488
Fam118b	0.816787
Pcmtd1	0.816287
Ralgapb	0.814209
Nsl1	0.813792
Tgoln1	0.812612
Atf7	0.812596
Pcf11	0.812231
Crem	0.811209
Mcur1	0.810191
Bbs7	0.810014
Dmxl2	0.809962
Shb	0.808059
Rbm33	0.807907
Satb2	0.807853
Ccdc28a	0.80737
Prrc1	0.80528
Kif3b	0.804795
Alkbh2	0.803506
Ostm1	0.802706
Zfp628	0.802353
Myo5b	0.802348
Fam83f	0.802085
Usp24	0.801783
Ciao3	0.800815
Eps8	0.800264
Diaph2	0.800219
Fbxo17	0.799735
Foxj3	0.799584
Ogg1	0.799493
Mtrr	0.799306
Afap1	0.799275
Mras	0.798725
Rb1	0.798604
Dmxl1	0.797948
Csf1	0.797723
Rmnd1	0.797602
Grpel2	0.796806
Rabggtb	0.796415
Dnase1l1	0.796203
Tmem18	0.796015
Ddx51	0.796001
Tvp23b	0.794323
Slc4a2	0.794011
Arih2	0.793283
Rabep1	0.792503
Ifnlr1	0.792346
Arfip2	0.792181
Gramd3	0.791754
Ercc5	0.790758
Zfp433	0.790051
Stx2	0.789941
Sgms2	0.788645
Itpkc	0.788288
Dapp1	0.787245
Tnrc6c	0.787051
Zfp781	0.78703
Tef	0.786973
Xdh	0.786887
Rufy3	0.786572
Slc35e3	0.786404
Mzt1	0.786252
Ttc19	0.785871
Zfp592	0.785795
Rnaset2a	0.784382
Gpr161	0.784239
Bhlhe41	0.782581
Mapk11	0.782456
Spryd3	0.782034
Fbxo38	0.781982
Gsk3b	0.781631
Dram2	0.781522
Med20	0.781095
Imp4	0.781062
Rest	0.779971
Chuk	0.778776
Ddx27	0.778251
Zfp846	0.778066
Rab24	0.777732
Steap1	0.777305
Gns	0.77728
Yod1	0.777221
Parp3	0.776999
Zfp869	0.774916
Mrpl38	0.774562
Agtpbp1	0.774073
Aasdh	0.774019
Cipc	0.773898
Zfp617	0.773436
Lhfp	0.773341
Prkrip1	0.77286
Gga3	0.772587
Ero1l	0.772048
Scarf2	0.771566
Ifnar2	0.771555
Ammecr1l	0.771104
Crppa	0.770776
Mfge8	0.770214
Qtrt2	0.769927
Ppil4	0.769628
Tbrg4	0.768834
Rab5b	0.768319
Cluap1	0.767677
Arhgef3	0.765629
Aup1	0.7655
Apba3	0.765098
Atxn7	0.765009
Dbt	0.764572
Ahcyl2	0.763964
Ptpn2	0.76346
Atad3a	0.762939
Kdm4b	0.762732
Pawr	0.762654
Prrc2b	0.762017
Fbxo42	0.761649
Mrgbp	0.761543
Hps5	0.761505
Slc30a7	0.761416
Kcmf1	0.761086
Rabgap1l	0.760646
Lrrc58	0.758793
Gpn1	0.758292
Dnajb9	0.757872
Rprd2	0.75713
Parp11	0.757047
Spag9	0.756646
Zbtb39	0.755466
Smg5	0.754879
Vps13a	0.754867
Chmp2b	0.754322
Ints6	0.754043
Prr14	0.753991
Mfn1	0.753614
Zfp384	0.753221
Zfp740	0.75311
Carmil1	0.752939
Gid4	0.751559
Brd1	0.751174
Cdc14b	0.749136
Pde7a	0.747635
Cdc42se2	0.746951
Pinx1	0.746922
Gkap1	0.746633
Fads3	0.746595
Creb3	0.746464
Afg1l	0.746076
Wdr45b	0.745866
Gdap2	0.745693
Focad	0.745275
Gga1	0.744002
Parp8	0.743913
Kansl2	0.743865
Grik5	0.743349
Epdr1	0.743242
Ddx17	0.742969
Rbak	0.741242
Trim33	0.739612
Fam160a2	0.738736
Rasal2	0.738271
8030462N17Rik	0.73773
Rbm12b2	0.737683
Alg8	0.736947
Gm10778	0.736761
Ccdc125	0.736713
Avpi1	0.73514
B4galnt4	0.734138
Lrrfip2	0.733197
Adam12	0.732573
Rft1	0.732571
Nme6	0.732434
Sgcb	0.731533
Klhdc2	0.731396
Rpl10a	0.731328
Zbtb24	0.729798
Mbd5	0.729594
Fzd4	0.729192
Sertad2	0.728913
Nek6	0.728408
Pim3	0.728377
2510002D24Rik	0.728115
Glrp1	0.727022
Ash1l	0.726873
Rab31	0.725395
Crls1	0.725018
Kpna4	0.724068
Slc35f5	0.722878
Ercc6l2	0.721902
Pcnx4	0.721856
Rccd1	0.721565
Tmem170	0.721084
Dusp3	0.719239
Traf4	0.718741
Snx24	0.71786
Smg7	0.717343
Rae1	0.71715
Frmd6	0.716962
Kirrel	0.716251
Tmem68	0.716009
Erbin	0.715318
Brd2	0.715142
Pex14	0.714818
Gna12	0.714589
Acap2	0.714572
Sdhaf1	0.713487
Ppp2r5e	0.713376
Prpsap1	0.712993
Itgav	0.712256
Zfp146	0.712244
Nceh1	0.711794
Gtf2h5	0.710802
Arnt	0.710325
Zdhhc23	0.708644
Rffl	0.708138
Pttg1ip	0.707528
Piezo1	0.707415
Ccnj	0.707401
Cavin2	0.707054
Mapkbp1	0.705569
Zyg11b	0.704633
Atg3	0.703941
Galnt11	0.703837
Rnf123	0.70338
Rph3al	0.70247
Zfp704	0.700339
Rnf19a	0.699463
Timm29	0.698697
Mef2d	0.698329
Ctsz	0.698265
Ranbp9	0.697982
Lman2l	0.697588
Fbxl4	0.697095
Mia2	0.697082
Wdfy1	0.696396
Fbrs	0.696283
Ormdl1	0.696193
Oxct1	0.695833
Zkscan1	0.694731
Prmt2	0.694552
Zfp426	0.69405
Sh3bp2	0.692364
Simc1	0.690737
Kmt5b	0.690418
Zmat3	0.690067
Shtn1	0.689298
Ykt6	0.688977
Ubr5	0.688819
Syne1	0.688176
0610010K14Rik	0.687914
Arap1	0.687182
Dgkd	0.686631
Ska1	0.686626
Ppm1f	0.686085
Prr3	0.685956
Plekha1	0.685627
Sun1	0.684767
Shox2	0.684618
Mtif2	0.684476
Cdkn2aipnl	0.684314
Slc25a40	0.684105
Ccdc43	0.683835
Ube2d2a	0.683331
Raf1	0.68318
Setd6	0.682768
Ascc3	0.682705
Mid2	0.68252
Sys1	0.682473
Cep350	0.682332
Ppm1a	0.682227
Strbp	0.681833
Amn1	0.681795
Gm4924	0.680414
Lrif1	0.68014
Trio	0.679401
Maea	0.678304
Sec24a	0.67821
Gosr2	0.678073
Rabl3	0.677548
Dph5	0.677128
Zkscan17	0.677025
Exosc2	0.676391
Tmem230	0.676164
Zbtb48	0.674947
Tiprl	0.673988
Trmt61a	0.673084
Akap8l	0.672873
Zfp507	0.672739
Sgtb	0.672302
Sgf29	0.671905
Aatf	0.671902
Nek1	0.671618
Bend6	0.670135
Ercc6	0.67012
Tor2a	0.669825
Mob3c	0.669771
Cdk6	0.669652
Arhgap28	0.669345
Sinhcaf	0.668519
Sphk2	0.668075
Fbxw11	0.667973
Mecr	0.667799
Pogk	0.667056
Ankfy1	0.666988
Mtln	0.666598
Pfkfb2	0.666576
Dnajc1	0.666332
Pgam5	0.666139
Paox	0.664704
Ablim1	0.664332
Ly75	0.66282
Rbms1	0.662501
Crtc3	0.662219
Nfx1	0.662109
Tdrd3	0.662095
Mios	0.661777
Emp2	0.661678
Kdm5b	0.661475
BC048403	0.661175
Arl8b	0.661008
Lactb2	0.660926
Rgp1	0.660922
Zscan20	0.659949
Bcl10	0.659301
Dph6	0.659007
Tmem181a	0.658529
Mtr	0.658502
Ubox5	0.658102
Adal	0.658065
Larp1b	0.657807
Akap2	0.657703
Acot8	0.657394
Fiz1	0.65697
Kctd3	0.656824
38777	0.65674
Aff4	0.656645
Tgif2	0.656496
Acvr1	0.655169
Miga1	0.654872
Ssh1	0.654744
Smarcad1	0.653203
Bid	0.652492
Rhbdd3	0.652211
Med26	0.652183
Zmym4	0.652113
Crim1	0.651981
2310009A05Rik	0.6517
Ralb	0.65093
Large1	0.650142
Spata5	0.649825
Arhgap22	0.648643
Bmp2k	0.64856
Trim56	0.647735
Cggbp1	0.644242
Abcd3	0.643067
Tmcc1	0.642915
Map6	0.641708
Lin7c	0.641696
1810014B01Rik	0.641642
Ccnh	0.641242
Clk3	0.641032
Kansl1	0.640542
Telo2	0.639374
Lamp2	0.638403
Akirin1	0.638057
Tnpo1	0.637853
Gigyf1	0.637705
Luzp1	0.636916
Sap30bp	0.636881
Slc1a5	0.63669
Polr2h	0.6362
Mgat4b	0.635632
Isg20l2	0.635501
Rabl6	0.63549
Mbd1	0.635287
Cers6	0.634184
Mgme1	0.633974
Samd12	0.63365
Pgs1	0.633195
Gatc	0.632933
Nop56	0.632653
Faxc	0.6325
Arl16	0.632245
Nampt	0.631547
Ywhag	0.63075
Scyl3	0.629709
Zfp317	0.628556
Phc3	0.628327
Kif1b	0.628285
Chtop	0.627562
Pld1	0.626234
Nop14	0.626208
Tspan5	0.625941
Zkscan3	0.625861
Arl5b	0.624703
Reps1	0.624201
Jagn1	0.624158
Pdik1l	0.623938
Ttc39c	0.623604
Ccdc93	0.623196
Dgkq	0.622938
Ankrd11	0.62254
Mark4	0.622431
Atxn7l3b	0.622414
Cxxc1	0.622198
Prmt7	0.621037
Epb41l4b	0.619193
Csnk2a1	0.619119
Synrg	0.618823
9130023H24Rik	0.617707
Usp48	0.616867
Coq5	0.616179
Smim10l1	0.615121
Prkdc	0.615109
Eif4a2	0.615054
Wnt7a	0.614709
Usp34	0.614101
Rsrc2	0.61379
Nhs	0.613575
Hbegf	0.612763
Ppfibp1	0.612655
Vav3	0.611873
Ccdc126	0.611795
Golga4	0.611734
Rassf5	0.611596
Crtc2	0.611469
Amotl2	0.61065
Adar	0.609894
Cep126	0.609826
Uqcc1	0.608994
Scnm1	0.608889
Kctd6	0.608099
Tstd2	0.607996
Tbc1d24	0.607987
Rptor	0.60788
Rnf214	0.607756
Ddr2	0.607722
Kif13b	0.607296
Invs	0.607208
Map1b	0.606945
Taf8	0.606662
Nfkbil1	0.606013
Serp1	0.605792
Golga5	0.605735
Tmem107	0.605339
Arfgef1	0.605229
Fam45a	0.604357
Ift57	0.604355
Klhl28	0.604015
Pter	0.603194
Utp14a	0.602741
Apc	0.601636
Mlxip	0.601267
Optn	0.600345
Osbpl8	0.600229
Polr3d	0.599423
Traf6	0.598589
Zbtb17	0.598474
Uhrf2	0.59816
Sdf4	0.598124
Ube3a	0.598102
Bicra	0.598018
Wdr47	0.597787
Rnf24	0.597524
Wdr13	0.595053
Rab6b	0.59482
Rmnd5a	0.594617
Slc38a9	0.594606
Thoc6	0.594439
Htt	0.593173
Eef2	0.592964
Trim27	0.592152
Rapgef1	0.591987
Harbi1	0.591763
Agl	0.591316
Arhgap42	0.591316
Fam104a	0.59125
Zmynd11	0.591137
Cdc42ep1	0.590857
Trmt1l	0.590763
Asb7	0.590101
Tank	0.589493
Cox10	0.589365
Gne	0.588883
Rnf11	0.587561
Psmg2	0.587033
Cgas	0.586532
Mllt6	0.58652
Tm9sf4	0.586353
Zfp263	0.584589
Ip6k1	0.584046
Tmem38b	0.584036
Maml3	0.583087
Stk17b	0.582824
Osbp	0.582645
Gtf2i	0.582626
Scyl2	0.582288
Bmt2	0.581026
Med10	0.580588
Elmsan1	0.580535
Zfp560	0.580395
Ttc37	0.580233
E130308A19Rik	0.579708
1110004F10Rik	0.579354
Mynn	0.579212
Rreb1	0.578734
Tbc1d19	0.57834
Rab28	0.577711
Dnajc5	0.575836
Neurl4	0.575769
Smc6	0.575607
Smn1	0.575579
Cd2bp2	0.575525
Derl2	0.575336
Hps4	0.574017
Mcu	0.573992
Cav2	0.573684
Dph1	0.573448
Arsk	0.573137
Dsp	0.57299
Pign	0.572105
Banp	0.572025
Sirt2	0.571826
Prkacb	0.571301
Tada2a	0.57056
Cdk17	0.568201
Aimp1	0.56801
Mbtps2	0.567887
Rab33b	0.56736
Rcan3	0.567098
Emc7	0.566585
Mcfd2	0.566421
Mzt2	0.565634
Cenpv	0.565545
Desi2	0.565186
Senp6	0.564601
Syde2	0.564544
Wls	0.564408
Cep290	0.563685
Gpatch2l	0.563442
2610044O15Rik8	0.563211
Adipor2	0.562067
Psph	0.561481
Timm10	0.561042
Wdr25	0.560603
Avl9	0.560208
Sec22b	0.560155
Exoc3	0.559879
Zfp438	0.559513
Ptpmt1	0.558854
Ing3	0.558385
Tmem128	0.558219
Mrpl23	0.558045
Ltv1	0.557996
Gtf2ird1	0.557976
Upf2	0.557821
Cables2	0.55767
Odf2l	0.557613
Eogt	0.556748
Adat2	0.556732
Coro7	0.55673
Kctd20	0.556137
Ube3b	0.556043
Hlcs	0.553333
Fam53a	0.553016
Lrig3	0.552809
Eral1	0.552674
Suco	0.552658
Rab11fip3	0.552641
Boc	0.552348
Vwa8	0.55232
Znhit6	0.552256
Trmt11	0.55217
Washc2	0.552003
38412	0.551783
Jmjd1c	0.551192
Ino80d	0.549218
Ccser2	0.548619
Lzic	0.547393
Cfap410	0.546775
Mtss1	0.546039
Csnk1e	0.545678
Rbm42	0.545534
Chm	0.545124
Ppp1r35	0.543688
Cdc73	0.542597
Mindy1	0.542259
Pstk	0.540961
Nsa2	0.540325
Polr3e	0.539209
Ncdn	0.539046
Myo9a	0.538923
Spindoc	0.538332
Insig2	0.538143
Fam172a	0.53806
Abcc4	0.537339
Zfhx3	0.536888
Tecpr1	0.536325
Myo1d	0.536096
Anks1	0.535977
Adprh	0.535825
Ptrh1	0.53503
Slc25a28	0.534506
1810013L24Rik	0.534457
Tug1	0.534
Wdr43	0.53333
Vps26a	0.53323
Mier3	0.532833
Dgcr8	0.53264
Klc2	0.532104
Spire1	0.531644
Fnbp1l	0.53144
Fbxo9	0.530283
Snhg8	0.530134
Arhgap29	0.530056
Snx19	0.529932
Rnaset2b	0.529677
Klhdc10	0.529638
Slk	0.528373
Clock	0.527955
Tfe3	0.527632
Hax1	0.527621
Creb1	0.526773
Nsun6	0.526524
Sec11a	0.526509
Alg10b	0.526457
Gpam	0.526234
Wipf2	0.525446
Hip1r	0.525274
Abhd2	0.524899
Nop2	0.524402
Zfp318	0.524308
Samd4	0.522757
Mecom	0.522688
Fam193a	0.522514
Ndfip2	0.521399
Mrpl19	0.521074
Hagh	0.521014
Yipf4	0.520762
Rab5a	0.520734
Naa30	0.51973
Zfp790	0.519685
Fam120c	0.519135
Rita1	0.51826
Tfpt	0.518133
Bcdin3d	0.517205
Zfp410	0.517181
Cdk20	0.516205
Tsc1	0.515048
Loxl4	0.513948
Trim45	0.513886
2310039H08Rik	0.513694
Prickle1	0.512315
Tle3	0.5123
Rybp	0.510616
Tead1	0.510375
Wdfy3	0.510244
Scaf8	0.510007
Ap4b1	0.509753
Slc12a4	0.509477
Golgb1	0.507329
Ncor1	0.507219
Dcaf6	0.507178
Trpm7	0.506777
Leng1	0.50669
Krt80	0.506339
Stx7	0.506175
Snapc4	0.50595
Arl13b	0.50428
Zfp81	0.502168
BC024063	0.501549
Tjp1	0.501027
Zdhhc9	0.501027
Mrrf	0.500138
Notch2	0.499814
Rsf1	0.499364
Lnpep	0.497889
Ift80	0.497838
Ddx55	0.497162
Gtf3c6	0.494959
Abitram	0.494041
C2cd2l	0.493867
Prkag2	0.493838
B4galt7	0.493726
Zfp748	0.49367
Usp33	0.492499
Tmem120a	0.491904
Smad5	0.491784
Tmbim1	0.490697
Srfbp1	0.490497
Grsf1	0.490446
Zfp266	0.48996
Slc38a1	0.489633
Zfp747	0.489017
Rce1	0.488853
Abraxas2	0.488718
Manea	0.488535
Zfp91	0.48843
Ublcp1	0.488392
Arhgap39	0.487896
Bnip1	0.487658
Csnk1a1	0.486828
Thap7	0.486639
Zfyve9	0.48487
Xpo7	0.484687
Zranb1	0.483991
Inip	0.483522
Polr2g	0.483136
Dock7	0.482263
Bcor	0.481568
Mettl3	0.481075
Atpaf2	0.480939
Crkl	0.480782
Sdc2	0.480603
Foxp1	0.480401
Rhbdd2	0.48038
Glmn	0.47958
Fam210a	0.479569
Ppp2r3a	0.479324
Rnf19b	0.479148
Sgpp1	0.47814
Vps13b	0.478025
Csnk1g3	0.477591
Casp2	0.477343
Dctn4	0.477227
Soat1	0.477134
Ap4e1	0.47689
Alkbh4	0.476705
Tuft1	0.476495
Fastk	0.476182
AW209491	0.475942
Anxa5	0.475532
Rfng	0.475308
Hspa4l	0.473983
Taf13	0.473467
Zfp868	0.473173
Smim3	0.472564
Ptdss2	0.472486
Dzip3	0.472067
Sipa1l3	0.471697
Ccdc88a	0.471434
Akap13	0.471267
Rmc1	0.470716
Pip4p1	0.468817
Plod3	0.468523
Noc3l	0.468464
Mex3c	0.468111
Gorab	0.467495
Sgta	0.467407
Lmtk2	0.467245
Ajuba	0.467218
Tut7	0.46696
Fars2	0.466527
Suclg2	0.466517
Faf2	0.465577
Slc25a44	0.465489
Spred3	0.46532
Sco2	0.464892
Gar1	0.464367
Bcl6	0.464285
Tasor	0.464261
Zmym5	0.46417
Rbm5	0.463015
Gfer	0.462732
Klhl7	0.462671
Trim32	0.462596
Emc3	0.462294
Rock2	0.461835
Pdpk1	0.461599
Top3b	0.460724
Mapk9	0.458637
Gzf1	0.458149
Ctsd	0.457835
Pitrm1	0.457442
Phgdh	0.457307
Mob3a	0.456042
Map4k3	0.455943
Zfp292	0.455768
Erc1	0.454643
Antxr2	0.454288
Dcp2	0.453498
Taok1	0.453202
Anapc7	0.452376
Tpd52	0.451876
Srd5a3	0.451455
Nrf1	0.451342
Cox16	0.450776
Jmy	0.449732
Supt20	0.449546
Rab18	0.449371
Pofut2	0.449046
Apbb2	0.448515
Idh3g	0.447623
Nek7	0.447238
Fcho2	0.446843
Arhgap12	0.446776
Dld	0.446571
Zswim8	0.445508
Bclaf1	0.445322
Cflar	0.445292
Prkci	0.44493
Vcam1	0.444737
Megf9	0.444686
Cops7a	0.444565
Azin1	0.444311
Cog6	0.444273
Irak1bp1	0.442718
Med27	0.442675
Irak1	0.442588
Zfp407	0.4422
Arl15	0.44218
Washc5	0.441906
Ebag9	0.441285
Zfp148	0.440647
Desi1	0.440469
Tmx2	0.44031
Ate1	0.439755
Selenof	0.43942
Eif2ak3	0.437237
Pnpla2	0.43697
Lrrfip1	0.43695
AI597479	0.436536
Dusp14	0.435564
Lrch3	0.43551
Zbtb25	0.435251
Mrpl35	0.434969
Zdhhc17	0.434906
Yeats2	0.434847
Igf1r	0.434644
Txn2	0.434423
Ddx50	0.434076
Nop53	0.433595
Drg1	0.433467
Dennd1b	0.433039
Lims1	0.433
Clip1	0.432646
Cep170	0.432175
Cops8	0.432143
Vapb	0.431013
Ccdc91	0.43087
Map2k5	0.430607
Stxbp3	0.430477
D16Ertd472e	0.430049
Nol7	0.429992
Yif1b	0.429679
Rbm22	0.428887
Gpbp1	0.428626
Mysm1	0.42787
Nav2	0.42781
Trim11	0.427776
Ptpn22	0.42751
Rnf217	0.427205
Cep170b	0.426113
Arhgap10	0.425846
Usp32	0.425038
Mtif3	0.42428
Surf1	0.424127
Madd	0.422229
Gak	0.421712
Gtf2h1	0.421469
Zfp180	0.420905
Timm21	0.420854
Tanc1	0.420469
Exosc5	0.418942
Lnpk	0.418875
Wdr37	0.418004
Fam199x	0.417557
Dhx29	0.417504
Csgalnact2	0.417129
Zfp1	0.417062
Mta1	0.416689
Slc22a23	0.416042
Elp3	0.41555
Smap2	0.415491
Zcchc2	0.415359
Retreg2	0.415119
Ubxn4	0.414542
Wdr70	0.414435
Sec16a	0.413758
Malsu1	0.412363
Dnajc21	0.410846
Rnf41	0.409562
Nop58	0.409465
Jdp2	0.409445
Ccdc115	0.409218
Abhd17b	0.408959
Blzf1	0.408849
Nipsnap2	0.40881
Dtd1	0.408657
Nol6	0.408602
Tmem248	0.408205
Hps3	0.407253
Herc2	0.406924
Ttc7	0.406312
Clec16a	0.405725
Poglut2	0.405394
Arhgap17	0.405277
Uba3	0.404038
Rad23a	0.403173
Tefm	0.402371
Polk	0.402237
Hbs1l	0.402232
Tcf12	0.401199
Ppp4r2	0.399683
Fam76b	0.397742
Larp4	0.39677
Ubr3	0.396688
Ano10	0.396233
Rrp36	0.396207
Usp6nl	0.395839
Frrs1	0.395706
Commd8	0.395689
Pmm2	0.394956
Pabpc4	0.393681
Lats1	0.393322
Cyld	0.392977
Slc25a36	0.392878
Dapk3	0.392757
Polr3h	0.392518
Tsg101	0.392004
Tmem115	0.39141
Mtdh	0.391359
Rpe	0.391262
Mex3d	0.390985
Ndrg3	0.390927
Kif2a	0.389338
Timm13	0.389096
Tnk2	0.389053
Nipbl	0.386762
Sos1	0.38644
Osgepl1	0.386024
Gorasp2	0.38552
Cox18	0.384641
Tmem242	0.384187
Slc25a16	0.382206
Ncoa6	0.381688
Zadh2	0.381304
Acbd6	0.380843
Ikzf5	0.378955
Rps9	0.377946
Inpp5a	0.377754
Tcea1	0.377258
Rab34	0.37639
Serpinh1	0.374051
Odr4	0.373432
Adcy6	0.373427
Xpnpep3	0.373346
Eif5	0.371861
Gnb1l	0.371619
Atxn2l	0.369989
Zfp871	0.369985
Mrps18a	0.369542
[truncated: 2,671 more rows]
