# Supplementary material for: DNA barcoding reveals ongoing immunoediting of clonal cancer populations during metastatic progression and immunotherapy response
Source: Nat Commun. 2022 Nov 7;13:6539. doi: 10.1038/s41467-022-34041-x (PMC9640547; doi:10.1038/s41467-022-34041-x)
Supplement: Supplementary file 10 — Supplementary Data 7 [file 41467_2022_34041_MOESM10_ESM.xlsx]

## Sheet: Sheet1
NAME	NES	NOM p-val	FDR q-val
CHEN_HOXA5_TARGETS_9HR_UP	2.5368	0	0.000540323
BLANCO_MELO_COVID19_SARS_COV_2_INFECTION_A594_ACE2_EXPRESSING_CELLS_RUXOLITINIB_UP	2.41219	0	0.0010994
SESTO_RESPONSE_TO_UV_C7	-1.66359	0.0123457	0.049426
KATSANOU_ELAVL1_TARGETS_DN	-1.6637	0.0159363	0.0494712
CHARAFE_BREAST_CANCER_LUMINAL_VS_MESENCHYMAL_DN	-1.66555	0.00112994	0.0488283
YAO_TEMPORAL_RESPONSE_TO_PROGESTERONE_CLUSTER_16	-1.66622	0.0177778	0.0486499
WIERENGA_STAT5A_TARGETS_DN	-1.66707	0.00899743	0.0483768
WP_NRF2_PATHWAY	-1.668	0.0122616	0.0480867
VERHAAK_GLIOBLASTOMA_MESENCHYMAL	-1.66869	0.00367197	0.0478912
REACTOME_HEMOSTASIS	-1.66894	0	0.0478924
CHANDRAN_METASTASIS_TOP50_DN	-1.66974	0.0144928	0.0476271
HOELZEL_NF1_TARGETS_DN	-1.67028	0.0116788	0.0475174
REACTOME_RHO_GTPASE_EFFECTORS	-1.67067	0.00114811	0.0474303
REACTOME_MAP2K_AND_MAPK_ACTIVATION	-1.6707	0.0134328	0.0475186
REACTOME_NEGATIVE_REGULATION_OF_NOTCH4_SIGNALING	-1.67117	0.0168539	0.0474244
REACTOME_INTERLEUKIN_12_FAMILY_SIGNALING	-1.67147	0.0174165	0.0473854
CHEN_HOXA5_TARGETS_9HR_DN	-1.67223	0.0170279	0.0472089
BENPORATH_MYC_TARGETS_WITH_EBOX	-1.67333	0.00738916	0.0468407
GAUSSMANN_MLL_AF4_FUSION_TARGETS_A_UP	-1.67367	0.00510204	0.046791
WP_SPINAL_CORD_INJURY	-1.6737	0.0110345	0.0468746
BOYLAN_MULTIPLE_MYELOMA_PCA3_DN	-1.67402	0.0182371	0.0468481
REACTOME_RECOGNITION_OF_DNA_DAMAGE_BY_PCNA_CONTAINING_REPLICATION_COMPLEX	-1.67416	0.0243205	0.0468711
REACTOME_INTERLEUKIN_12_SIGNALING	-1.67471	0.0136571	0.0467667
KEGG_BASE_EXCISION_REPAIR	-1.67483	0.011611	0.0468155
HUANG_GATA2_TARGETS_UP	-1.67511	0.0208914	0.0467818
STEIN_ESR1_TARGETS	-1.67606	0.0131579	0.0464989
REACTOME_HEDGEHOG_ON_STATE	-1.68016	0.0107817	0.0449114
JAEGER_METASTASIS_UP	-1.6807	0.0164918	0.0447685
REACTOME_TRANSCRIPTIONAL_REGULATION_BY_MECP2	-1.68285	0.0149701	0.0439905
REACTOME_SIGNALING_BY_BRAF_AND_RAF_FUSIONS	-1.68378	0.0157819	0.0437421
SCHAEFFER_SOX9_TARGETS_IN_PROSTATE_DEVELOPMENT_DN	-1.68449	0.0136364	0.0435412
SHETH_LIVER_CANCER_VS_TXNIP_LOSS_PAM2	-1.68692	0.00377834	0.0426509
NAKAYAMA_SOFT_TISSUE_TUMORS_PCA1_DN	-1.68716	0.0194903	0.0426363
REACTOME_CELL_CELL_JUNCTION_ORGANIZATION	-1.68818	0.0233577	0.0423308
RIZKI_TUMOR_INVASIVENESS_3D_UP	-1.68863	0.00520833	0.0422629
YAUCH_HEDGEHOG_SIGNALING_PARACRINE_UP	-1.68884	0.0151307	0.0422767
KAYO_CALORIE_RESTRICTION_MUSCLE_UP	-1.68917	0.0145138	0.0422224
REACTOME_REGULATION_OF_PLK1_ACTIVITY_AT_G2_M_TRANSITION	-1.68934	0.00694444	0.0422457
WONG_ADULT_TISSUE_STEM_MODULE	-1.68946	0	0.0422961
PID_DELTA_NP63_PATHWAY	-1.69029	0.0192878	0.0421249
KEGG_DILATED_CARDIOMYOPATHY	-1.69036	0.0105581	0.0421826
MULLIGHAN_NPM1_SIGNATURE_3_DN	-1.69073	0.00670241	0.0421277
CHEBOTAEV_GR_TARGETS_DN	-1.69129	0.0274566	0.0419839
WANG_TUMOR_INVASIVENESS_UP	-1.69172	0	0.0419261
NEMETH_INFLAMMATORY_RESPONSE_LPS_UP	-1.69177	0.00992908	0.0419889
REACTOME_BIOLOGICAL_OXIDATIONS	-1.69224	0.00672043	0.0419108
ZHU_CMV_24_HR_DN	-1.69338	0.019174	0.0415303
ACEVEDO_LIVER_CANCER_WITH_H3K27ME3_DN	-1.69341	0.00829876	0.0416124
BECKER_TAMOXIFEN_RESISTANCE_UP	-1.69359	0.00736377	0.0416425
SENGUPTA_NASOPHARYNGEAL_CARCINOMA_DN	-1.69508	0.0100756	0.041155
SANA_RESPONSE_TO_IFNG_DN	-1.69582	0.0124827	0.0409665
BOYAULT_LIVER_CANCER_SUBCLASS_G6_UP	-1.69668	0.019943	0.0407276
REACTOME_GENE_AND_PROTEIN_EXPRESSION_BY_JAK_STAT_SIGNALING_AFTER_INTERLEUKIN_12_STIMULATION	-1.6971	0.015083	0.0406734
SARRIO_EPITHELIAL_MESENCHYMAL_TRANSITION_DN	-1.69721	0.00520833	0.0407268
JOHANSSON_GLIOMAGENESIS_BY_PDGFB_UP	-1.6982	0.00840336	0.0403897
PID_ATR_PATHWAY	-1.69867	0.0132548	0.0402815
WP_EPITHELIAL_TO_MESENCHYMAL_TRANSITION_IN_COLORECTAL_CANCER	-1.6991	0.00904393	0.0401926
HSIAO_LIVER_SPECIFIC_GENES	-1.69935	0.00824176	0.0402152
SHETH_LIVER_CANCER_VS_TXNIP_LOSS_PAM4	-1.69993	0.00381679	0.0400827
SPIELMAN_LYMPHOBLAST_EUROPEAN_VS_ASIAN_UP	-1.7025	0	0.0392788
GROSS_HYPOXIA_VIA_ELK3_ONLY_DN	-1.70359	0.0130435	0.0389596
SMID_BREAST_CANCER_RELAPSE_IN_BONE_UP	-1.704	0.011713	0.0388798
WOO_LIVER_CANCER_RECURRENCE_UP	-1.7055	0.00544218	0.038423
SHEPARD_CRUSH_AND_BURN_MUTANT_DN	-1.7095	0.00618812	0.037118
WP_MECHANOREGULATION_AND_PATHOLOGY_OF_YAPTAZ_VIA_HIPPO_AND_NONHIPPO_MECHANISMS	-1.70953	0.0124654	0.037183
REACTOME_ANCHORING_OF_THE_BASAL_BODY_TO_THE_PLASMA_MEMBRANE	-1.70985	0.00824176	0.0371552
PID_AURORA_B_PATHWAY	-1.71003	0.0101449	0.0371998
WP_DNA_IRDAMAGE_AND_CELLULAR_RESPONSE_VIA_ATR	-1.71167	0.00939597	0.0367522
REACTOME_DUAL_INCISION_IN_GG_NER	-1.71176	0.0101892	0.0368013
REACTOME_SCF_SKP2_MEDIATED_DEGRADATION_OF_P27_P21	-1.71218	0.0152355	0.0367571
DOANE_RESPONSE_TO_ANDROGEN_DN	-1.71283	0.00365408	0.0366313
BURTON_ADIPOGENESIS_PEAK_AT_0HR	-1.71321	0.0164918	0.0365603
RODWELL_AGING_KIDNEY_UP	-1.71455	0.00114679	0.0361787
REACTOME_RECRUITMENT_OF_MITOTIC_CENTROSOME_PROTEINS_AND_COMPLEXES	-1.71547	0.0123967	0.0359373
BROWNE_HCMV_INFECTION_24HR_DN	-1.71548	0.00536193	0.0360169
SASSON_RESPONSE_TO_FORSKOLIN_UP	-1.71701	0.00547945	0.0355445
REACTOME_RUNX1_REGULATES_TRANSCRIPTION_OF_GENES_INVOLVED_IN_DIFFERENTIATION_OF_HSCS	-1.71706	0.00814111	0.0356104
TAKEDA_TARGETS_OF_NUP98_HOXA9_FUSION_8D_UP	-1.7172	0.00857143	0.0356605
JECHLINGER_EPITHELIAL_TO_MESENCHYMAL_TRANSITION_DN	-1.71838	0.0152672	0.0352752
REACTOME_CELL_JUNCTION_ORGANIZATION	-1.71844	0.00865801	0.0353382
DOUGLAS_BMI1_TARGETS_UP	-1.71928	0	0.0351019
KEGG_CYTOKINE_CYTOKINE_RECEPTOR_INTERACTION	-1.72161	0.00405405	0.034457
REACTOME_PLATELET_ACTIVATION_SIGNALING_AND_AGGREGATION	-1.72268	0	0.0342256
VART_KSHV_INFECTION_ANGIOGENIC_MARKERS_UP	-1.72438	0.00415512	0.0337426
REACTOME_APC_C_CDH1_MEDIATED_DEGRADATION_OF_CDC20_AND_OTHER_APC_C_CDH1_TARGETED_PROTEINS_IN_LATE_MITOSIS_EARLY_G1	-1.72554	0.00803213	0.0334225
BLANCO_MELO_RESPIRATORY_SYNCYTIAL_VIRUS_INFECTION_A594_CELLS_UP	-1.72665	0.00372671	0.0331408
OLSSON_E2F3_TARGETS_DN	-1.72825	0.0148368	0.0327093
BURTON_ADIPOGENESIS_7	-1.73059	0.015896	0.0321304
WP_OSTEOBLAST_DIFFERENTIATION	-1.73098	0.00985915	0.0320568
SHIPP_DLBCL_VS_FOLLICULAR_LYMPHOMA_UP	-1.73319	0.0119225	0.0313989
TAKEDA_TARGETS_OF_NUP98_HOXA9_FUSION_10D_UP	-1.73333	0.00278552	0.0314297
REACTOME_NEUTROPHIL_DEGRANULATION	-1.73433	0.00110988	0.031214
DACOSTA_UV_RESPONSE_VIA_ERCC3_COMMON_UP	-1.73544	0.0140252	0.0309805
WP_BASE_EXCISION_REPAIR	-1.7368	0.0162242	0.0306334
ZHANG_TARGETS_OF_EWSR1_FLI1_FUSION	-1.73702	0.00137931	0.0306463
TONKS_TARGETS_OF_RUNX1_RUNX1T1_FUSION_GRANULOCYTE_UP	-1.73714	0.00750751	0.0306783
DAZARD_UV_RESPONSE_CLUSTER_G1	-1.7375	0.00997151	0.0306665
HSIAO_HOUSEKEEPING_GENES	-1.73976	0.0010917	0.0300735
MARSON_FOXP3_TARGETS_UP	-1.74068	0.00857143	0.0298731
BROWNE_HCMV_INFECTION_14HR_DN	-1.74094	0	0.0298616
REACTOME_MUSCLE_CONTRACTION	-1.74109	0.00578871	0.0298866
MALONEY_RESPONSE_TO_17AAG_DN	-1.74124	0.0027027	0.029923
KEGG_FRUCTOSE_AND_MANNOSE_METABOLISM	-1.74205	0.00593472	0.0297882
SASSON_RESPONSE_TO_GONADOTROPHINS_UP	-1.74208	0.00874636	0.0298556
NUYTTEN_EZH2_TARGETS_DN	-1.74336	0	0.0295296
MCBRYAN_PUBERTAL_BREAST_5_6WK_UP	-1.74437	0.00837989	0.0293468
FOSTER_KDM1A_TARGETS_UP	-1.74716	0.00137174	0.028644
LEE_CALORIE_RESTRICTION_MUSCLE_DN	-1.74738	0.00895522	0.0286607
REACTOME_MITOTIC_SPINDLE_CHECKPOINT	-1.75143	0.00893997	0.0275987
REACTOME_SIGNALING_BY_HEDGEHOG	-1.75249	0.00382166	0.0273921
REACTOME_INTRAFLAGELLAR_TRANSPORT	-1.75446	0.0057971	0.0269264
PID_E2F_PATHWAY	-1.7573	0.0123288	0.0263173
REACTOME_M_PHASE	-1.75827	0.0010846	0.0260858
KIM_RESPONSE_TO_TSA_AND_DECITABINE_UP	-1.76261	0.00865801	0.025049
MCBRYAN_PUBERTAL_BREAST_3_4WK_UP	-1.76469	0.00380228	0.0246415
STAMBOLSKY_RESPONSE_TO_VITAMIN_D3_UP	-1.76544	0.00542005	0.0245236
CHIBA_RESPONSE_TO_TSA_UP	-1.76614	0.0074184	0.0244165
KINSEY_TARGETS_OF_EWSR1_FLII_FUSION_DN	-1.76708	0.00120482	0.0242767
RUIZ_TNC_TARGETS_UP	-1.76808	0.00541272	0.0240832
POOLA_INVASIVE_BREAST_CANCER_DN	-1.76894	0.00545703	0.0239122
REACTOME_PHASE_II_CONJUGATION_OF_COMPOUNDS	-1.77093	0.00595238	0.0234874
IZADPANAH_STEM_CELL_ADIPOSE_VS_BONE_DN	-1.77098	0.00138313	0.0235388
KAN_RESPONSE_TO_ARSENIC_TRIOXIDE	-1.7724	0.00560224	0.0233244
KEGG_HOMOLOGOUS_RECOMBINATION	-1.77545	0.0137825	0.0226329
WP_FOCAL_ADHESION	-1.77896	0.00374065	0.0219325
FONTAINE_PAPILLARY_THYROID_CARCINOMA_UP	-1.78043	0.00592593	0.0216822
RAGHAVACHARI_PLATELET_SPECIFIC_GENES	-1.78104	0.00962861	0.0215977
JECHLINGER_EPITHELIAL_TO_MESENCHYMAL_TRANSITION_UP	-1.78132	0.00835655	0.0215698
NABA_SECRETED_FACTORS	-1.78248	0	0.0213643
REACTOME_RECYCLING_PATHWAY_OF_L1	-1.78462	0.00732064	0.0210044
SERVITJA_LIVER_HNF1A_TARGETS_UP	-1.78596	0.00262467	0.0207147
BOYLAN_MULTIPLE_MYELOMA_PCA1_UP	-1.78652	0	0.020654
KEGG_HYPERTROPHIC_CARDIOMYOPATHY_HCM	-1.78688	0.011782	0.0206415
WP_PATHOGENIC_ESCHERICHIA_COLI_INFECTION	-1.78695	0.0069735	0.0206869
DESERT_STEM_CELL_HEPATOCELLULAR_CARCINOMA_SUBCLASS_UP	-1.78925	0	0.0202533
SHEPARD_BMYB_TARGETS	-1.79238	0.00277393	0.0196483
MCBRYAN_PUBERTAL_BREAST_6_7WK_DN	-1.79395	0.00556328	0.0193537
KEGG_PATHOGENIC_ESCHERICHIA_COLI_INFECTION	-1.79412	0.0058651	0.0193683
PUJANA_BRCA_CENTERED_NETWORK	-1.79559	0	0.0191608
KANG_IMMORTALIZED_BY_TERT_DN	-1.79581	0.00722543	0.019172
PID_IL4_2PATHWAY	-1.79614	0.00593472	0.019171
SMID_BREAST_CANCER_RELAPSE_IN_BONE_DN	-1.79683	0.00243013	0.0190885
WP_ARYL_HYDROCARBON_RECEPTOR_PATHWAY	-1.79767	0.0104167	0.0189115
LIU_PROSTATE_CANCER_DN	-1.79873	0	0.0187258
REACTOME_NUCLEAR_ENVELOPE_NE_REASSEMBLY	-1.80237	0.00144092	0.0180735
BRUECKNER_TARGETS_OF_MIRLET7A3_UP	-1.80301	0.00136612	0.0180252
BERENJENO_TRANSFORMED_BY_RHOA_DN	-1.8034	0	0.017983
PID_FANCONI_PATHWAY	-1.80342	0	0.0180198
REACTOME_AURKA_ACTIVATION_BY_TPX2	-1.80386	0.00544218	0.0179962
CUI_TCF21_TARGETS_2_UP	-1.80429	0.00111359	0.0179605
CHIARADONNA_NEOPLASTIC_TRANSFORMATION_CDC25_UP	-1.80561	0.00404313	0.0177807
ROZANOV_MMP14_TARGETS_UP	-1.80632	0.00125628	0.0176926
REACTOME_TRANSLESION_SYNTHESIS_BY_Y_FAMILY_DNA_POLYMERASES_BYPASSES_LESIONS_ON_DNA_TEMPLATE	-1.8067	0.0046729	0.0176553
LEIN_CHOROID_PLEXUS_MARKERS	-1.80737	0.00140449	0.0175723
GAUSSMANN_MLL_AF4_FUSION_TARGETS_F_UP	-1.80867	0.0013624	0.017367
MITSIADES_RESPONSE_TO_APLIDIN_DN	-1.80909	0	0.017351
XU_GH1_AUTOCRINE_TARGETS_DN	-1.80969	0.00134409	0.0172956
REACTOME_G1_S_SPECIFIC_TRANSCRIPTION	-1.81035	0.00292398	0.0172046
KIM_WT1_TARGETS_12HR_UP	-1.81228	0.00258065	0.0169171
ZHONG_SECRETOME_OF_LUNG_CANCER_AND_FIBROBLAST	-1.81288	0.0012987	0.01688
SMID_BREAST_CANCER_BASAL_DN	-1.81313	0	0.0168725
REACTOME_RESPONSE_TO_ELEVATED_PLATELET_CYTOSOLIC_CA2_	-1.81313	0.00399467	0.0169174
KEGG_HEDGEHOG_SIGNALING_PATHWAY	-1.81343	0.00592593	0.0168934
REACTOME_GAP_FILLING_DNA_REPAIR_SYNTHESIS_AND_LIGATION_IN_GG_NER	-1.8138	0.00573066	0.0168694
APPIERTO_RESPONSE_TO_FENRETINIDE_UP	-1.81381	0.00447761	0.016918
ZHONG_SECRETOME_OF_LUNG_CANCER_AND_MACROPHAGE	-1.81459	0.00275482	0.0168168
JOSEPH_RESPONSE_TO_SODIUM_BUTYRATE_DN	-1.81742	0.00449775	0.016324
BROWN_MYELOID_CELL_DEVELOPMENT_UP	-1.81773	0.00131926	0.0163144
WHITFIELD_CELL_CYCLE_G2_M	-1.81841	0.0012285	0.0162243
MATSUDA_NATURAL_KILLER_DIFFERENTIATION	-1.81942	0	0.0161166
REACTOME_TELOMERE_MAINTENANCE	-1.82098	0.00267738	0.0159341
REACTOME_G2_M_CHECKPOINTS	-1.82327	0.00373599	0.0155242
BROWNE_HCMV_INFECTION_18HR_DN	-1.82395	0.00131926	0.0154814
WHITFIELD_CELL_CYCLE_G2	-1.82447	0	0.0154354
PUJANA_CHEK2_PCC_NETWORK	-1.82539	0	0.0153171
CHARAFE_BREAST_CANCER_LUMINAL_VS_BASAL_DN	-1.82559	0	0.0153213
REACTOME_L1CAM_INTERACTIONS	-1.82587	0.00134228	0.0153223
MARKEY_RB1_ACUTE_LOF_DN	-1.82596	0.00262123	0.0153474
GRAHAM_CML_QUIESCENT_VS_NORMAL_QUIESCENT_UP	-1.82612	0.00555556	0.0153487
TAKEDA_TARGETS_OF_NUP98_HOXA9_FUSION_8D_DN	-1.82825	0.00408719	0.0150313
HELLER_HDAC_TARGETS_UP	-1.83119	0.00119474	0.0145968
REACTOME_ASSEMBLY_OF_COLLAGEN_FIBRILS_AND_OTHER_MULTIMERIC_STRUCTURES	-1.83159	0.00145138	0.0145642
BUFFA_HYPOXIA_METAGENE	-1.83443	0.00416667	0.0140487
PID_INTEGRIN1_PATHWAY	-1.83614	0.00280899	0.0138628
FERREIRA_EWINGS_SARCOMA_UNSTABLE_VS_STABLE_UP	-1.83615	0.00125471	0.0139017
BLANCO_MELO_COVID19_SARS_COV_2_INFECTION_A594_ACE2_EXPRESSING_CELLS_DN	-1.83696	0.00139082	0.013821
WP_CHOLESTEROL_METABOLISM_INCLUDES_BOTH_BLOCH_AND_KANDUTSCHRUSSELL_PATHWAYS	-1.83941	0.00541272	0.0135126
DEBIASI_APOPTOSIS_BY_REOVIRUS_INFECTION_DN	-1.84315	0	0.0129608
MIKKELSEN_NPC_HCP_WITH_H3K4ME3_AND_H3K27ME3	-1.8435	0.00292398	0.0129547
VANLOO_SP3_TARGETS_DN	-1.84364	0.00565771	0.0129699
SEITZ_NEOPLASTIC_TRANSFORMATION_BY_8P_DELETION_UP	-1.84405	0.00149477	0.0129673
CAIRO_HEPATOBLASTOMA_UP	-1.84588	0	0.012716
KOKKINAKIS_METHIONINE_DEPRIVATION_96HR_UP	-1.84619	0.00267023	0.0127271
TURASHVILI_BREAST_DUCTAL_CARCINOMA_VS_LOBULAR_NORMAL_DN	-1.84629	0.00449775	0.0127346
COATES_MACROPHAGE_M1_VS_M2_DN	-1.84758	0.00133511	0.0126512
REACTOME_TRANSLOCATION_OF_SLC2A4_GLUT4_TO_THE_PLASMA_MEMBRANE	-1.84776	0.00422535	0.0126839
INGRAM_SHH_TARGETS_UP	-1.84945	0	0.0124719
REACTOME_TERMINATION_OF_TRANSLESION_DNA_SYNTHESIS	-1.85003	0.00302572	0.0124383
BLANCO_MELO_COVID19_SARS_COV_2_POS_PATIENT_LUNG_TISSUE_UP	-1.85113	0.00294118	0.012342
MOLENAAR_TARGETS_OF_CCND1_AND_CDK4_DN	-1.8517	0.00416667	0.0122929
FARMER_BREAST_CANCER_BASAL_VS_LULMINAL	-1.85207	0	0.0122733
FERRANDO_T_ALL_WITH_MLL_ENL_FUSION_DN	-1.85229	0	0.0122682
REACTOME_METABOLISM_OF_NUCLEOTIDES	-1.85469	0	0.0119537
GARGALOVIC_RESPONSE_TO_OXIDIZED_PHOSPHOLIPIDS_TURQUOISE_DN	-1.85609	0.0013986	0.0117978
WP_DNA_MISMATCH_REPAIR	-1.85637	0	0.0117989
PICCALUGA_ANGIOIMMUNOBLASTIC_LYMPHOMA_UP	-1.8587	0.00127877	0.0115134
SCIBETTA_KDM5B_TARGETS_DN	-1.85898	0.00268817	0.0115059
WIELAND_UP_BY_HBV_INFECTION	-1.85941	0.00145985	0.0115057
CHIANG_LIVER_CANCER_SUBCLASS_UNANNOTATED_DN	-1.86001	0	0.0114447
XU_GH1_EXOGENOUS_TARGETS_DN	-1.86023	0.00286533	0.0114521
CHICAS_RB1_TARGETS_LOW_SERUM	-1.86266	0.00412655	0.0111695
REACTOME_RESOLUTION_OF_ABASIC_SITES_AP_SITES_	-1.86378	0.0028777	0.0110533
NADERI_BREAST_CANCER_PROGNOSIS_UP	-1.8652	0.0030349	0.0108669
MCMURRAY_TP53_HRAS_COOPERATION_RESPONSE_DN	-1.86529	0.00610687	0.0108801
REACTOME_HCMV_EARLY_EVENTS	-1.86576	0.00143678	0.0108622
BHATI_G2M_ARREST_BY_2METHOXYESTRADIOL_UP	-1.86585	0	0.0108911
BRUECKNER_TARGETS_OF_MIRLET7A3_DN	-1.86694	0.00417246	0.0108263
CHEN_METABOLIC_SYNDROM_NETWORK	-1.86762	0	0.0107495
DELYS_THYROID_CANCER_DN	-1.86939	0	0.0105703
REACTOME_MITOTIC_METAPHASE_AND_ANAPHASE	-1.87198	0	0.010291
SMIRNOV_CIRCULATING_ENDOTHELIOCYTES_IN_CANCER_UP	-1.872	0	0.0103223
MORI_MATURE_B_LYMPHOCYTE_DN	-1.87749	0	0.00968339
SMITH_TERT_TARGETS_DN	-1.87773	0.00138696	0.00969282
LEE_BMP2_TARGETS_UP	-1.87866	0	0.00959847
HAHTOLA_SEZARY_SYNDROM_UP	-1.87913	0	0.00957967
REACTOME_SIGNALING_BY_PDGF	-1.87993	0.003003	0.00950831
ACEVEDO_LIVER_CANCER_WITH_H3K27ME3_UP	-1.88008	0	0.00953764
MEISSNER_NPC_HCP_WITH_H3K4ME2	-1.88031	0	0.00955504
RIGGI_EWING_SARCOMA_PROGENITOR_UP	-1.88083	0	0.00953187
REACTOME_KINESINS	-1.88191	0.0058309	0.0094143
DURAND_STROMA_S_UP	-1.8832	0.00123001	0.00927985
GNATENKO_PLATELET_SIGNATURE	-1.88323	0.00308642	0.00930889
KAMMINGA_EZH2_TARGETS	-1.88413	0.00143062	0.00923919
WP_G1_TO_S_CELL_CYCLE_CONTROL	-1.8844	0.00287356	0.00924772
BENPORATH_PROLIFERATION	-1.8847	0	0.00925595
LIU_CMYB_TARGETS_UP	-1.88515	0.00125786	0.00923085
JOHNSTONE_PARVB_TARGETS_2_UP	-1.88529	0.00131926	0.00926442
CHIARADONNA_NEOPLASTIC_TRANSFORMATION_KRAS_UP	-1.88541	0	0.00929405
REACTOME_APC_C_MEDIATED_DEGRADATION_OF_CELL_CYCLE_PROTEINS	-1.88605	0.00131752	0.00921481
ONDER_CDH1_TARGETS_1_DN	-1.88753	0	0.00907518
REACTOME_ACTIVATION_OF_ATR_IN_RESPONSE_TO_REPLICATION_STRESS	-1.88926	0.00149477	0.00892214
REACTOME_MITOTIC_PROMETAPHASE	-1.88931	0	0.00894664
KOKKINAKIS_METHIONINE_DEPRIVATION_48HR_UP	-1.89047	0.00130378	0.00884325
RHODES_UNDIFFERENTIATED_CANCER	-1.89119	0.00270636	0.00881607
REACTOME_COPI_INDEPENDENT_GOLGI_TO_ER_RETROGRADE_TRAFFIC	-1.89244	0.00294551	0.00874584
HOLLERN_SQUAMOUS_BREAST_TUMOR	-1.89247	0	0.00877437
REACTOME_RHO_GTPASES_ACTIVATE_FORMINS	-1.89532	0	0.00845886
NAKAYAMA_SOFT_TISSUE_TUMORS_PCA2_UP	-1.89608	0.00266312	0.00839498
CHIARADONNA_NEOPLASTIC_TRANSFORMATION_KRAS_CDC25_UP	-1.89638	0	0.00839608
REACTOME_MITOTIC_G2_G2_M_PHASES	-1.89823	0	0.00826065
WHITFIELD_CELL_CYCLE_G1_S	-1.89958	0.001287	0.00812035
FLORIO_NEOCORTEX_BASAL_RADIAL_GLIA_UP	-1.90088	0.00126582	0.00803182
ONDER_CDH1_TARGETS_2_DN	-1.90249	0	0.00789343
REACTOME_THE_ROLE_OF_GTSE1_IN_G2_M_PROGRESSION_AFTER_G2_CHECKPOINT	-1.90384	0	0.00779417
REACTOME_CHROMOSOME_MAINTENANCE	-1.9056	0	0.00761016
KAAB_HEART_ATRIUM_VS_VENTRICLE_UP	-1.90652	0	0.00754529
WP_STEROL_REGULATORY_ELEMENTBINDING_PROTEINS_SREBP_SIGNALLING	-1.90801	0	0.00743948
REACTOME_CELL_CYCLE_CHECKPOINTS	-1.91118	0	0.00709221
BENPORATH_EED_TARGETS	-1.91169	0	0.00704741
REACTOME_EXTENSION_OF_TELOMERES	-1.91307	0.00136426	0.00695206
MCBRYAN_PUBERTAL_BREAST_4_5WK_UP	-1.91765	0	0.0065445
TAKEDA_TARGETS_OF_NUP98_HOXA9_FUSION_16D_DN	-1.91776	0.00566572	0.00654806
WINNEPENNINCKX_MELANOMA_METASTASIS_UP	-1.9181	0.0012285	0.00656967
DELYS_THYROID_CANCER_UP	-1.91827	0	0.0065775
BHATTACHARYA_EMBRYONIC_STEM_CELL	-1.9184	0.00136426	0.00659474
HIRSCH_CELLULAR_TRANSFORMATION_SIGNATURE_DN	-1.91867	0	0.00660282
WENG_POR_TARGETS_LIVER_UP	-1.91889	0.00444444	0.00660613
HOSHIDA_LIVER_CANCER_SUBCLASS_S1	-1.91994	0	0.00657176
SATO_SILENCED_BY_METHYLATION_IN_PANCREATIC_CANCER_1	-1.9208	0	0.00654669
BENPORATH_CYCLING_GENES	-1.92122	0	0.00655034
REACTOME_PCNA_DEPENDENT_LONG_PATCH_BASE_EXCISION_REPAIR	-1.92193	0.00149477	0.0064771
REACTOME_CELL_CYCLE	-1.92539	0	0.00623479
ZAMORA_NOS2_TARGETS_UP	-1.92652	0.00429799	0.00619337
PUJANA_XPRSS_INT_NETWORK	-1.92797	0	0.00611261
IGLESIAS_E2F_TARGETS_UP	-1.92969	0.00131406	0.00599283
REACTOME_SWITCHING_OF_ORIGINS_TO_A_POST_REPLICATIVE_STATE	-1.93008	0	0.0059743
SUNG_METASTASIS_STROMA_DN	-1.93052	0.001443	0.00597536
REACTOME_DEGRADATION_OF_THE_EXTRACELLULAR_MATRIX	-1.93683	0	0.00559763
WP_PARKINUBIQUITIN_PROTEASOMAL_SYSTEM_PATHWAY	-1.93704	0	0.00559682
VANTVEER_BREAST_CANCER_ESR1_DN	-1.9378	0	0.0055614
REACTOME_ASSEMBLY_OF_THE_PRE_REPLICATIVE_COMPLEX	-1.93832	0	0.00556065
BLANCO_MELO_COVID19_SARS_COV_2_INFECTION_A594_ACE2_EXPRESSING_CELLS_RUXOLITINIB_DN	-1.93916	0.00285714	0.00551927
MIKKELSEN_MEF_HCP_WITH_H3_UNMETHYLATED	-1.94004	0.0058309	0.00550316
PEREZ_TP63_TARGETS	-1.94298	0	0.0052395
REACTOME_SEPARATION_OF_SISTER_CHROMATIDS	-1.94316	0	0.00523703
WALLACE_PROSTATE_CANCER_RACE_UP	-1.94442	0	0.00518322
MIYAGAWA_TARGETS_OF_EWSR1_ETS_FUSIONS_UP	-1.94448	0	0.00520626
SENESE_HDAC2_TARGETS_DN	-1.94514	0	0.00519325
KUNINGER_IGF1_VS_PDGFB_TARGETS_DN	-1.94531	0	0.00520117
MEISSNER_NPC_HCP_WITH_H3_UNMETHYLATED	-1.94579	0	0.00521408
REACTOME_ORC1_REMOVAL_FROM_CHROMATIN	-1.94939	0	0.00497647
CHYLA_CBFA2T3_TARGETS_UP	-1.95108	0	0.00487855
SABATES_COLORECTAL_ADENOMA_UP	-1.95218	0	0.00482179
REICHERT_MITOSIS_LIN9_TARGETS	-1.95464	0	0.00468558
LINDGREN_BLADDER_CANCER_CLUSTER_1_DN	-1.95469	0	0.00470183
YAMAZAKI_TCEB3_TARGETS_DN	-1.95507	0	0.0047023
LINDGREN_BLADDER_CANCER_CLUSTER_3_UP	-1.95566	0	0.00470264
LEI_MYB_TARGETS	-1.95694	0	0.00463308
JAEGER_METASTASIS_DN	-1.95703	0	0.00464947
PEREZ_TP53_AND_TP63_TARGETS	-1.95765	0	0.00461118
HILLION_HMGA1_TARGETS	-1.96024	0.00142653	0.00444748
WP_VITAMIN_D_RECEPTOR_PATHWAY	-1.96035	0	0.00446866
MUELLER_PLURINET	-1.96217	0	0.00436281
ODONNELL_TARGETS_OF_MYC_AND_TFRC_DN	-1.96916	0	0.00400757
PEART_HDAC_PROLIFERATION_CLUSTER_UP	-1.96994	0	0.00398763
WU_CELL_MIGRATION	-1.9705	0	0.00398471
WU_APOPTOSIS_BY_CDKN1A_VIA_TP53	-1.971	0.00139665	0.00396503
NAKAMURA_TUMOR_ZONE_PERIPHERAL_VS_CENTRAL_UP	-1.97162	0	0.00393919
HATADA_METHYLATED_IN_LUNG_CANCER_UP	-1.97222	0.00123153	0.00391318
REACTOME_RESOLUTION_OF_SISTER_CHROMATID_COHESION	-1.97393	0	0.00384706
WANG_SMARCE1_TARGETS_UP	-1.97487	0	0.00378576
HILLION_HMGA1B_TARGETS	-1.97789	0	0.00369565
HELLER_HDAC_TARGETS_SILENCED_BY_METHYLATION_UP	-1.9782	0.0011655	0.00369684
ZHONG_SECRETOME_OF_LUNG_CANCER_AND_ENDOTHELIUM	-1.97838	0	0.00370972
REACTOME_RECRUITMENT_OF_NUMA_TO_MITOTIC_CENTROSOMES	-1.97883	0	0.00371095
NABA_ECM_REGULATORS	-1.97908	0.00133869	0.00372989
WP_RETINOBLASTOMA_GENE_IN_CANCER	-1.9795	0	0.00373716
HELLER_SILENCED_BY_METHYLATION_UP	-1.97977	0	0.00373889
BOQUEST_STEM_CELL_DN	-1.98132	0	0.00365683
FRASOR_RESPONSE_TO_SERM_OR_FULVESTRANT_DN	-1.98142	0	0.00366978
TSENG_IRS1_TARGETS_DN	-1.98352	0	0.0035804
MIKKELSEN_MCV6_LCP_WITH_H3K4ME3	-1.98394	0	0.00358088
REACTOME_INTEGRIN_CELL_SURFACE_INTERACTIONS	-1.98489	0.00146413	0.00356926
REACTOME_BASE_EXCISION_REPAIR	-1.98774	0	0.00342318
AZARE_NEOPLASTIC_TRANSFORMATION_BY_STAT3_UP	-1.98901	0	0.00337974
SASAKI_ADULT_T_CELL_LEUKEMIA	-1.99096	0	0.00328663
WESTON_VEGFA_TARGETS	-1.99099	0.00144718	0.00330439
WESTON_VEGFA_TARGETS_3HR	-1.99181	0	0.00326619
BUYTAERT_PHOTODYNAMIC_THERAPY_STRESS_DN	-1.99485	0	0.00313972
YAMASHITA_LIVER_CANCER_STEM_CELL_UP	-1.99622	0	0.00311873
BLANCO_MELO_BETA_INTERFERON_TREATED_BRONCHIAL_EPITHELIAL_CELLS_DN	-1.99725	0	0.00309768
BASAKI_YBX1_TARGETS_UP	-1.99927	0	0.00299355
KRASNOSELSKAYA_ILF3_TARGETS_DN	-1.99953	0	0.00299091
TARTE_PLASMA_CELL_VS_PLASMABLAST_DN	-2.00011	0	0.00298811
SMID_BREAST_CANCER_ERBB2_UP	-2.00116	0	0.00297259
CROONQUIST_NRAS_VS_STROMAL_STIMULATION_DN	-2.00125	0	0.00298948
CASTELLANO_NRAS_TARGETS_UP	-2.00295	0	0.00292786
JINESH_BLEBBISHIELD_TRANSFORMED_STEM_CELL_SPHERES_UP	-2.00302	0	0.00293805
REACTOME_RESOLUTION_OF_AP_SITES_VIA_THE_MULTIPLE_NUCLEOTIDE_PATCH_REPLACEMENT_PATHWAY	-2.00645	0.00149925	0.00274227
REN_BOUND_BY_E2F	-2.00673	0	0.00275162
REACTOME_CELL_CYCLE_MITOTIC	-2.00887	0	0.00270007
ANDERSEN_CHOLANGIOCARCINOMA_CLASS2	-2.01092	0	0.0026005
MANNE_COVID19_ICU_VS_HEALTHY_DONOR_PLATELETS_UP	-2.01111	0	0.00260914
WEST_ADRENOCORTICAL_TUMOR_UP	-2.0113	0	0.0026108
BLANCO_MELO_HUMAN_PARAINFLUENZA_VIRUS_3_INFECTION_A594_CELLS_DN	-2.01432	0.00149701	0.00255084
TAKEDA_TARGETS_OF_NUP98_HOXA9_FUSION_10D_DN	-2.01649	0.00136799	0.00248317
BAELDE_DIABETIC_NEPHROPATHY_UP	-2.01848	0.00151286	0.00240063
STEIN_ESRRA_TARGETS_RESPONSIVE_TO_ESTROGEN_DN	-2.02047	0	0.00233112
YANG_BCL3_TARGETS_UP	-2.02061	0	0.00233138
CHIANG_LIVER_CANCER_SUBCLASS_PROLIFERATION_UP	-2.0209	0	0.00234577
KATSANOU_ELAVL1_TARGETS_UP	-2.02359	0	0.00227407
MISSIAGLIA_REGULATED_BY_METHYLATION_DN	-2.0252	0	0.0022306
GAUSSMANN_MLL_AF4_FUSION_TARGETS_G_UP	-2.02601	0.0013089	0.00220876
REACTOME_HSP90_CHAPERONE_CYCLE_FOR_STEROID_HORMONE_RECEPTORS_SHR_	-2.02646	0	0.00221542
ICHIBA_GRAFT_VERSUS_HOST_DISEASE_35D_UP	-2.02766	0.00137363	0.00217067
BOSCO_TH1_CYTOTOXIC_MODULE	-2.03029	0	0.00208868
FOURNIER_ACINAR_DEVELOPMENT_LATE_2	-2.03043	0	0.00210215
KEGG_LEUKOCYTE_TRANSENDOTHELIAL_MIGRATION	-2.03045	0.00270636	0.0021158
LY_AGING_OLD_DN	-2.03085	0	0.00210726
PUJANA_BRCA2_PCC_NETWORK	-2.03099	0	0.00212112
PASQUALUCCI_LYMPHOMA_BY_GC_STAGE_DN	-2.03279	0	0.00205152
LI_WILMS_TUMOR_VS_FETAL_KIDNEY_1_DN	-2.03329	0	0.00204988
SENGUPTA_NASOPHARYNGEAL_CARCINOMA_UP	-2.03442	0	0.00202481
CHICAS_RB1_TARGETS_GROWING	-2.03633	0	0.00200737
KIM_GLIS2_TARGETS_UP	-2.03706	0	0.00201328
FEVR_CTNNB1_TARGETS_DN	-2.0372	0	0.00201111
MEISSNER_BRAIN_HCP_WITH_H3K4ME3_AND_H3K27ME3	-2.03773	0	0.00199327
MARSON_BOUND_BY_E2F4_UNSTIMULATED	-2.03917	0	0.00195925
JI_RESPONSE_TO_FSH_UP	-2.03975	0	0.00193266
WOOD_EBV_EBNA1_TARGETS_UP	-2.04176	0	0.00187298
REACTOME_MITOTIC_G1_PHASE_AND_G1_S_TRANSITION	-2.04345	0	0.00180462
ALCALAY_AML_BY_NPM1_LOCALIZATION_DN	-2.044	0	0.00181751
ZHANG_GATA6_TARGETS_DN	-2.04432	0	0.00180582
REACTOME_TELOMERE_C_STRAND_LAGGING_STRAND_SYNTHESIS	-2.04826	0.00150602	0.00170137
RIGGI_EWING_SARCOMA_PROGENITOR_DN	-2.04843	0	0.00171378
REACTOME_S_PHASE	-2.05016	0	0.00168364
VART_KSHV_INFECTION_ANGIOGENIC_MARKERS_DN	-2.05099	0	0.00167884
SHEDDEN_LUNG_CANCER_POOR_SURVIVAL_A6	-2.05563	0	0.00158026
MORI_EMU_MYC_LYMPHOMA_BY_ONSET_TIME_UP	-2.05614	0.00124533	0.00158341
REACTOME_REGULATION_OF_CHOLESTEROL_BIOSYNTHESIS_BY_SREBP_SREBF_	-2.06414	0	0.00137724
LEE_LIVER_CANCER_MYC_UP	-2.06705	0	0.00134407
REACTOME_GAP_JUNCTION_TRAFFICKING_AND_REGULATION	-2.06709	0	0.00135441
SMID_BREAST_CANCER_BASAL_UP	-2.0732	0	0.00124918
YU_MYC_TARGETS_UP	-2.07603	0	0.00122277
REACTOME_ACTIVATION_OF_GENE_EXPRESSION_BY_SREBF_SREBP_	-2.07931	0	0.00117855
CHIARADONNA_NEOPLASTIC_TRANSFORMATION_KRAS_DN	-2.08069	0.00129032	0.00113283
NABA_CORE_MATRISOME	-2.08204	0	0.00113281
FLECHNER_BIOPSY_KIDNEY_TRANSPLANT_REJECTED_VS_OK_UP	-2.08205	0	0.00114194
PETROVA_ENDOTHELIUM_LYMPHATIC_VS_BLOOD_UP	-2.08398	0	0.00111373
TURASHVILI_BREAST_LOBULAR_CARCINOMA_VS_LOBULAR_NORMAL_UP	-2.08634	0	0.00108534
ZHAN_MULTIPLE_MYELOMA_PR_UP	-2.08656	0	0.00108486
MORI_SMALL_PRE_BII_LYMPHOCYTE_DN	-2.08679	0	0.00108446
SWEET_LUNG_CANCER_KRAS_DN	-2.08716	0	0.00107406
VERNELL_RETINOBLASTOMA_PATHWAY_UP	-2.08809	0	0.0010637
BENPORATH_PRC2_TARGETS	-2.08832	0	0.00107279
YAUCH_HEDGEHOG_SIGNALING_PARACRINE_DN	-2.09945	0	0.000912792
PLASARI_TGFB1_TARGETS_10HR_DN	-2.10088	0	0.000871073
SHEPARD_BMYB_MORPHOLINO_DN	-2.10116	0	0.000878714
COLINA_TARGETS_OF_4EBP1_AND_4EBP2	-2.10137	0	0.000876503
RHEIN_ALL_GLUCOCORTICOID_THERAPY_DN	-2.10173	0	0.000874035
PUJANA_BREAST_CANCER_WITH_BRCA1_MUTATED_UP	-2.10183	0	0.000881909
BOQUEST_STEM_CELL_UP	-2.10196	0	0.000889927
LIM_MAMMARY_STEM_CELL_UP	-2.10453	0	0.000887519
TARTE_PLASMA_CELL_VS_PLASMABLAST_UP	-2.10722	0	0.000852802
LINDGREN_BLADDER_CANCER_CLUSTER_2B	-2.10953	0	0.000817633
CROMER_METASTASIS_DN	-2.11214	0	0.000782018
BERENJENO_TRANSFORMED_BY_RHOA_UP	-2.11351	0	0.000778405
BURTON_ADIPOGENESIS_PEAK_AT_16HR	-2.11474	0	0.000752997
PAL_PRMT5_TARGETS_UP	-2.11543	0	0.000749145
HORIUCHI_WTAP_TARGETS_DN	-2.11604	0	0.000745273
GRUETZMANN_PANCREATIC_CANCER_UP	-2.11786	0	0.000718465
FISCHER_G2_M_CELL_CYCLE	-2.11978	0	0.000668269
VECCHI_GASTRIC_CANCER_EARLY_DN	-2.1221	0	0.000663169
REACTOME_DNA_REPLICATION_PRE_INITIATION	-2.12256	0	0.000657978
PECE_MAMMARY_STEM_CELL_UP	-2.12294	0	0.000664761
TURASHVILI_BREAST_LOBULAR_CARCINOMA_VS_DUCTAL_NORMAL_DN	-2.12333	0	0.000671686
CONCANNON_APOPTOSIS_BY_EPOXOMICIN_DN	-2.12541	0	0.000654497
GROSS_HYPOXIA_VIA_ELK3_UP	-2.12605	0	0.000649228
BENPORATH_SUZ12_TARGETS	-2.12676	0	0.000643846
KAUFFMANN_DNA_REPLICATION_GENES	-2.13071	0	0.000576366
NABA_MATRISOME_ASSOCIATED	-2.13519	0	0.000531996
WONG_EMBRYONIC_STEM_CELL_CORE	-2.1371	0	0.000499826
CHIARADONNA_NEOPLASTIC_TRANSFORMATION_KRAS_CDC25_DN	-2.13948	0	0.000505442
FISCHER_DREAM_TARGETS	-2.1454	0	0.000458984
CAFFAREL_RESPONSE_TO_THC_DN	-2.14544	0	0.000464259
REACTOME_RHO_GTPASES_ACTIVATE_IQGAPS	-2.14819	0	0.000456131
REACTOME_ACTIVATION_OF_THE_PRE_REPLICATIVE_COMPLEX	-2.1509	0	0.000447529
CAIRO_LIVER_DEVELOPMENT_DN	-2.15245	0	0.000439327
SMID_BREAST_CANCER_LUMINAL_B_DN	-2.15612	0	0.000402931
BURTON_ADIPOGENESIS_PEAK_AT_24HR	-2.15859	0	0.000393908
FUJII_YBX1_TARGETS_DN	-2.1619	0	0.000341709
KEGG_DNA_REPLICATION	-2.16381	0	0.000331568
REACTOME_DNA_STRAND_ELONGATION	-2.17316	0	0.000291809
SARRIO_EPITHELIAL_MESENCHYMAL_TRANSITION_UP	-2.17351	0	0.00029555
WP_ENDOCHONDRAL_OSSIFICATION	-2.17378	0	0.000299388
TIEN_INTESTINE_PROBIOTICS_24HR_UP	-2.17502	0	0.000288123
MEBARKI_HCC_PROGENITOR_WNT_UP	-2.18056	0	0.000245992
TURASHVILI_BREAST_DUCTAL_CARCINOMA_VS_DUCTAL_NORMAL_DN	-2.1813	0	0.000249316
HOFFMANN_LARGE_TO_SMALL_PRE_BII_LYMPHOCYTE_UP	-2.18745	0	0.000204842
ISSAEVA_MLL2_TARGETS	-2.18805	0	0.000207687
BENPORATH_ES_WITH_H3K27ME3	-2.19047	0	0.000210612
WP_ENDOCHONDRAL_OSSIFICATION_WITH_SKELETAL_DYSPLASIAS	-2.19569	0	0.000196871
SCHUETZ_BREAST_CANCER_DUCTAL_INVASIVE_UP	-2.19739	0	0.000199724
WHITFIELD_CELL_CYCLE_LITERATURE	-2.19837	0	0.000185809
VECCHI_GASTRIC_CANCER_EARLY_UP	-2.19999	0	0.000171721
SENESE_HDAC1_AND_HDAC2_TARGETS_DN	-2.20363	0	0.000156864
MCBRYAN_PUBERTAL_TGFB1_TARGETS_DN	-2.20367	0	0.000159277
CASORELLI_ACUTE_PROMYELOCYTIC_LEUKEMIA_DN	-2.20597	0	0.000161766
WP_DNA_REPLICATION	-2.20669	0	0.000164334
MORI_LARGE_PRE_BII_LYMPHOCYTE_UP	-2.20861	0	0.000148511
HOOI_ST7_TARGETS_DN	-2.20975	0	0.000150946
WHITEFORD_PEDIATRIC_CANCER_MARKERS	-2.21568	0	0.000134603
MANALO_HYPOXIA_DN	-2.21737	0	0.000136884
ODONNELL_TFRC_TARGETS_DN	-2.22354	0	0.000119692
REACTOME_METABOLISM_OF_STEROIDS	-2.22551	0	0.000121792
MORI_IMMATURE_B_LYMPHOCYTE_DN	-2.2256	0	0.000123967
POOLA_INVASIVE_BREAST_CANCER_UP	-2.22613	0	0.000126221
SMID_BREAST_CANCER_NORMAL_LIKE_UP	-2.2292	0	0.00010736
FISCHER_G1_S_CELL_CYCLE	-2.23262	0	0.000109386
MARKEY_RB1_CHRONIC_LOF_UP	-2.23287	0	0.00011149
CHICAS_RB1_TARGETS_CONFLUENT	-2.23321	0	0.000113676
GOLDRATH_ANTIGEN_RESPONSE	-2.24307	0	9.29159e-05
REACTOME_CHOLESTEROL_BIOSYNTHESIS	-2.25684	0	9.48121e-05
MARKEY_RB1_ACUTE_LOF_UP	-2.26026	0	4.87073e-05
NABA_ECM_GLYCOPROTEINS	-2.26114	0	4.97437e-05
REACTOME_DNA_REPLICATION	-2.26381	0	5.08251e-05
MCLACHLAN_DENTAL_CARIES_UP	-2.26792	0	5.19545e-05
KAUFFMANN_MELANOMA_RELAPSE_UP	-2.26991	0	2.63205e-05
WANG_CISPLATIN_RESPONSE_AND_XPC_UP	-2.27308	0	2.69326e-05
REACTOME_EXTRACELLULAR_MATRIX_ORGANIZATION	-2.2772	0	2.75738e-05
RUIZ_TNC_TARGETS_DN	-2.27806	0	2.82464e-05
RICKMAN_HEAD_AND_NECK_CANCER_A	-2.28189	0	2.89525e-05
LE_EGR2_TARGETS_UP	-2.28478	0	2.96949e-05
GAUSSMANN_MLL_AF4_FUSION_TARGETS_E_UP	-2.28587	0	3.04763e-05
MORI_PRE_BI_LYMPHOCYTE_UP	-2.29384	0	3.13e-05
GRAHAM_NORMAL_QUIESCENT_VS_NORMAL_DIVIDING_DN	-2.29667	0	3.21695e-05
ISHIDA_E2F_TARGETS	-2.3007	0	3.30886e-05
GAVIN_FOXP3_TARGETS_CLUSTER_P6	-2.30157	0	3.40618e-05
SABATES_COLORECTAL_ADENOMA_DN	-2.30563	0	0
GAL_LEUKEMIC_STEM_CELL_DN	-2.30898	0	0
QI_PLASMACYTOMA_UP	-2.30914	0	0
HORTON_SREBF_TARGETS	-2.31411	0	0
CROONQUIST_NRAS_SIGNALING_DN	-2.3219	0	0
SOTIRIOU_BREAST_CANCER_GRADE_1_VS_3_UP	-2.32244	0	0
BENPORATH_ES_1	-2.32803	0	0
INGRAM_SHH_TARGETS_DN	-2.34429	0	0
SCHMIDT_POR_TARGETS_IN_LIMB_BUD_UP	-2.34804	0	0
KANG_DOXORUBICIN_RESISTANCE_UP	-2.36392	0	0
WILCOX_RESPONSE_TO_PROGESTERONE_UP	-2.36524	0	0
ZHOU_CELL_CYCLE_GENES_IN_IR_RESPONSE_6HR	-2.36551	0	0
JAATINEN_HEMATOPOIETIC_STEM_CELL_DN	-2.36764	0	0
LEE_EARLY_T_LYMPHOCYTE_UP	-2.37323	0	0
SONG_TARGETS_OF_IE86_CMV_PROTEIN	-2.37405	0	0
NABA_MATRISOME	-2.3826	0	0
FLORIO_NEOCORTEX_BASAL_RADIAL_GLIA_DN	-2.42686	0	0
ZHENG_GLIOBLASTOMA_PLASTICITY_UP	-2.43552	0	0
GRAHAM_CML_DIVIDING_VS_NORMAL_QUIESCENT_UP	-2.44039	0	0
WANG_RESPONSE_TO_GSK3_INHIBITOR_SB216763_DN	-2.44403	0	0
CROONQUIST_IL6_DEPRIVATION_DN	-2.45037	0	0
KOBAYASHI_EGFR_SIGNALING_24HR_DN	-2.46004	0	0
ROSTY_CERVICAL_CANCER_PROLIFERATION_CLUSTER	-2.50488	0	0
AFFAR_YY1_TARGETS_DN	-2.5146	0	0
ZHOU_CELL_CYCLE_GENES_IN_IR_RESPONSE_24HR	-2.52009	0	0
KONG_E2F3_TARGETS	-2.5222	0	0
BLANCO_MELO_COVID19_SARS_COV_2_INFECTION_A594_CELLS_DN	-2.5451	0	0
GOBERT_OLIGODENDROCYTE_DIFFERENTIATION_UP	-2.57228	0	0
BURTON_ADIPOGENESIS_3	-2.58224	0	0
BLANCO_MELO_BRONCHIAL_EPITHELIAL_CELLS_INFLUENZA_A_DEL_NS1_INFECTION_DN	-2.61212	0	0
BLUM_RESPONSE_TO_SALIRASIB_DN	-2.653	0	0
MEBARKI_HCC_PROGENITOR_FZD8CRD_UP	-2.65429	0	0
DUTERTRE_ESTRADIOL_RESPONSE_24HR_UP	-2.67671	0	0
