# Supplementary material for: DNA barcoding reveals ongoing immunoediting of clonal cancer populations during metastatic progression and immunotherapy response
Source: Nat Commun. 2022 Nov 7;13:6539. doi: 10.1038/s41467-022-34041-x (PMC9640547; doi:10.1038/s41467-022-34041-x)
Supplement: Supplementary file 12 — Supplementary Figures [file 41467_2022_34041_MOESM12_ESM.xlsx]

## Sheet: Fig2B
Day	NSG						Balb/c Control
0	0	0	0	0	0	0	0	0	0	0	0	0
11	831.744	640.775	730.34	502.928	588.132	705.024	128.774	202.343	253.125	262.808	216.302	268.363
14	2205.23	903.136	771.538	776.15	1527.33	879.138	210.826	462.721	511.488	409.05	372.287	587.826
18							225	481.562	650	567.249	355.737	545.928
20							468.308	790.272	746.496	798.6	508.07	886.075
22							740.602	968.256	1131.59	1015.2	750.2	1190.7

## Sheet: Fig2C
Days	NSG	Balb/c Control
11
14	1
14	1
14	1
14	1
14	1
14	1
22		1
22		1
22		1
22		1
23		1
23		1
46
54
54
60
60
60

## Sheet: Fig2D
Day	Balb/c Control						Balb/c PD1+CTLA4
0	0	0	0	0	0	0	0	0	0	0	0	0
11	128.774	202.343	253.125	262.808	216.302	268.363	272	78.0325	142.228	244.488	84.564	309.304
14	210.826	462.721	511.488	409.05	372.287	587.826	529.254	138.384	231.04	364.863	188.65	318.028
18	225	481.562	650	567.249	355.737	545.928	275.625	152.806	50.625	202.554	87.808	211.722
20	468.308	790.272	746.496	798.6	508.07	886.075	168.683	79.3305	45.3005	227.812	0	193.027
22	740.602	968.256	1131.59	1015.2	750.2	1190.7	168.338	52.92	0	120.094	0	235.468
26							0	40.678	0	97.216	0	112.896
28							0	36	0	107.911	0	99.238
32							0	0	0	141.537	0	67.228
35							0	0	0	224.325	0	75
39							0	0	124.2	331.578	0	158.76
42							0	0	197.173	579.67	0	226.482
46							0	0	503.382	1137.09	0	329.252
49							0	0	578.191		0	546.364
54							0	0	1088.28		0	1417.06

## Sheet: Fig2E
Days	Balb/c Control	Balb/c PD1+CTLA4
22	1
22	1
22	1
22	1
23	1
23	1
46		1
54		1
54		1
60		0
60		0
60		0

## Sheet: Fig2F
NSG	Balb/c Control	Balb/c PD1+CTLA4
43508	360	53
32805	455	10
34929	922
27916	594	27
13799	635	1
14025	303

## Sheet: Fig2G
NSG	Balb/c Control	Balb/c PD1+CTLA4
3.01902	3.38393	1.00372
5.1953	4.11721	1.35514
5.21788	4.81002	1.53903
5.47786	3.98745	0.181293
5.03447	4.4385	0.0111251
5.47831	3.49831

## Sheet: Fig3B
Day	Balb/c	Balb/c Nude	NSG
25			1
25			1
25			1
26			1
26			1
28			1
32	1
33		1
33		1
34	1
34	1
34
34
34
34
35	1	1
35	1
37	1
37	1
41		1
44		1

## Sheet: Fig3C
Days	Control	CTLA4 + PD1
32	1	1
32	1
32	1
34	1
34	1
35	1	1
37		1
38		1
38		1
39		1

## Sheet: Fig3D
Balb/c PT	NSG PT	Balb/c Lung	NSG Lung
8950	7400	545	1076
10087	9561	996	2063
10378	12880	462	2057
6253	9933	203	1523
10837	12727	854	2510

## Sheet: Fig3E
Cont PT	CTLA4 + PD1 PT	Cont Lung	CTLA4 + PD1 Lung
2279	2370	125	35
2078	2053	105	61
2351	2214	64	21
2047	1690	120	5
1982	2138	87	25
	2173		18

[truncated: 24 more sheets: Fig3F, Fig5C, Fig5D, Fig5E, Fig5F, Fig6A, Fig6B, SupFig5A, SupFig5B, SigFig5C, SupFig6A, SupFig6B, SupFig6C, SupFig6D, SupFig6E, SupFig6F, SupFig8A, SupFig8B, SupFig9A, SupFig9B …]
