# Supplementary material for: DNA barcoding reveals ongoing immunoediting of clonal cancer populations during metastatic progression and immunotherapy response
Source: Nat Commun. 2022 Nov 7;13:6539. doi: 10.1038/s41467-022-34041-x (PMC9640547; doi:10.1038/s41467-022-34041-x)
Supplement: Supplementary file 14 — Source Data [file 41467_2022_34041_MOESM14_ESM.xlsx]

## Sheet: Supplementary table 1
Barcode cutoff	SJ59 count	SJ66 count	Overlap	SJ59 % overlap	SJ66 % overlap
0	8163	6988	6109	74.8	87.4
5	6451	5394	5135	79.6	95.2
10	6033	4800	4665	77.3	97.2

## Sheet: Supplementary table 2
Subclone	Coordinate
IE1	Chr11:106844113
IE2	Chr6:30137687
